# Supplementary material for: Multi-omics analysis of Taiwanofungus gaoligongensis: effects of different cultivation methods on secondary metabolites
Source: Front Microbiol. 2025 Aug 1;16:1620693. doi: 10.3389/fmicb.2025.1620693 (PMC12355660; doi:10.3389/fmicb.2025.1620693)
Supplement: Supplementary file 1 [file Supplementary_file_1.zip]

Archive with 18 entries (15 files):
- Supplementary file 1/
- Supplementary file 1/Data Sheet 1/
- Supplementary file 1/Data Sheet 1/PCR图/
- Supplementary file 1/Data Sheet 1/PCR图/TgErg11.jpg
- Supplementary file 1/Data Sheet 1/PCR图/TgErg25.jpg
- Supplementary file 1/Data Sheet 1/PCR图/TgErg26.jpg
- Supplementary file 1/Data Sheet 1/PCR图/TgErg6 1.jpg
- Supplementary file 1/Data Sheet 1/PCR图/TgErg6 2.jpg
- Supplementary file 1/Data Sheet 1/PCR图/TgFPPS 1.jpg
- Supplementary file 1/Data Sheet 1/PCR图/TgHMG8.jpg
- Supplementary file 1/Data Sheet 1/PCR图/TgHMGR.jpg
- Supplementary file 1/Data Sheet 1/PCR图/TgHMGS.jpg
- Supplementary file 1/Data Sheet 1/PCR图/TgHSF4.jpg
- Supplementary file 1/Data Sheet 1/PCR图/TgOSC.jpg
- Supplementary file 1/Data Sheet 1/PCR图/TgSQS.jpg
- Supplementary file 1/Table 1.DOCX
- Supplementary file 1/Table 2.XLSX
- Supplementary file 1/Table 3.XLSX
