# Supplementary material for: Multi-omics analysis of Taiwanofungus gaoligongensis: effects of different cultivation methods on secondary metabolites
Source: Front Microbiol. 2025 Aug 1;16:1620693. doi: 10.3389/fmicb.2025.1620693 (PMC12355660; doi:10.3389/fmicb.2025.1620693)
Supplement: Supplementary file 1 [file Supplementary_file_1.zip › Supplementary file 1/Table 2.XLSX]

## Sheet: Sheet1
ID	Name	Formula	Annot. DeltaMass [ppm]	Calc. MW	m/z	RT [min]	InChI Key	mzCloud Best Match	mzVault Best Match	HMDB	KEGG	Super_Class	Class	Sub_Class	KEGG class1	KEGG class2	KEGG class3	Reference Ion	DM1	DM2	DM3	GLG1	GLG2	GLG3	NZJB1	NZJB2	NZJB3	XZJB1	XZJB2	XZJB3
MP2	Oleamide	C18H35NO	-2.84	281.271	282.278	8.906	FATBGEAMYMYZAF-UHFFFAOYSA-N	91.4	91.9	HMDB0002117	C19670	Lipids and lipid-like molecules	Fatty Acyls	Fatty amides	Lipids	FA Fatty acyls	FA08 Fatty amides	[M+H]+1	4.91325e+09	1.15182e+10	1.56309e+10	3.19907e+09	1.0683e+09	208438	7.48919e+09	8.6579e+09	1.92773e+09	3.93299e+09	4.19405e+09	4.19184e+09
MP5	1-Oleoyl-2-palmitoyl-sn-glycero-3-phosphocholine	C42H82NO8P	-7.58	759.572	760.579	8.867	RRVPPYNAZJRZFR-VYOBOKEXSA-N		96.4	HMDB0008100		Lipids and lipid-like molecules	Glycerophospholipids	Glycerophosphocholines				[M+H]+1	3.83752e+07	8.35093e+06	3.1304e+07	3.86745e+06	3.9829e+06	4.77035e+06	4.27425e+06	4.51839e+06	4.70649e+06	3.27689e+06	2.74764e+06	2.7531e+06
MP8	Palmitic Acid	C16H32O2	-6.83	273.265	274.272	5.55	IPCSVZSSVZVIGE-UHFFFAOYSA-N	66.5	87.9	HMDB0000220	C00249	Lipids and lipid-like molecules	Fatty Acyls	Fatty acids and conjugates	Lipids	Fatty acids	Saturated fatty acids	[M+NH4]+1	4.04295e+09	4.23538e+09	4.21834e+09	3.76992e+08	3.76345e+08	3.66372e+08	5.75479e+09	5.66979e+09	6.0824e+09	5.78955e+09	6.14856e+09	6.04172e+09
MP13	Hexadecanamide	C16H33NO	-6.02	255.255	256.262	8.679	HSEMFIZWXHQJAE-UHFFFAOYSA-N	85.2	72.8	HMDB0012273		Lipids and lipid-like molecules	Fatty Acyls	Fatty amides				[M+H]+1	4.03355e+09	4.57114e+09	4.99111e+09	8.84501e+08	9.13086e+08	8.69877e+08	5.28632e+09	5.41965e+09	5.46422e+09	4.96203e+09	4.96119e+09	5.14565e+09
MP14	Erucamide	C22H43NO	-7.61	337.332	338.339	8.892	UAUDZVJPLUQNMU-KTKRTIGZSA-N		94.1	HMDB0244507		Lipids and lipid-like molecules	Fatty Acyls	Fatty amides				[M+H]+1	4.08698e+09	3.5796e+09	4.10969e+09	2.63639e+06	2.95648e+06	4.82493e+06	5.40924e+09	4.75237e+09	5.44141e+09	5.19227e+09	5.33799e+09	5.30921e+09
MP15	(2R)-2-[(9E)-9-Octadecenoyloxy]-3-(stearoyloxy)propyl 2-(trimethylammonio)ethyl phosphate	C44H86NO8P	-5.85	809.586	810.594	8.526			88.2									[M+Na]+1	1.07078e+08	1.09888e+08	1.01391e+08	7.17807e+06	7.15236e+06	7.07674e+06	2.30112e+07	2.29901e+07	2.28593e+07	2.17219e+07	2.15848e+07	2.12725e+07
MP19	Ethephon	C2H6ClO3P	-3.65	143.974	144.981	9.115	UDPGUMQDCGORJQ-UHFFFAOYSA-N		76.6	HMDB0252014	C18399	Organic acids and derivatives	Organic phosphonic acids and derivatives	Organic phosphonic acids				[M+H]+1	3.42022e+07	1.50184e+08	1.37034e+08	1.37256e+08	1.3604e+08	1.34623e+08	1.77433e+09	1.66678e+09	4.50259e+09	3.09649e+09	2.04865e+09	1.9268e+09
MP34	Sinomenine	C19H23NO4	-8.04	329.16	330.167	3.816	INYYVPJSBIVGPH-UHFFFAOYSA-N	64.8	86.6	HMDB0258305	C09643	Alkaloids and derivatives	Morphinans		Alkaloids	Alkaloids derived from tyrosine	Isoquinoline alkaloids	[M+H]+1	3.18149e+09	2.80055e+09	3.10664e+09	3.7977e+06	4.29427e+06	3.85145e+06	7.06614e+08	6.7197e+08	7.12339e+08	5.65436e+08	6.72136e+08	5.42365e+08
MP39	L-alpha-Glycerylphosphorylcholine	C8H20NO6P	-6.29	257.101	258.108	0.584	SUHOQUVVVLNYQR-QMMMGPOBSA-N		94.4	HMDB0000086	C00670	Lipids and lipid-like molecules	Glycerophospholipids	Glycerophosphocholines				[M+H]+1	2.41782e+09	2.19722e+09	2.22518e+09	8.04838e+08	7.31038e+08	8.16479e+08	2.80465e+09	2.90041e+09	2.99261e+09	1.48849e+09	1.65685e+07	1.61067e+09
MP41	Betaine	C5H11NO2	-7.85	117.078	118.085	0.597	KWIUHFFTVRNATP-UHFFFAOYSA-N	83.8	88.2		C00719	Organic acids and derivatives	Carboxylic acids and derivatives	Amino acids, peptides, and analogues				[M+H]+1	1.0407e+08	9.49994e+07	9.16404e+07	4.3953e+06	4.28458e+06	3.9126e+06	8.96602e+07	9.29886e+07	9.53248e+07	3.54606e+07	3.55149e+07	3.59732e+07
MP42	Enigmol	C18H39NO2	-7.17	301.296	302.303	6.041	CILLLUONWCSDCK-BZSNNMDCSA-N		62.6			Organic nitrogen compounds	Organonitrogen compounds	Amines				[M+H]+1	1.33964e+09	1.36583e+09	1.35884e+09	6.7819e+07	6.58216e+07	6.81757e+07	1.976e+09	1.94236e+09	2.02024e+09	2.50869e+09	2.80535e+09	2.45813e+09
MP45	DL-Dipalmitoylphosphatidylcholine	C40H80NO8P	-7.02	733.557	734.564	8.87		84.6	92									[M+H]+1	6.12371e+06	1.05471e+07	1.27005e+07	3.66095e+06	4.60104e+06	5.57239e+06	8.56601e+06	9.05529e+06	9.43225e+06	5.72277e+06	5.50654e+06	5.51748e+06
MP55	Choline	C5H13NO	-7.42	103.099	104.106	0.566		83.2	86									[M+H]+1	1.91122e+09	2.06133e+09	2.08948e+09	3.0405e+08	2.88762e+08	2.99218e+08	1.33994e+09	1.2945e+09	1.35517e+09	1.34862e+09	1.38749e+09	1.37259e+09
MP69	Cylindrocarpyridone B	C14H21NO5	-7.24	283.14	284.147	2.935	LKAZINBTZKNQAN-UHFFFAOYSA-N		79.5			Organoheterocyclic compounds	Pyridines and derivatives	Pyridinecarboxylic acids and derivatives				[M+H]+1	3.66278e+08	2.68576e+08	3.69202e+08	2.43126e+06	2.60122e+06	4.31919e+06	4.34553e+06	4.39397e+06	4.36129e+06	2.35517e+06	2.89934e+06	2.4843e+06
MP74	methyl 2-formyl-3,4-dihydroxy-6-methoxy-5-methylbenzoate	C11H12O6	-8.03	240.061	241.069	5.733	KQKVXQOFOWREMQ-UHFFFAOYSA-N		78.5			Benzenoids	Benzene and substituted derivatives	Benzoic acids and derivatives				[M+H]+1	2.40361e+07	2.37761e+07	2.62258e+07	1.56326e+09	1.61651e+09	1.55301e+09	9.2717e+08	9.26862e+08	8.5893e+08	6.27958e+07	4.72284e+07	4.89977e+07
MP76	L-Norleucine	C6H13NO2	-6.38	131.094	132.101	1.089	LRQKBLKVPFOOQJ-YFKPBYRVSA-N	87.7	95.2	HMDB0001645	C01933	Organic acids and derivatives	Carboxylic acids and derivatives	Amino acids, peptides, and analogues	Lipids	FA Fatty acyls	FA01 Fatty Acids and Conjugates	[M+H]+1	2.1364e+08	1.94756e+08	2.09618e+08	1.53774e+08	1.58783e+08	1.57335e+08	1.03332e+08	1.06277e+08	1.02273e+08	8.28301e+07	8.06493e+07	7.91384e+07
MP100	1-Octadecanoyl-2-(4Z,7Z,10Z,13Z,16Z,19Z-docosahexaenoyl)-sn-glycero-3-phosphoserine	C46H78NO10P	-7.82	835.53	836.537	7.244	LYYHRRPTEXPVOR-SYEOQEKUSA-N		88.8	HMDB0010167	C02737	Lipids and lipid-like molecules	Glycerophospholipids	Glycerophosphoserines	Lipids	Phospholipids	Glycerophospholipids	[M+H]+1	6.97388e+08	5.54253e+08	4.28461e+08	4.58494e+06	4.57848e+06	4.51523e+06	4.43588e+06	4.63705e+06	4.73939e+06	3.89085e+06	4.16161e+06	4.27171e+06
MP105	[2-(hydroxymethyl)-5,5,8a-trimethyl-1,4,4a,5,6,7,8,8a-octahydronaphthalen-1-yl]methanol	C15H26O2	-7.82	220.181	221.188	5.52		89.8	89.3									[M+H-H2O]+1	1.1475e+09	6.78585e+08	1.12565e+09	755114	1.53754e+06	1.16729e+06	9.61456e+07	9.35321e+07	1.00293e+08	3.40133e+08	2.02087e+08	3.49135e+08
MP130	pentane-1,2,3,4,5-pentol	C5H12O5	-7.58	134.057	135.064	0.615	HEBKCHPVOIAQTA-UHFFFAOYSA-N		88			Organic oxygen compounds	Organooxygen compounds	Carbohydrates and carbohydrate conjugates				[M+H-H2O]+1	2.04175e+08	1.77598e+08	1.97053e+08	4.3569e+07	4.75139e+07	4.98105e+07	1.24803e+08	1.1919e+08	1.18147e+08	1.24661e+08	1.42428e+08	1.32365e+08
MP132	Phenethylamine	C8H11N	-7.54	121.088	122.096	2.687	BHHGXPLMPWCGHP-UHFFFAOYSA-N	68	95.2	HMDB0012275	C05332	Benzenoids	Benzene and substituted derivatives	Phenethylamines	Peptides	Amines	Biogenic amines	[M+H]+1	7.08087e+07	6.97185e+07	6.92072e+07	8.9749e+07	8.81328e+07	9.07859e+07	4.18881e+07	4.11441e+07	4.3207e+07	1.89782e+07	1.89968e+07	1.8976e+07
MP145	5-(hydroxymethyl)-4-methoxy-2,5-dihydrofuran-2-one	C6H8O4	-7.39	126.031	127.038	0.621	APORENQTMOZIOG-UHFFFAOYSA-N	77	85.7			Organoheterocyclic compounds	Dihydrofurans	Furanones				[M+H-H2O]+1	5.49374e+08	4.04245e+08	4.96504e+08	8.04035e+06	8.36788e+06	1.02135e+07	8.88738e+07	8.72392e+07	8.33474e+07	1.23092e+08	1.38507e+08	1.36001e+08
MP148	PC(16:0/18:1(9Z))	C42H82NO8P	-7.56	781.554	782.561	9.237	WTJKGGKOPKCXLL-VYOBOKEXSA-N		86.7	HMDB0007972		Lipids and lipid-like molecules	Glycerophospholipids	Glycerophosphocholines				[M+Na]+1	5.03761e+06	4.4615e+06	3.02944e+06	4.18167e+06	3.71842e+06	3.52985e+06	4.56152e+06	4.42984e+06	4.03762e+06	4.92434e+06	4.39479e+06	4.57511e+06
MP163	1,4-dihydroxy-1,4-dimethyl-7-(propan-2-ylidene)-decahydroazulen-6-one	C15H24O3	-1.76	234.162	235.169	6.763		83.3	88.5									[M+H-H2O]+1	6.1664e+07	2.08703e+07	2.16507e+07	7.43573e+08	6.62757e+08	6.81213e+08	1.00375e+08	9.11952e+07	9.55424e+07	1.16765e+08	1.22456e+08	2.80216e+07
MP164	2,4-dihydroxyheptadec-16-en-1-yl acetate	C19H36O4	-0.03	310.251	311.258	7.981	NLBYRERHXBTBBR-UHFFFAOYSA-N	68.1	77.8			Lipids and lipid-like molecules	Fatty Acyls	Fatty alcohols				[M+H-H2O]+1	2.37568e+06	1.71662e+06	1.71015e+06	7.41577e+08	7.39682e+08	7.15155e+08	1.11245e+07	1.14122e+07	1.17476e+07	7.56702e+06	7.33704e+06	7.8233e+06
MP167	PC(20:4(8Z,11Z,14Z,17Z)/20:0)	C48H88NO8P	-8.53	837.618	838.625	8.838	RWXBUUZTIJHTSZ-YACUFSJGSA-N		73	HMDB0008471		Lipids and lipid-like molecules	Glycerophospholipids	Glycerophosphocholines				[M+H]+1	4.34112e+07	1.9234e+07	1.74571e+07	4.89199e+06	4.38319e+06	4.62288e+06	1.17741e+07	1.24466e+07	1.29648e+07	9.88804e+06	9.73242e+06	9.79675e+06
MP175	(2r,6r)-6-[(1r,3ar,5ar,6r,7r,9as,11ar)-6,7-dihydroxy-6,9a,11a-trimethyl-4,10-dioxo-1h,2h,3h,3ah,5h,5ah,7h,8h,9h,11h-cyclopenta[a]phenanthren-1-yl]-2-methyl-3-methylideneheptanoic acid	C29H42O6	-0.05	486.298	487.305	5.627	VQOGQXBQGQLQDY-UXABSMGOSA-N		50.9			Lipids and lipid-like molecules	Steroids and steroid derivatives	Bile acids, alcohols and derivatives				[M+H]+1	523052	589715	542500	6.75779e+08	6.85344e+08	6.92591e+08	1.0184e+06	1.50236e+06	4.32585e+06	3.89576e+06	4.19831e+06	3.67657e+06
MP184	Odorigenin	C23H34O4	2.97	356.236	357.243	6.905			54.9									[M+H-H2O]+1	3.81311e+06	624140	4.74868e+06	9.97232e+06	9.12512e+06	9.48602e+06	1.06633e+07	1.12074e+07	1.17062e+07	8.18123e+06	8.26965e+06	8.29828e+06
MP192	Methyl 7-{(2R)-3-hydroxy-2-[(1E)-4-hydroxy-4-(1-propylcyclobutyl)-1-buten-1-yl]-5-oxocyclopentyl}heptanoate	C24H40O5	2.34	390.278	391.285	8.568			70.6									[M+H-H2O]+1	2.05884e+06	2.12164e+06	1.87344e+06	4.13002e+06	4.20216e+06	4.15954e+06	2.78392e+07	2.705e+07	2.86317e+07	2.747e+07	2.6565e+07	2.80031e+07
MP200	Irpeksolactin A	C31H48O5	-7.94	500.346	501.353	6.767	FMJDOWUEKWBQJM-QDTGFIGDSA-N		61.6			Lipids and lipid-like molecules	Prenol lipids	Diterpenoids				[M+H]+1	1.41078e+07	1.3746e+07	1.40823e+07	5.31032e+06	5.70739e+06	6.08882e+06	6.12619e+08	5.3197e+08	5.50876e+08	2.76213e+08	2.92006e+08	2.75677e+08
MP206	6-[(2E,4E,6E)-4,6-Dimethyl-7-(1,2,4-trimethyl-3,6-dioxabicyclo[3.1.0]hexan-4-yl)hepta-2,4,6-trien-2-yl]-4-methoxy-5-methylpyran-2-one	C23H30O5	4.54	386.211	387.218	6.765	LRRJYOPCACBLEA-OIUIQZGASA-N		62.9			Lipids and lipid-like molecules	Prenol lipids	Terpene lactones				[M+H]+1	4.45129e+07	4.31801e+07	4.32899e+07	5.94787e+08	4.80491e+06	5.2078e+08	2.53927e+08	9.41381e+06	2.21316e+08	3.10333e+06	8.27059e+06	1.36398e+07
MP208	3-(4-Fluoro-phenylcarbamoyl)-1,2,2-trimethyl-cyclopentanecarboxylic acid	C16H20FNO3	8.98	293.145	294.153	0.993			56.5									[M+H]+1	2.9543e+08	3.10087e+08	2.89701e+08	4.15673e+06	5.29881e+06	264846	4.50124e+06	4.42675e+06	4.69019e+06	7.6182e+06	7.40669e+06	7.82236e+06
MP214	D-(+)-arabitol	C5H12O5	-0.99	134.058	135.065	0.928	HEBKCHPVOIAQTA-SEFKMRKONA-N		70	HMDB0000568	C01904	Organic oxygen compounds	Organooxygen compounds	Carbohydrates and carbohydrate conjugates				[M+H-H2O]+1	1.31905e+08	1.18122e+08	1.14131e+08	9.7903e+06	4.09992e+06	1.16499e+07	3.4966e+07	3.71322e+07	3.48911e+07	3.76164e+07	3.91535e+07	3.24904e+07
MP224	(1r,3R,4s,5S)-4-{[(2E)-3-(3,4-dihydroxyphenyl)prop-2-enoyl]oxy}-1,3,5-trihydroxycyclohexane-1-carboxylic acid	C16H18O9	-7.61	354.092	355.1	3.558	GYFFKZTYYAFCTR-UCEFVAKBSA-N	77.3	91.7			Organic oxygen compounds	Organooxygen compounds	Alcohols and polyols				[M+H]+1	5.54792e+08	5.20696e+08	5.26706e+08	59212.4	139603	130815	8.69694e+07	8.91092e+07	8.68209e+07	2.28307e+08	2.28921e+08	2.13352e+08
MP229	L-(-)-Arabitol	C5H12O5	-6.96	152.067	153.075	0.608	HEBKCHPVOIAQTA-IMJSIDKUSA-N	86.2	95.7	HMDB0001851	C00532	Organic oxygen compounds	Organooxygen compounds	Carbohydrates and carbohydrate conjugates				[M+H]+1	1.34132e+08	1.13676e+08	1.2171e+08	3.60304e+07	4.07923e+07	4.32813e+07	8.41231e+07	8.04647e+07	8.21117e+07	8.23345e+07	8.00372e+07	9.2201e+07
MP243	asperlactone	C9H12O4	-6.23	184.072	185.08	3.827			71.1									[M+H]+1	8.89726e+07	8.04188e+07	8.73691e+07	1.40704e+08	1.38157e+08	1.40746e+08	2.2549e+08	2.29653e+08	2.32198e+08	5.2496e+08	5.07322e+08	5.05844e+08
MP248	Maltol	C6H6O3	-4.84	126.031	127.038	1.705	XPCTZQVDEJYUGT-UHFFFAOYSA-N	74.3		HMDB0030776	C11918	Organoheterocyclic compounds	Pyrans	Pyranones and derivatives	Polyketides	Pyrones	Monocyclic gamma-pyrones	[M+H]+1	2.01308e+08	2.0342e+08	1.92365e+08	5.13396e+08	5.17448e+08	5.09805e+08	1.75148e+08	1.74518e+08	1.6599e+08	3.99982e+08	3.88617e+08	3.79783e+08
MP249	(-)-Oxycodone	C18H21NO4	-7.68	297.134	298.141	4.09	BRUQQQPBMZOVGD-XFKAJCMBSA-N		50.4	HMDB0014640	C08018	Benzenoids	Phenanthrenes and derivatives					[M+H-H2O]+1	4.0556e+08	4.04568e+08	4.17146e+08	51369.5	54842.3	54950.8	1.98296e+06	2.02524e+06	1.94214e+06	8.39282e+07	7.68641e+07	8.0889e+07
MP250	L-Ergothioneine	C9H15N3O2S	-6.77	229.087	230.094	0.64	SSISHJJTAXXQAX-ZETCQYMHSA-N	86.2	89.1	HMDB0003045	C05570	Organic acids and derivatives	Carboxylic acids and derivatives	Amino acids, peptides, and analogues				[M+H]+1	4.85324e+08	5.10327e+08	4.94914e+08	1.32807e+08	1.30934e+08	1.38242e+08	3.93905e+07	3.93296e+07	3.99611e+07	6.44451e+06	4.96839e+06	6.15833e+06
MP262	magnolin	C23H28O7	-7.88	416.18	417.188	6.167	MFIHSKBTNZNJIK-UHFFFAOYSA-N		58.9	HMDB0251852		Lignans, neolignans and related compounds	Furanoid lignans					[M+H]+1	4.85836e+08	4.87084e+08	4.83745e+08	173730	1.9898e+06	1.20476e+06	7.05378e+06	7.20505e+06	6.83936e+06	6.49771e+07	9.40752e+07	6.39003e+07
MP265	(2E)-1-(2-hydroxy-3,4,5,6-tetramethoxyphenyl)-3-phenylprop-2-en-1-one	C19H20O6	-7.58	326.113	327.12	7.932		76.3	51.7									[M+H-H2O]+1	122030	112856	113498	111175	113230	118165	4.58404e+08	4.77581e+08	4.67922e+08	2.45439e+08	2.49582e+08	2.5096e+08
MP269	(24R)-24,25-dihydroxyvitamin D2	C28H44O3	-1.71	428.328	429.336	7.329	BPEQZNMKGFTMQE-LXHCYJFYSA-N		72.3									[M+H]+1	2.43333e+08	2.41179e+08	2.44612e+08	5.92563e+07	6.62152e+07	7.61462e+07	3.74822e+07	3.78567e+07	3.78724e+07	3.5868e+07	3.66612e+07	3.66818e+07
MP270	Octyl hydrogen phthalate	C16H22O4	-4.58	278.151	279.158	7.815	PKIYFBICNICNGJ-UHFFFAOYSA-N	71	88.3	HMDB0254869		Benzenoids	Benzene and substituted derivatives	Benzoic acids and derivatives				[M+H]+1	4.7039e+08	4.54241e+08	4.64279e+08	3.76642e+08	3.80946e+08	3.83427e+08	3.81833e+08	3.95469e+08	3.90729e+08	3.64174e+08	3.66389e+08	3.75712e+08
MP273	Acetophenone	C8H8O	-7.77	120.057	121.064	0.996	KWOLFJPFCHCOCG-UHFFFAOYSA-N	74.8	96.6	HMDB0033910	C07113	Organic oxygen compounds	Organooxygen compounds	Carbonyl compounds				[M+H]+1	4.4774e+07	4.34856e+07	4.37885e+07	6.42412e+06	6.94637e+06	6.40493e+06	2.19728e+07	2.19713e+07	2.19135e+07	1.10238e+07	1.12579e+07	1.05527e+07
MP289	L-Isoleucine	C6H13NO2	-5.5	131.094	132.101	1.014	AGPKZVBTJJNPAG-WHFBIAKZSA-N	80.9	89.2	HMDB0000172	C00407	Organic acids and derivatives	Carboxylic acids and derivatives	Amino acids, peptides, and analogues	Peptides	Amino acids	Common amino acids	[M+H]+1	4.07753e+07	3.82116e+07	3.94271e+07	2.87638e+07	3.01318e+07	2.9453e+07	2.8211e+07	2.76901e+07	2.51533e+07	1.5909e+07	1.67498e+07	1.70485e+07
MP294	6-{7-hydroxy-6,9a,11a-trimethyl-4,10-dioxo-1h,2h,3h,3ah,5h,5ah,6h,7h,8h,9h,11h-cyclopenta[a]phenanthren-1-yl}-2-methyl-3-methylideneheptanoic acid	C29H42O5	-0.21	470.303	471.31	5.669	TXEJUZMIQVTZHO-UHFFFAOYSA-N		63.6			Lipids and lipid-like molecules	Steroids and steroid derivatives	Bile acids, alcohols and derivatives				[M+H]+1	643781	607534	913504	4.10856e+08	3.86747e+08	3.83628e+08	4.29201e+06	5.27968e+06	5.78548e+06	2.76774e+06	2.42614e+06	2.01684e+06
MP297	Saxitoxin	C10H17N7O4	1.67	299.135	300.142	0.933	RPQXVSUAYFXFJA-UHFFFAOYSA-N		50.1	HMDB0029368	C13757	Phenylpropanoids and polyketides	Saxitoxins, gonyautoxins, and derivatives					[M+H]+1	6.77096e+07	6.65026e+07	7.44092e+07	319963	536738	359395	1.77749e+06	1.91418e+06	1.3985e+06	1.89162e+06	2.49927e+06	1.41788e+06
MP298	Glaucine	C21H25NO4	-7.56	355.176	356.183	4.064	RUZIUYOSRDWYQF-UHFFFAOYSA-N	55.8	58.9	HMDB0252738	C09446	Alkaloids and derivatives	Aporphines		Alkaloids	Alkaloids derived from tyrosine	Isoquinoline alkaloids	[M+H]+1	2.92287e+08	2.79755e+08	3.05201e+08	65103.1	62595.5	63071	2.35435e+06	2.16029e+06	2.20216e+06	5.01148e+07	5.12532e+07	4.74136e+07
MP304	6-{6,9a,11a-trimethyl-4,7,10-trioxo-1h,2h,3h,3ah,5h,5ah,6h,8h,9h,11h-cyclopenta[a]phenanthren-1-yl}-2-methyl-3-methylideneheptanoic acid	C29H40O5	0.18	468.288	469.295	6.047	DVORYMAGXQGBQK-UHFFFAOYSA-N		64.2			Lipids and lipid-like molecules	Steroids and steroid derivatives	Ergostane steroids				[M+H]+1	1.15817e+06	1.03889e+06	988444	3.92202e+08	4.02226e+08	3.9955e+08	3.66084e+06	5.88317e+06	2.79434e+06	7.56631e+06	6.9706e+06	6.5943e+06
MP306	Amide C18	C18H37NO	-6.16	283.286	284.293	8.948	LYRFLYHAGKPMFH-UHFFFAOYSA-N		77.5	HMDB0034146	C13846	Organic acids and derivatives	Carboximidic acids and derivatives	Carboximidic acids	Lipids	FA Fatty acyls	FA08 Fatty amides	[M+H]+1	3.21543e+08	3.16894e+08	3.20501e+08	2.34326e+07	2.41066e+07	1.66741e+07	4.01172e+08	3.97083e+08	3.83138e+08	3.81134e+08	3.90803e+08	3.80055e+08
MP316	N,N-dimethyl-Safingol	C20H43NO2	-7.07	329.327	330.334	6.442	BYBHBTCYJMUUDZ-PMACEKPBSA-N		73.6			Organic nitrogen compounds	Organonitrogen compounds	Amines				[M+H]+1	98895.5	1.36737e+08	1.13147e+08	2.74678e+06	544295	144892	1.59926e+08	1.14756e+08	1.46057e+08	2.8549e+08	3.89072e+08	3.09222e+08
MP317	1-(1Z-Octadecenyl)-2-(4Z,7Z,10Z,13Z,16Z,19Z-docosahexaenoyl)-sn-glycero-3-phosphoethanolamine	C45H78NO7P	-7.7	775.546	776.553	8.92	FIJFPUAJUDAZEY-MNDXXDKYSA-N		79.9	HMDB0011394		Lipids and lipid-like molecules	Glycerophospholipids	Glycerophosphoethanolamines				[M+H]+1	9.23481e+06	1.59054e+07	1.9153e+07	5.37059e+06	6.19825e+06	5.82392e+06	1.29179e+07	1.36558e+07	1.42242e+07	1.08486e+07	1.06779e+07	1.07484e+07
MP326	(2r,6r)-6-[(1r,3as,5as,6s,9as,11ar)-3a-hydroxy-6,9a,11a-trimethyl-4,7,10-trioxo-1h,2h,3h,5h,5ah,6h,8h,9h,11h-cyclopenta[a]phenanthren-1-yl]-2-methyl-3-methylideneheptanoic acid	C29H40O6	0.82	484.283	485.29	6.344	ZEXGDMONMBETSX-KXBDBKRRSA-N		75.7			Lipids and lipid-like molecules	Steroids and steroid derivatives	Bile acids, alcohols and derivatives				[M+H]+1	245716	540749	170918	3.54028e+08	3.75872e+08	3.34786e+08	2.25962e+06	2.39323e+06	6.15771e+06	1.93072e+06	4.42437e+06	4.24601e+06
MP327	Antiarol	C9H12O4	-7.25	184.072	185.079	4.494	VTCDZPUMZAZMSB-UHFFFAOYSA-N		89.1		C10765	Benzenoids	Phenols	Methoxyphenols				[M+H]+1	1.05834e+08	8.5219e+07	8.83181e+07	4.94604e+06	5.45106e+06	6.34522e+06	1.45805e+08	2.19032e+08	1.62952e+08	3.70502e+08	3.75565e+08	3.55205e+08
MP338	trans-3-Indoleacrylic acid	C11H9NO2	-7.1	146.035	188.069	3.213	SXOUIMVOMIGLHO-AATRIKPKSA-N	82.6	91.3	HMDB0000734		Organoheterocyclic compounds	Indoles and derivatives	Indoles				[M+H]+1	1.53621e+07	1.65208e+07	1.68222e+07	4.35498e+06	4.24037e+06	4.4444e+06	135482	2.68134e+07	2.63302e+07	7.94204e+06	9.2212e+06	8.19841e+06
MP346	L-Acetylcarnitine	C9H17NO4	-2.14	203.115	204.122	0.643	RDHQFKQIGNGIED-MRVPVSSYSA-N	87.2	85.5	HMDB0000201	C02571	Lipids and lipid-like molecules	Fatty Acyls	Fatty acid esters	Lipids	FA Fatty acyls	FA07 Fatty esters	[M+H]+1	1.33136e+08	404366	1.51477e+08	324899	9.52824e+07	9.98013e+07	1.58555e+08	1.49931e+08	1.54272e+08	1.2597e+08	5.42231e+06	1.23466e+08
MP348	L-Tryptophan	C11H12N2O2	-7.05	204.088	205.096	3.213	QIVBCDIJIAJPQS-UHFFFAOYSA-N	84.4	96.8	HMDB0000929	C00078	Organoheterocyclic compounds	Indoles and derivatives	Indolyl carboxylic acids and derivatives	Peptides	Amino acids	Common amino acids	[M+H]+1	1.47354e+07	1.57475e+07	1.57292e+07	1.4483e+07	1.46537e+07	1.64929e+07	2.20376e+07	2.38391e+07	2.45491e+07	7.11899e+06	8.40385e+06	7.28227e+06
MP352	3,4-Dihydroxyphenylpropionic acid	C9H10O4	-7.63	164.046	165.053	5.51	DZAUWHJDUNRCTF-UHFFFAOYSA-N	68	92.2	HMDB0000423	C10447	Phenylpropanoids and polyketides	Phenylpropanoic acids					[M+H-H2O]+1	4.32284e+07	4.05644e+07	4.11902e+07	5.13396e+06	5.41023e+06	4.61283e+06	3.45432e+08	3.43784e+08	3.35629e+08	3.16701e+08	2.71214e+08	3.09853e+08
MP353	(+)-Kurasoin B	C18H17NO2	14.86	279.13	280.137	0.668	OLNJBNLERUYZTA-SFHVURJKSA-N		63.4			Organoheterocyclic compounds	Indoles and derivatives	Indoles				[M+H]+1	2.72645e+08	2.72221e+08	2.93551e+08	1.4405e+06	1.34674e+06	1.84457e+06	4.53616e+06	5.2398e+06	5.91461e+06	1.26781e+07	1.30573e+07	1.07543e+07
MP354	Di(2-nonyl) phthalate	C26H42O4	-6.7	418.306	419.313	8.155			82.8									[M+H]+1	4.87306e+07	4.54578e+07	4.85968e+07	2.17406e+06	563484	2.21551e+06	2.84851e+08	1.41808e+08	2.70035e+08	1.54335e+08	3.1062e+08	3.44228e+08
MP356	Ethyl protocatechuate	C9H10O4	-7.33	182.057	183.064	3.206	KBPUBCVJHFXPOC-UHFFFAOYSA-N	68.1	93.1	HMDB0252031		Benzenoids	Benzene and substituted derivatives	Benzoic acids and derivatives				[M+H]+1	1.17562e+07	1.28686e+07	1.25602e+07	1.07337e+07	1.07244e+07	1.17451e+07	2.51042e+07	2.38803e+07	2.44953e+07	5.0477e+07	5.43698e+07	5.45288e+07
MP358	L-Phenylalanine	C9H11NO2	-4.94	165.078	166.085	1.829	COLNVLDHVKWLRT-QMMMGPOBSA-N	82.3	94.5	HMDB0000159	C00079	Organic acids and derivatives	Carboxylic acids and derivatives	Amino acids, peptides, and analogues	Peptides	Amino acids	Common amino acids	[M+H]+1	8.33185e+07	7.70395e+07	7.99998e+07	2.30203e+07	2.34438e+07	2.35749e+07	8.08284e+07	7.66828e+07	7.31169e+07	5.26468e+07	5.54879e+07	5.76456e+07
MP383	L-Pyroglutamic acid	C5H7NO3	-6.89	129.042	130.049	0.577	ODHCTXKNWHHXJC-VKHMYHEASA-N	82.7	89.4	HMDB0000267	C01879	Organic acids and derivatives	Carboxylic acids and derivatives	Amino acids, peptides, and analogues	Peptides	Amino acids	Other amino acids	[M+H]+1	1.49236e+08	1.45455e+08	1.49129e+08	2.23783e+07	2.00685e+07	2.44558e+07	8.86823e+07	8.65169e+07	9.29022e+07	3.98205e+07	4.125e+07	4.10872e+07
MP398	cis,cis-Muconic acid	C6H6O4	-7.31	142.026	143.033	1.086	TXXHDPDFNKHHGW-CCAGOZQPSA-N	67.4	83.7	HMDB0006331	C02480	Lipids and lipid-like molecules	Fatty Acyls	Fatty acids and conjugates	Lipids	FA Fatty acyls	FA01 Fatty Acids and Conjugates	[M+H]+1	6.04231e+07	5.86307e+07	5.90904e+07	1.09636e+07	4.47392e+06	7.13769e+06	1.25629e+08	1.21881e+08	1.21995e+08	3.1061e+08	3.178e+08	3.04975e+08
MP404	Cyanidin	C15H10O6	-1.2	286.047	287.055	5.373	VEVZSMAEJFVWIL-UHFFFAOYSA-O	92.5	69			Phenylpropanoids and polyketides	Flavonoids	Hydroxyflavonoids				[M+H]+1	2.65863e+07	2.51545e+07	2.53769e+07	86919.4	85399.3	85552.4	1.93096e+07	1.89404e+07	1.8733e+07	3.5454e+07	3.72841e+07	3.59924e+07
MP430	Palmitoleamide	C16H31NO	-4.36	253.239	254.247	8.156	YRPQTVNCCVPGFA-UHFFFAOYSA-N		73.1	HMDB0256086		Lipids and lipid-like molecules	Fatty Acyls	Fatty amides				[M+H]+1	1.33568e+08	2.23146e+08	2.9945e+08	1.28972e+08	1.29455e+08	1.28077e+08	1.28558e+08	1.31411e+08	3.30436e+07	8.73874e+07	6.79108e+07	5.65372e+07
MP432	2,5-Dimethyl-4-pyrimidinamine	C6H9N3	3.49	123.08	124.087	7.524			60									[M+H]+1	2.84426e+08	2.85255e+08	2.82885e+08	1.6e+08	1.5704e+08	1.58732e+08	2.96289e+08	2.97658e+08	8.77657e+07	2.96773e+08	2.98365e+08	2.98214e+08
MP482	3-(4-Ethoxyphenyl)-1,1-dimethylurea	C11H16N2O2	-8.24	208.119	241.153	0.9			56									[M+H+MeOH]+1	1.77938e+08	1.95526e+08	1.99315e+08	7.07991e+06	8.35672e+06	7.5392e+06	7.1257e+07	7.03246e+07	4.91939e+07	1.2029e+08	1.21043e+08	3.21915e+07
MP486	Tiglic acid	C5H8O2	-6.38	100.052	118.086	0.687	UIERETOOQGIECD-ONEGZZNKSA-N	54.1	72.7	HMDB0001470	C08279	Lipids and lipid-like molecules	Fatty Acyls	Fatty acids and conjugates	Lipids	FA Fatty acyls	FA01 Fatty Acids and Conjugates	[M+NH4]+1	2.43052e+07	2.62121e+07	2.40711e+07	2.50737e+07	2.49777e+07	2.61067e+07	1.10667e+07	8.74658e+06	1.12823e+07	4.34457e+06	4.53845e+06	8.27986e+06
MP505	Trigonelline	C7H7NO2	-6.82	137.047	138.054	0.609	WWNNZCOKKKDOPX-UHFFFAOYSA-N	84.8	82.8	HMDB0000875	C01004	Alkaloids and derivatives			Alkaloids	Alkaloids derived from nicotinic acid	Pyridine alkaloids	[M+H]+1	1.77657e+08	1.83552e+08	1.7628e+08	9.32069e+06	8.54761e+06	3.67284e+06	1.4036e+08	1.58352e+08	1.60342e+08	7.25932e+07	8.29815e+07	8.0378e+07
MP531	Lauryldimethylamine oxide	C14H31NO	-6.26	229.239	230.246	5.581	SYELZBGXAIXKHU-UHFFFAOYSA-N		90.7			Organic nitrogen compounds	Organonitrogen compounds	Aminoxides				[M+H]+1	1.1122e+08	1.14157e+08	1.0984e+08	1.75906e+07	1.80369e+07	1.72904e+07	2.38706e+08	2.37184e+08	2.35869e+08	2.12753e+08	2.19566e+08	2.22147e+08
MP564	Salsoline	C11H15NO2	-6.85	193.109	194.116	1.888	YTPRLBGPGZHUPD-ZETCQYMHSA-N		75.5	HMDB0012469	C09640	Organoheterocyclic compounds	Tetrahydroisoquinolines					[M+H]+1	6.57414e+07	6.44229e+07	6.13316e+07	3.222e+07	2.98028e+07	2.52045e+07	7.98278e+07	7.56748e+07	7.48032e+07	1.8351e+08	1.89274e+08	1.911e+08
MP575	Linoleoyl ethanolamide	C20H37NO2	-7.4	323.28	324.287	8.021	KQXDGUVSAAQARU-HZJYTTRNSA-N	83.9	92.9	HMDB0012252		Organic nitrogen compounds	Organonitrogen compounds	Amines				[M+H]+1	8.70942e+06	7.88966e+06	7.49923e+06	1.86407e+06	846018	1.27662e+06	2.68368e+07	2.82115e+07	2.76555e+07	7.78254e+07	7.67897e+07	7.72528e+07
MP587	6-Methylquinoline	C10H9N	-5.79	143.073	144.08	3.45	LUYISICIYVKBTA-UHFFFAOYSA-N	70.4	60.7	HMDB0033115		Organoheterocyclic compounds	Quinolines and derivatives					[M+H]+1	1.77053e+07	1.67642e+07	1.80254e+07	4.30253e+07	4.38362e+07	4.37714e+07	4.51416e+06	4.51694e+06	4.26e+06	800748	831435	857279
MP607	Nicotinamide	C6H6N2O	-6.8	122.047	123.054	0.899	DFPAKSUCGFBDDF-UHFFFAOYSA-N	78.1	93.8	HMDB0001406	C00153	Organoheterocyclic compounds	Pyridines and derivatives	Pyridinecarboxylic acids and derivatives	Vitamins and cofactors	Vitamins	Water-soluble vitamins	[M+H]+1	5.47678e+07	4.94797e+07	5.00857e+07	3.63189e+06	3.51998e+06	3.08899e+06	667544	6.44333e+06	6.13337e+06	8.50424e+06	8.1628e+06	8.52032e+06
MP608	2,5-Diamino-1,4-benzenediol	C6H8N2O2	-0.39	140.059	123.055	0.897			67.3									[M+H-H2O]+1	5.47678e+07	4.94797e+07	5.00857e+07	3.63189e+06	3.51998e+06	3.08899e+06	667544	6.44333e+06	6.13337e+06	8.50424e+06	8.1628e+06	8.52032e+06
MP613	(1aR,2E,4aR,6R,7S,7aS,8E,10R,11aS)-4a-Acetoxy-7-hydroxy-1,1,3,6,9-pentamethyl-4-oxo-1a,4,4a,5,6,7,7a,10,11,11a-decahydro-1H-cyclopenta[a]cyclopropa[f][11]annulen-10-yl (2E,4E)-2,4-octadienoate	C30H42O6	-1.93	498.297	499.304	8.892			54.6									[M+H]+1	633760	1.08477e+06	722570	115951	110675	111188	357628	330346	410536	274169	269613	262273
MP617	Coenzyme Q0	C9H10O4	-3.94	182.057	183.064	4.933	UIXPTCZPFCVOQF-UHFFFAOYSA-N		84.6			Lipids and lipid-like molecules	Prenol lipids	Quinone and hydroquinone lipids				[M+H]+1	5.40257e+07	5.27715e+07	5.26729e+07	5.62932e+06	4.24683e+06	4.39883e+06	1.20925e+08	1.06932e+08	1.07514e+08	1.27266e+08	1.27582e+08	1.26099e+08
MP624	S-Isocorydine (+)	C20H23NO4	-7.54	341.16	342.167	4.039	QELDJEKNFOQJOY-ZDUSSCGKSA-N		91.3	HMDB0030184	C09549	Alkaloids and derivatives	Aporphines		Alkaloids	Alkaloids derived from tyrosine	Isoquinoline alkaloids	[M+H]+1	2.00446e+08	1.97375e+08	1.99766e+08	50413.1	50726.2	53874.6	950186	967928	694764	3.22711e+07	3.3637e+07	3.06647e+07
MP652	beta-Gentiobiose	C12H22O11	-7.14	324.103	325.111	0.63	DLRVVLDZNNYCBX-LIZSDCNHSA-N		92.4			Organic oxygen compounds	Organooxygen compounds	Carbohydrates and carbohydrate conjugates				[M+H-H2O]+1	1.32218e+08	1.18281e+08	1.18733e+08	8.60715e+06	8.12349e+06	8.49126e+06	7.71344e+07	7.88231e+07	8.06002e+07	1.33774e+08	1.38076e+08	1.41676e+08
MP653	CORTEF ACETATE	C23H32O6	6.58	808.445	405.23	6.838			61.3									[M+H]+1	82093.7	714548	528005	4.41972e+06	4.1771e+06	2.23412e+06	369652	206010	472112	1.85539e+08	1.76826e+08	1.93291e+08
MP654	1,2-di-[(9Z)-octadecenoyl]-sn-glycero-3-phosphoethanolamine	C41H78NO8P	-7.01	743.541	744.549	9.216	MWRBNPKJOOWZPW-UHFFFAOYSA-N		67.5	HMDB0009059		Lipids and lipid-like molecules	Glycerophospholipids	Glycerophosphoethanolamines				[M+H]+1	7.53621e+06	3.49768e+06	2.31416e+06	8.24463e+06	8.14563e+06	8.48232e+06	5.54735e+06	5.38721e+06	4.91023e+06	5.98858e+06	5.34459e+06	5.56387e+06
MP663	5-hydroxy-4-methoxy-5,6-dihydro-2H-pyran-2-one	C6H8O4	-7.09	144.041	145.048	0.254	PBEXSRJMCVDBFK-UHFFFAOYSA-N	70.9	89.6			Organoheterocyclic compounds	Pyrans	Pyranones and derivatives				[M+H]+1	1.50346e+08	1.44347e+08	1.482e+08	3.35273e+06	3.1012e+06	3.94219e+06	3.74984e+07	3.31463e+07	3.05457e+07	2.31921e+07	2.85366e+07	3.57013e+07
MP664	L-Glutamic acid	C5H9NO4	-6.4	147.052	148.06	0.582	WHUUTDBJXJRKMK-VKHMYHEASA-N	83	91.9	HMDB0000148	C00025	Organic acids and derivatives	Carboxylic acids and derivatives	Amino acids, peptides, and analogues	Peptides; Hormones and transmitters	Amino acids; Neurotransmitters	Common amino acids; Amino acids	[M+H]+1	3.91551e+07	3.79537e+07	3.68578e+07	1.14331e+08	1.0336e+08	1.19444e+08	3.76451e+07	3.86502e+07	3.91413e+07	2.65522e+07	2.84201e+07	2.82956e+07
MP693	Guanine	C5H5N5O	-5.09	151.049	152.056	1.024	UYTPUPDQBNUYGX-UHFFFAOYAE	86.1	94.6	HMDB0000132	C00242	Organoheterocyclic compounds	Imidazopyrimidines	Purines and purine derivatives	Nucleic acids	Bases	Purines	[M+H]+1	8.68769e+06	8.39011e+06	8.4307e+06	5.19984e+06	5.22578e+06	5.07691e+06	7.04373e+06	6.73928e+06	5.73193e+06	1.73205e+06	1.6194e+06	2.08688e+06
MP707	2-[5-(2-hydroxypropyl)oxolan-2-yl]propanoic acid	C10H18O4	0.71	184.11	185.117	4.64	IVOODSRSVJPWLY-UHFFFAOYSA-N	65	86.2			Organoheterocyclic compounds	Oxolanes					[M+H-H2O]+1	222916	1.17273e+06	1.0851e+06	1.69882e+08	1.78312e+08	1.67927e+08	2.38712e+07	2.77635e+07	2.67723e+07	7.9409e+06	1.37498e+07	8.78631e+06
MP713	L-Carnitine	C7H15NO3	-6.88	161.104	162.111	0.582	PHIQHXFUZVPYII-ZCFIWIBFSA-N	85.1	86.5	HMDB0000062	C00318	Organic nitrogen compounds	Organonitrogen compounds	Quaternary ammonium salts				[M+H]+1	1.17162e+08	1.09077e+08	1.17148e+08	9.17975e+07	1.75971e+08	8.52077e+07	1.37852e+08	1.39411e+08	1.48606e+08	1.1756e+08	1.18331e+08	1.20422e+08
MP714	4,5-dihydroxy-7-methyl-3a,4,5,7a-tetrahydro-1,3-benzodioxol-2-one	C8H10O5	-7.62	186.051	187.059	2.117	RYEUJNKDXDLZBY-UHFFFAOYSA-N		75.8			Organic acids and derivatives	Organic carbonic acids and derivatives	Carbonic acid diesters				[M+H]+1	1.47156e+07	1.51782e+07	1.53886e+07	4.6625e+06	4.74894e+06	4.84555e+06	1.26255e+08	1.3609e+08	1.08353e+08	1.51749e+08	1.54372e+08	1.7593e+08
MP716	1,4,6,10-tetrahydroxy-3-(hydroxymethyl)-6,7,8,8a,10,10a-hexahydro-5h-anthracen-9-one	C15H18O6	-10.44	294.107	295.115	0.585	CTDHANWSAMTNKH-UHFFFAOYSA-N		51.5			Benzenoids	Anthracenes					[M+H]+1	1.7581e+08	1.62707e+08	1.66295e+08	305701	304720	305974	3.83249e+06	3.79888e+06	4.63278e+06	5.45865e+06	5.97704e+06	6.24722e+06
MP735	(3beta,5beta,8xi,9xi)-3,14-Dihydroxybufa-20,22-dienolide	C24H34O4	0.84	386.246	387.253	6.416			71.4									[M+H]+1	997958	1.25165e+07	1.23142e+07	2.11363e+07	1.82687e+07	2.22695e+07	3.23265e+07	4.48639e+07	4.27664e+07	5.15599e+07	5.13686e+07	4.96899e+07
MP755	5,7-Dihydroxy-3-(4-hydroxyphenyl)-6,8-bis[3,4,5-trihydroxy-6-(hydroxymethyl)tetrahydro-2H-pyran-2-yl]-4H-chromen-4-one	C27H30O15	-7.05	572.172	595.162	3.692			89.6									[M+H]+1	2.07567e+06	1.92896e+06	2.08102e+06	60152	59984.5	60372.2	6.54155e+06	6.79381e+06	6.3921e+06	1.34424e+06	1.45369e+06	1.40642e+06
MP762	5'-S-Methyl-5'-thioadenosine	C11H15N5O3S	-5.7	297.088	298.095	3.174	WUUGFSXJNOTRMR-IOSLPCCCSA-N	80.7	90.9	HMDB0001173	C00170	Nucleosides, nucleotides, and analogues	5'-deoxyribonucleosides	5'-deoxy-5'-thionucleosides				[M+H]+1	3.06171e+07	2.92026e+07	2.96587e+07	9.6629e+06	9.44516e+06	1.09556e+07	4.07677e+06	4.21864e+06	3.96152e+06	8.23511e+06	8.21463e+06	8.79225e+06
MP763	muramic acid	C9H17NO7	-7.19	233.088	234.096	0.578	MSFSPUZXLOGKHJ-KTZFPWNASA-N		70.3	HMDB0003254	C06470	Organic oxygen compounds	Organooxygen compounds	Carbohydrates and carbohydrate conjugates	Carbohydrates	Monosaccharides	Amino sugars	[M+H-H2O]+1	1.67793e+08	1.54715e+08	1.51345e+08	5.74541e+06	5.74914e+06	4.08635e+06	9.9679e+06	1.031e+07	1.09495e+07	2.46386e+07	2.48583e+07	2.59105e+07
MP766	Methyl Orsellinate	C9H10O4	1.07	182.058	183.065	4.546	NCCWCZLEACWJIN-UHFFFAOYSA-N		64.8			Benzenoids	Benzene and substituted derivatives	Benzoic acids and derivatives				[M+H]+1	1.01305e+07	1.98479e+07	1.45671e+07	5.34569e+06	5.4314e+06	5.54156e+06	1.00445e+08	1.59631e+08	1.11914e+08	1.52369e+08	1.67249e+08	1.63024e+08
MP769	Thebaine	C19H21NO3	-7.15	311.15	312.157	3.948	FQXXSQDCDRQNQE-VMDGZTHMSA-N	64.3	65	HMDB0029378	C06173	Alkaloids and derivatives	Morphinans		Alkaloids	Alkaloids derived from tyrosine	Isoquinoline alkaloids	[M+H]+1	1.00592e+08	9.36855e+07	1.01235e+08	32720.4	32668.7	33178.1	76065	74298.3	70618.9	3.34413e+07	3.40317e+07	3.4854e+07
MP782	L-Arginine	C6H14N4O2	-7.81	174.11	175.118	0.568	ODKSFYDXXFIFQN-BYPYZUCNSA-N	85.8	98.6	HMDB0000517	C00062	Organic acids and derivatives	Carboxylic acids and derivatives	Amino acids, peptides, and analogues	Peptides	Amino acids	Common amino acids	[M+H]+1	3.72655e+07	4.14938e+07	4.86622e+07	5.27907e+06	726035	1.38656e+06	1.20393e+07	1.22739e+07	1.2805e+07	6.21425e+06	6.66564e+06	6.09901e+06
MP786	L-Lysine	C6H14N2O2	-1.97	146.105	147.113	0.511	KDXKERNSBIXSRK-UHFFFAOYSA-N	90	84.1	HMDB0000182	C00047	Organic acids and derivatives	Carboxylic acids and derivatives	Amino acids, peptides, and analogues	Peptides	Amino acids	Common amino acids	[M+H]+1	4.64146e+07	4.67198e+07	4.77197e+07	1.47285e+07	1.62317e+07	1.46119e+07	2.79876e+07	2.68852e+07	2.76338e+07	1.07623e+07	1.11232e+07	1.14751e+07
MP790	Epicatechin	C15H14O6	-7.38	290.077	291.084	3.823	PFTAWBLQPZVEMU-UKRRQHHQSA-N	83	95.1	HMDB0001871	C09727	Phenylpropanoids and polyketides	Flavonoids	Flavans	Lipids	PK Polyketides	PK12 Flavonoids	[M+H]+1	4.12672e+07	3.67218e+07	3.91775e+07	214164	244349	282996	2.69519e+06	3.26999e+06	2.88007e+06	748403	863210	904558
MP792	(S)-(-)-scoulerine	C19H21NO4	-7.01	327.145	328.152	3.653	KNWVMRVOBAFFMH-UHFFFAOYSA-N		77.5	HMDB0304001	C02106	Alkaloids and derivatives	Protoberberine alkaloids and derivatives		Alkaloids	Alkaloids derived from tyrosine	Isoquinoline alkaloids	[M+H]+1	1.69315e+07	1.67015e+07	1.68236e+07	53576.9	53856.4	52667.4	1.12457e+06	965882	2.49608e+06	3.5567e+06	3.05556e+06	3.14299e+06
MP794	D-(+)-Pyroglutamic Acid	C5H7NO3	-7.33	129.042	130.049	1.426	ODHCTXKNWHHXJC-GSVOUGTGSA-N	82.2	88.3		C02237	Organic acids and derivatives	Carboxylic acids and derivatives	Amino acids, peptides, and analogues				[M+H]+1	1.06196e+07	1.55373e+07	2.59627e+07	1.28034e+06	1.30768e+06	1.26727e+06	8.24531e+06	7.89224e+06	7.91835e+06	5.83638e+06	4.6989e+06	4.77192e+06
MP798	Gentisyl alcohol	C7H8O3	-7.11	140.046	141.054	3.42	PUZSUVGRVHEUQO-UHFFFAOYSA-N		85.9		C10792	Benzenoids	Phenols	Benzenediols				[M+H]+1	3.17785e+07	3.22378e+07	3.24617e+07	8.24051e+06	8.15719e+06	7.89317e+06	8.7971e+07	8.78045e+07	8.40374e+07	1.59916e+08	1.58501e+08	1.27978e+08
MP801	Rutin	C27H30O16	-6.96	610.149	611.156	4.037	IKGXIBQEEMLURG-NVPNHPEKSA-N	84.9	91.6	HMDB0003249	C05625	Phenylpropanoids and polyketides	Flavonoids	Flavonoid glycosides	Lipids	PK Polyketides	PK12 Flavonoids	[M+H]+1	9.15602e+07	8.83023e+07	9.07291e+07	52876.3	53204.7	56507	1.15902e+07	1.36976e+07	1.33408e+07	3.0577e+07	3.0619e+07	2.91926e+07
MP806	2-Amino-1,3,4-octadecanetriol	C18H39NO3	-4.82	317.291	318.299	5.583	AERBNCYCJBRYDG-UHFFFAOYSA-N	76				Organic nitrogen compounds	Organonitrogen compounds	Amines				[M+H]+1	1.51401e+08	1.54031e+08	1.49741e+08	2.80151e+07	2.82655e+07	2.82258e+07	1.47237e+08	1.50152e+08	1.4405e+08	1.55247e+08	1.57033e+08	1.58174e+08
MP807	(+/-)14(15)-EPETRE METHYL ESTER	C21H34O3	3.84	334.252	335.259	7.463			70.9									[M+H]+1	1.9578e+06	1.60727e+06	1.53861e+06	538529	525331	516193	1.07964e+06	1.22526e+06	1.24232e+06	1.18162e+06	793098	992956
MP810	(+/-)5(6)-EET methyl ester	C21H34O3	-6.96	334.248	335.256	7.579			68.9									[M+H]+1	1.9578e+06	772138	568244	663376	500804	441471	804872	1.78383e+06	1.70996e+06	885639	1.66378e+06	1.31642e+06
MP819	Salsolinol	C10H13NO2	-4.52	179.094	180.101	0.669	IBRKLUSXDYATLG-UHFFFAOYSA-N	78.4	92	HMDB0005199	C09642	Organoheterocyclic compounds	Tetrahydroisoquinolines		Alkaloids	Alkaloids derived from tyrosine	Isoquinoline alkaloids	[M+H]+1	7.78149e+07	8.78263e+07	8.72247e+07	9.02015e+06	8.27819e+06	488278	2.54998e+07	2.59185e+07	2.68324e+07	4.06127e+07	4.16127e+07	3.96405e+07
MP820	4-amino-3-phenylbutyric acid	C10H13NO2	-9.8	358.186	180.1	0.505	DAFOCGYVTAOKAJ-UHFFFAOYSA-N		65.4	HMDB0246346		Organic acids and derivatives	Carboxylic acids and derivatives	Amino acids, peptides, and analogues				[M+H]+1	7.78149e+07	8.78263e+07	8.72247e+07	567065	586417	753385	491143	473689	441309	665867	626645	611545
MP828	1-(2-Hydroxyethyl)-2,2,6,6-tetramethyl-4-piperidinol	C11H23NO2	-3.4	201.172	202.179	0.669			92.6									[M+H]+1	4.54037e+07	4.71894e+07	5.15955e+07	1.45082e+08	1.45515e+08	1.52932e+08	1.10686e+08	1.03655e+08	1.07257e+08	1.02045e+08	1.05363e+08	1.00033e+08
MP840	L-Histidine trimethylbetaine	C9H15N3O2	-1.66	197.116	198.123	0.542	GPPYTCRVKHULJH-UHFFFAOYSA-N		51.3	HMDB0029422	C05575	Organic acids and derivatives	Carboxylic acids and derivatives	Amino acids, peptides, and analogues				[M+H]+1	6.198e+06	5.59715e+06	5.24085e+06	1.46416e+08	1.50272e+08	1.46503e+08	3.49093e+06	4.79999e+06	3.60685e+06	2.15433e+06	2.46477e+06	2.05002e+06
MP847	(2S)-2-Amino-3-hydroxy-4-methylpentanoic acid	C6H13NO3	1.32	147.09	148.097	0.703			63.3									[M+H]+1	6.25709e+06	7.28091e+06	7.07744e+06	943908	4.49648e+06	6.3233e+06	6.15996e+06	5.60338e+06	6.77941e+06	7.43193e+06	5.94894e+06	4.6982e+06
MP855	4-Aminohexanoic acid	C6H13NO2	-4.98	113.084	114.091	9.144			61.5									[M+H-H2O]+1	7.61534e+07	5.53397e+07	7.1572e+07	1.32977e+07	1.37859e+07	1.90454e+07	1.32486e+08	1.27866e+08	5.77149e+07	1.47101e+08	1.42759e+08	1.38233e+08
MP864	5-[(1S,3aR,4S,6aR)-4-(2H-1,3-benzodioxol-5-yl)-hexahydrofuro[3,4-c]furan-1-yl]-2H-1,3-benzodioxole	C20H18O6	-6.85	336.097	337.105	6.723	PEYUIKBAABKQKQ-DMHQBCLBSA-N	84.4	88.6									[M+H-H2O]+1	876768	917243	1.02087e+06	825854	779493	774385	1.46394e+08	1.39259e+08	1.38844e+08	3.93472e+06	3.62434e+06	3.45053e+06
MP869	Dicyclohexylamine	C12H23N	-6.5	181.182	182.189	4.212	XBPCUCUWBYBCDP-UHFFFAOYSA-N		54.8	HMDB0251214	C14686	Organic nitrogen compounds	Organonitrogen compounds	Cyclohexylamines				[M+H]+1	7.4961e+07	1.00643e+08	1.46099e+08	992341	820889	951238	5.192e+07	2.31751e+07	4.52304e+07	5.13253e+07	2.33365e+07	2.58158e+07
MP879	Isodihydrofutoquinol B	C21H24O5	-7.24	356.16	357.167	5.68	SMOHLDSEWHACKE-SPLOXXLWSA-N		71.2			Lipids and lipid-like molecules	Prenol lipids	Monoterpenoids				[M+H]+1	1.26277e+08	1.23781e+08	1.44074e+08	673274	670321	655479	1.09661e+06	1.23554e+06	1.18019e+06	2.53556e+07	2.23382e+07	2.40991e+07
MP884	O-glutarylcarnitine	C12H21NO6	-7.11	275.135	276.142	0.994	NXJAXUYOQLTISD-UHFFFAOYSA-N		59.1	HMDB0240779		Lipids and lipid-like molecules	Fatty Acyls	Fatty acid esters				[M+H]+1	7.90819e+07	7.81069e+07	7.45045e+07	308726	109688	87573.8	1.40092e+06	1.45403e+06	1.43e+06	2.11124e+06	2.38172e+06	2.51493e+06
MP891	Methyl 3,16-dihydroxy-4,4,8,12,16-pentamethyl-15,17-dioxoandrost-11-ene-14-carboxylate	C26H38O6	-3.47	428.255	429.262	7.454			61.6									[M+H-H2O]+1	142193	151645	1.2834e+06	4.64426e+06	2.35956e+06	418302	938917	898351	896832	1.93215e+06	3.20431e+06	3.08652e+06
MP894	1-stearoyl-2-oleoyl-sn-glycero-3-phosphoethanolamine zwitterion	C41H80NO8P	-14.56	745.551	746.559	8.522			84									[M+H]+1	1.42229e+08	8.49712e+07	2.55344e+07	4.59633e+07	4.50318e+07	1.80779e+07	5.62413e+06	3.62319e+06	5.5927e+06	3.28024e+06	6.06151e+06	6.15115e+06
MP897	PC(15:1(9Z)/18:1(9Z))	C41H78NO8P	-8.78	743.54	744.547	8.535	NMEXJTZWBAWBCO-WUMSIPIUSA-N		67.4			Lipids and lipid-like molecules	Glycerophospholipids	Glycerophosphocholines				[M+H]+1	1.42124e+08	1.0578e+08	2.55344e+07	1.62368e+07	1.58221e+07	1.6091e+07	6.17598e+06	6.91766e+06	5.5927e+06	943640	9.08005e+06	6.15115e+06
MP901	Gly-Lys	C8H17N3O3	1.9	203.127	204.135	0.5	IKAIKUBBJHFNBZ-ZCFIWIBFSA-N		78.7	HMDB0028846		Organic acids and derivatives	Carboxylic acids and derivatives	Amino acids, peptides, and analogues				[M+H]+1	1.44435e+06	1.32213e+06	1.14659e+06	2.86251e+06	3.07802e+06	2.83291e+06	1.41981e+08	1.31755e+08	908140	8.48956e+07	1.06122e+06	8.42341e+07
MP918	Isoprenaline	C11H17NO3	-3.11	193.11	194.117	9.3	JWZZKOKVBUJMES-UHFFFAOYSA-N		54.5	HMDB0015197	C07056	Benzenoids	Phenols	Benzenediols				[M+H-H2O]+1	9.67598e+07	4.29116e+07	4.73031e+07	4.35112e+07	3.50737e+07	4.48058e+07	3.72881e+07	3.20823e+07	3.90057e+07	3.37732e+07	4.40923e+07	3.49179e+07
MP920	Colfosceril palmitate	C40H80NO8P	-8	755.538	756.545	8.872	KILNVBDSWZSGLL-UHFFFAOYSA-N		90.5	HMDB0000564	C00157	Lipids and lipid-like molecules	Glycerophospholipids	Glycerophosphocholines	Lipids	Phospholipids	Glycerophospholipids	[M+Na]+1	1.4686e+06	2.52943e+06	3.04588e+06	853545	764770	806591	2.05433e+06	2.17167e+06	2.26207e+06	1.37245e+06	1.32059e+06	1.32322e+06
MP923	Val-Leu	C11H22N2O3	-5.54	230.162	231.169	3.298	XCTHZFGSVQBHBW-IUCAKERBSA-N		90.8	HMDB0029131		Organic acids and derivatives	Carboxylic acids and derivatives	Amino acids, peptides, and analogues				[M+H]+1	1.981e+07	1.66008e+07	1.94167e+07	3.08641e+07	3.20899e+07	3.16236e+07	1.73735e+07	1.70772e+07	1.619e+07	1.46623e+07	1.44028e+07	1.43263e+07
MP926	2-{3-hydroxy-3a,6,6,9a,11a-pentamethyl-7-oxo-1h,2h,3h,5h,5ah,8h,9h,11h-cyclopenta[a]phenanthren-1-yl}-6-methyl-5-methylideneheptanoic acid	C31H46O4	-6.66	482.336	483.344	7.191	OSACBIMFKXGCAD-UHFFFAOYSA-N		62.6			Lipids and lipid-like molecules	Steroids and steroid derivatives	Bile acids, alcohols and derivatives				[M+H]+1	2.38086e+06	2.24894e+06	3.67814e+07	4.89409e+07	4.74243e+06	5.34047e+07	2.44629e+07	7.94752e+06	8.85627e+06	1.31691e+07	1.39161e+08	6.5242e+06
MP931	Nicotinic acid	C6H5NO2	-7.34	123.031	124.038	0.653	PVNIIMVLHYAWGP-UHFFFAOYSA-N	79.8	69.5	HMDB0001488	C00253	Organoheterocyclic compounds	Pyridines and derivatives	Pyridinecarboxylic acids and derivatives	Vitamins and cofactors	Vitamins	Water-soluble vitamins	[M+H]+1	1.35612e+08	1.38982e+08	1.30491e+08	1.29657e+07	1.3339e+07	1.32713e+07	4.52613e+07	4.29364e+07	4.49998e+07	3.11062e+07	2.56687e+07	2.55536e+07
MP944	Isoleucinopine	C11H19NO6	-7.38	261.119	262.127	0.669	DLCCVZVFJMUSBC-OOZYFLPDSA-N		70.8			Organic acids and derivatives	Carboxylic acids and derivatives	Amino acids, peptides, and analogues				[M+H]+1	1.06585e+08	1.02303e+08	1.1034e+08	4.27984e+06	4.12542e+06	4.22903e+06	5.59247e+06	5.04426e+06	5.19831e+06	9.6562e+06	6.7638e+06	6.87663e+06
MP946	val-glu-arg	C16H30N6O6	-6.17	201.11	202.117	0.91	BRPKEERLGYNCNC-CBINBANVSA-N		58.6									[M+2H]+2	4.83217e+06	5.88425e+07	6.22728e+07	842353	800081	982054	1.2849e+06	538129	1.3366e+07	3.77475e+06	3.87798e+06	4.33645e+06
MP954	2-(3,4-dihydroxyphenyl)-5,7-dihydroxy-3-{[(2S,3R,4R,5R,6S)-3,4,5-trihydroxy-6-methyloxan-2-yl]oxy}-4H-chromen-4-one	C21H20O11	-2.65	448.099	449.107	4.355		72.3	80.6									[M+H]+1	7.13238e+07	7.19375e+07	7.26772e+07	276299	188266	868058	1.76544e+07	1.87882e+07	1.76776e+07	3.61115e+07	3.88451e+07	3.69619e+07
MP955	2-Methoxyresorcinol	C7H8O3	-6.95	140.046	141.054	4.138	QFYYAIBEHOEZKC-UHFFFAOYSA-N	71.2	84.4	HMDB0133970		Benzenoids	Phenols	Methoxyphenols				[M+H]+1	7.81768e+07	7.99164e+07	7.65409e+07	3.35198e+07	3.31443e+07	3.31731e+07	9.45357e+07	9.22821e+07	9.22667e+07	1.36293e+08	1.08199e+08	1.14434e+08
MP956	(卤)13-HpODE	C18H32O4	-7.28	294.217	295.225	5.931	JDSRHVWSAMTSSN-BSZOFBHHSA-N	82.8	88.4	HMDB0003871	C04717	Lipids and lipid-like molecules	Fatty Acyls	Lineolic acids and derivatives	Lipids	FA Fatty acyls	FA01 Fatty Acids and Conjugates; FA02 Octadecanoids	[M+H-H2O]+1	1.36271e+07	9.4865e+06	1.33812e+07	1.03625e+08	9.75128e+07	1.05555e+08	6.81523e+06	7.06767e+06	7.20016e+06	1.34002e+07	1.23426e+07	1.35413e+07
MP970	MFCD02670245	C16H33NO2	-6.17	271.249	272.257	5.671			82.6									[M+H]+1	3.63833e+07	3.57821e+07	3.87401e+07	2.64183e+06	2.87477e+06	2.96944e+06	1.31374e+08	1.31128e+08	1.34767e+08	1.06427e+08	1.07771e+08	1.02348e+08
MP984	(2S)-2-(2-hydroxypropan-2-yl)-2H,3H,7H-furo[3,2-g]chromen-7-one	C14H14O4	-7.85	246.087	247.095	5.018	FWYSBEAFFPBAQU-LBPRGKRZSA-N	71.8	68.9			Phenylpropanoids and polyketides	Coumarins and derivatives	Furanocoumarins				[M+H]+1	2.50532e+06	1.35142e+06	1.34188e+06	119033	124718	1.13178e+06	1.18606e+08	1.29433e+08	1.33589e+08	3.80295e+07	3.91046e+07	3.88749e+07
MP1002	Vanillin	C8H8O3	-8.35	152.046	153.053	4.493	JJVNINGBHGBWJH-UHFFFAOYSA-N	80.8	88.8	HMDB0012308	C00755	Benzenoids	Phenols	Methoxyphenols				[M+H]+1	3.58324e+07	2.89417e+07	2.98567e+07	66524.1	404887	1.1056e+06	6.06229e+07	7.41245e+07	6.94078e+07	1.26448e+08	1.31332e+08	1.21031e+08
MP1016	Ethyl 3,4,5-trimethoxybenzoate	C12H16O5	-7.55	240.098	241.105	4.591	UEOFNBCUGJADBM-UHFFFAOYSA-N		73.8	HMDB0038627		Benzenoids	Benzene and substituted derivatives	Benzoic acids and derivatives				[M+H]+1	1.07583e+08	1.29599e+08	1.0871e+08	278484	1.13214e+06	1.2949e+06	7.1592e+06	7.1134e+06	6.64892e+06	1.46841e+07	1.50346e+07	1.48509e+07
MP1020	2-Deoxy-D-Ribose	C5H10O4	-5.03	116.047	117.054	0.945	PDWIQYODPROSQH-VPENINKCSA-N		80.2	HMDB0003224	C01801	Organic oxygen compounds	Organooxygen compounds	Carbohydrates and carbohydrate conjugates	Carbohydrates	Monosaccharides	Deoxy sugars	[M+H-H2O]+1	4.65482e+07	4.17767e+07	4.22002e+07	1.69405e+06	1.0164e+07	1.17792e+07	2.39894e+07	1.27121e+07	1.09195e+07	2.6666e+07	2.85094e+07	6.26335e+07
MP1023	Camphoratin D	C29H42O6	0.8	486.299	487.306	6.552	FPSUTNLGRMMQOR-HZDNNQLKSA-N		54.7			Lipids and lipid-like molecules	Steroids and steroid derivatives	Bile acids, alcohols and derivatives				[M+H]+1	589866	2.10239e+06	855277	1.27396e+08	1.28756e+08	1.25289e+08	2.20365e+06	4.07126e+06	1.93418e+06	2.38138e+06	2.39751e+06	2.29313e+06
MP1028	beta-D-glucosaminyl-(1->4)-D-glucosamine	C12H24N2O9	-7.09	322.135	323.143	0.608			82.4									[M+H-H2O]+1	1.28377e+08	1.14632e+08	1.12514e+08	365150	366092	320718	1.02704e+06	677732	968295	524900	825843	504668
MP1035	2-Amino-4-chloro-3,5-dimethylphenol	C8H10ClNO	-4.49	153.034	154.041	3.247			83.6									[M+H-H2O]+1	1.27797e+08	1.2403e+08	1.25382e+08	6.55232e+07	6.59566e+07	6.66693e+07	1.21686e+08	1.13895e+08	1.22034e+08	1.10181e+08	1.11869e+08	1.21144e+08
MP1036	3,5-Dimethoxybenzoic acid	C9H10O4	1.81	182.058	183.066	4.977	IWPZKOJSYQZABD-UHFFFAOYSA-N	71.5	95.6			Benzenoids	Benzene and substituted derivatives	Benzoic acids and derivatives				[M+H]+1	2.82647e+07	2.83771e+07	2.63761e+07	5.62932e+06	4.24683e+06	4.66613e+06	9.23496e+06	6.34386e+07	6.34426e+07	9.2009e+07	1.27582e+08	9.19981e+07
MP1037	Isohomovanillic acid	C9H10O4	-6.12	182.057	183.064	5.078	BWXLCOBSWMQCGP-UHFFFAOYSA-N	57.6	77	HMDB0000333		Benzenoids	Phenols	Methoxyphenols				[M+H]+1	1.50194e+07	1.45261e+07	1.47584e+07	2.73019e+07	1.7349e+06	1.83697e+06	4.03714e+07	4.12401e+07	3.94698e+07	4.62853e+07	1.27582e+08	4.55271e+07
MP1044	(2S)-8-[(1E)-3-hydroxy-3-methylbut-1-en-1-yl]-5,7-dimethoxy-2-phenyl-3,4-dihydro-2H-1-benzopyran-4-one	C22H24O5	-7.22	368.16	369.167	6.128		53.9	64.8									[M+H]+1	4.58388e+07	248527	4.47323e+07	140935	135490	241107	8.46011e+06	184066	2.9884e+06	1.38327e+06	1.51811e+06	1.6429e+06
MP1046	N3,N4-Dimethyl-L-arginine	C8H18N4O2	-7.43	202.141	203.149	0.573	HVPFXCBJHIIJGS-LURJTMIESA-N	80.1	86	HMDB0003334		Organic acids and derivatives	Carboxylic acids and derivatives	Amino acids, peptides, and analogues				[M+H]+1	6.5555e+07	6.58103e+07	6.44621e+07	3.44241e+06	3.31209e+06	3.46751e+06	2.3404e+07	2.3902e+07	2.55652e+07	7.01931e+06	7.64671e+06	7.61375e+06
MP1052	(2s)-2-(dimethylamino)-3-(4-hydroxyphenyl)propanoic acid	C11H15NO3	-0.75	209.105	210.112	0.664	WJJGAKCAAJOICV-JTQLQIEISA-N		56.5			Organic acids and derivatives	Carboxylic acids and derivatives	Amino acids, peptides, and analogues				[M+H]+1	1.18068e+07	6.74789e+06	7.07604e+06	1.22297e+08	1.22493e+08	1.26623e+08	3.43644e+06	3.84243e+06	4.05343e+06	4.67158e+06	4.87152e+06	4.24344e+06
MP1054	Carinatone	C21H24O5	-6.97	374.17	357.167	5.709	VOKBRPPPSPIUIB-UHFFFAOYSA-N		68			Phenylpropanoids and polyketides	Stilbenes					[M+H]+1	1.26277e+08	1.10726e+08	1.23118e+08	127879	128293	121575	1.09661e+06	1.01264e+06	1.18019e+06	2.53556e+07	2.23382e+07	2.40991e+07
MP1055	D-Glucosamine	C6H13NO5	5.14	179.08	162.077	0.55	MSWZFWKMSRAUBD-IVMDWMLBSA-N	79.9	86.7	HMDB0001514	C00329	Organic oxygen compounds	Organooxygen compounds	Carbohydrates and carbohydrate conjugates	Carbohydrates	Monosaccharides	Amino sugars	[M+H-H2O]+1	1.20199e+08	1.2626e+08	9.05458e+07	2.29544e+07	1.928e+07	2.05555e+07	5.00393e+06	1.15547e+07	1.14131e+07	889888	998649	3.44632e+06
MP1060	5-(1,2,4a,5-tetramethyl-7-oxo-1,2,3,4,4a,7,8,8a-octahydronaphthalen-1-yl)-3-methylpentanoic acid	C20H32O3	-7.47	302.222	303.23	6.94	RNWHJFUXZQBBLK-UHFFFAOYSA-N	80.6	93.6			Lipids and lipid-like molecules	Prenol lipids	Diterpenoids				[M+H-H2O]+1	1.3923e+06	2.42239e+07	1.37092e+06	174553	171120	171946	1.25726e+08	1.25058e+08	1.21977e+08	5.51884e+07	5.55914e+07	5.48868e+07
MP1069	Jasmone	C11H16O	-7.94	164.119	165.126	5.72	XMLSXPIVAXONDL-PLNGDYQASA-N	72.1	89.9	HMDB0035601	C08490	Organic oxygen compounds	Organooxygen compounds	Carbonyl compounds	Lipids	FA Fatty acyls	FA02 Octadecanoids	[M+H]+1	1.24796e+08	1.18444e+08	1.17393e+08	211530	209249	190624	1.76668e+07	1.96008e+07	1.61411e+07	9.47646e+06	1.03478e+07	8.43399e+06
MP1078	L-Histidine	C6H9N3O2	-7.14	155.068	156.076	0.516	HNDVDQJCIGZPNO-YFKPBYRVSA-N	81.7	96.6	HMDB0000177	C00135	Organic acids and derivatives	Carboxylic acids and derivatives	Amino acids, peptides, and analogues	Peptides	Amino acids	Common amino acids	[M+H]+1	1.41197e+07	1.34849e+07	1.38529e+07	1.97485e+07	2.21169e+07	1.88732e+07	9.4497e+06	8.82409e+06	8.46288e+06	2.05356e+06	1.89177e+06	1.51568e+06
MP1080	2-Propyl-4-(hydroxymethyl)furan-3-carboxylic acid	C9H12O4	1.27	152.047	185.081	4.561	JAAQAAFKQSNUEH-UHFFFAOYSA-N		63.8			Organoheterocyclic compounds	Furans	Furoic acid and derivatives				[M+H]+1	3.05125e+07	2.87009e+07	1.26815e+07	4.94604e+06	5.45106e+06	5.97391e+06	5.6772e+07	6.65005e+07	6.85502e+07	1.1055e+08	1.2228e+08	4.72897e+07
MP1083	val-thr-lys	C15H30N4O5	-1.3	173.11	174.118	0.672	GVNLOVJNNDZUHS-RHYQMDGZSA-N		65.7			Organic acids and derivatives	Carboxylic acids and derivatives	Amino acids, peptides, and analogues				[M+2H]+2	822819	814160	849732	1.47912e+06	5.56029e+06	2.7962e+06	567407	562359	571260	555767	612404	587423
MP1104	Hydroxypropionylcarnitine	C10H19NO5	-7.18	233.125	234.132	1.328	QJGJXKFJFRSERW-QMMMGPOBSA-N		82.2	HMDB0013125		Lipids and lipid-like molecules	Fatty Acyls	Fatty acid esters				[M+H]+1	808247	306747	974216	3.81025e+06	1.49724e+06	2.37711e+06	112368	385951	175918	622052	590991	115293
MP1106	2-Methyl-4-(1-piperazinyl)-6-(trifluoromethyl)pyrimidine	C10H13F3N4	11.73	246.112	247.119	3.531			67									[M+H]+1	4.84038e+06	4.84599e+06	4.94679e+06	388563	427286	473810	311499	270478	145233	379156	134759	233988
MP1120	1-(7-hydroxy-6-methylhept-5-en-2-yl)-3a,6,6,9a,11a-pentamethyl-1h,2h,3h,5h,5ah,7h,8h,9h,11h-cyclopenta[a]phenanthren-7-yl formate	C31H48O3	-5.81	468.358	469.365	7.201	KLERAWCDVJYHNH-UHFFFAOYSA-N		57.4			Lipids and lipid-like molecules	Prenol lipids	Triterpenoids				[M+H]+1	5.22821e+06	9.40087e+06	1.80741e+07	2.84355e+07	2.74297e+07	2.65952e+07	4.5859e+07	8.38905e+07	1.17574e+08	2.56065e+07	4.78918e+07	5.96431e+07
MP1128	[2-(beta-D-Glucopyranosyloxy)-4-hydroxyphenyl]acetonitrile	C14H17NO7	1.16	311.101	312.109	0.9			57.2									[M+H]+1	2.32717e+07	2.15673e+07	2.0914e+07	278412	254836	334703	855771	785928	686464	1.04468e+06	612609	1.10556e+06
MP1131	Amino(cyclopropyl)acetic acid	C5H9NO2	-7.5	115.062	116.07	0.669			68.7									[M+H]+1	1.00691e+07	9.93073e+06	1.00584e+07	3.64636e+06	3.51295e+06	3.56122e+06	1.32966e+07	1.25091e+07	1.26143e+07	1.10572e+07	1.12926e+07	1.01615e+07
MP1133	(R)-3-hydroxybutanoyl-(R)-carnitine	C11H21NO5	-7.29	247.14	248.147	1.083	UEFRDQSMQXDWTO-RKDXNWHRSA-N		71.3			Lipids and lipid-like molecules	Fatty Acyls	Fatty acid esters				[M+H]+1	1.1542e+08	1.11724e+08	1.16522e+08	9.64622e+06	9.84503e+06	1.0392e+07	3.89248e+07	3.92194e+07	3.95024e+07	3.72044e+07	3.67688e+07	3.58049e+07
MP1149	Adenosine	C10H13N5O4	-0.95	267.096	268.104	0.67	OIRDTQYFTABQOQ-UHFFFAOYSA-N	89.4	92.8	HMDB0000050	C00212	Nucleosides, nucleotides, and analogues	Purine nucleosides		Nucleic acids	Nucleosides	Ribonucleosides	[M+H]+1	2.56369e+07	3.19824e+07	3.23001e+07	1.13006e+08	1.07889e+08	1.14324e+08	1.14955e+07	1.17119e+07	9.66547e+06	6.19798e+06	6.22587e+06	6.11323e+06
MP1151	Leu-Asn	C10H19N3O4	-6.54	245.136	246.143	1.084	MLTRLIITQPXHBJ-BQBZGAKWSA-N		71.1	HMDB0028924		Organic acids and derivatives	Carboxylic acids and derivatives	Amino acids, peptides, and analogues				[M+H]+1	1.14079e+08	2.35689e+06	2.57682e+06	2.97516e+06	4.60303e+06	2.25013e+06	4.17839e+06	4.5254e+06	4.68425e+06	3.41183e+06	3.45536e+06	3.5987e+07
MP1157	2-carene-8-acetamide	C12H19NO	-4.63	193.146	194.153	5.862	JAGDLCPTTCENAK-UHFFFAOYSA-N		59.6			Lipids and lipid-like molecules	Prenol lipids	Monoterpenoids				[M+H]+1	8.74935e+07	9.00697e+07	7.97996e+07	3.02687e+07	3.08493e+07	2.73951e+07	6.17158e+07	7.32539e+07	6.34182e+07	1.1171e+08	1.06562e+08	1.13393e+08
MP1170	Methyl (2E)-3-(1-hydroxy-6-methoxy-4-oxo-2-cyclohexen-1-yl)acrylate	C11H14O5	-7.44	194.056	227.09	1.423			73.3									[M+H]+1	4.28541e+07	4.19945e+07	4.29209e+07	312536	2.81411e+06	2.89088e+06	8.71286e+07	8.02525e+07	7.57323e+07	7.65593e+07	7.11155e+07	6.89834e+07
MP1174	Pipecolic acid	C6H11NO2	-6.27	129.078	130.085	0.633	HXEACLLIILLPRG-YFKPBYRVSA-N	79.9	91.1	HMDB0000070	C00408	Organic acids and derivatives	Carboxylic acids and derivatives	Amino acids, peptides, and analogues	Alkaloids	Alkaloids derived from lysine	Piperidine alkaloids	[M+H]+1	8.5728e+07	1.10806e+08	9.04826e+07	1.66827e+06	3.76355e+06	423172	4.17016e+07	4.09374e+07	4.02476e+07	7.46432e+07	6.5996e+07	6.64458e+07
MP1176	Homolycorine	C18H21NO4	-7.02	315.145	316.152	3.486	WXZAKVLYZHWSNF-KBRIMQKVSA-N		51.7			Alkaloids and derivatives	Amaryllidaceae alkaloids	Homolycorine-type amaryllidaceae alkaloids				[M+H]+1	3.2611e+07	3.18986e+07	3.24194e+07	536242	489439	520916	1.10543e+08	7.46588e+07	9.64734e+07	3.43674e+07	3.56735e+07	454935
MP1194	5-Oxoprolylproline	C10H14N2O4	-6.62	226.094	227.101	2.258			83.1									[M+H]+1	2.95135e+07	3.02631e+07	2.9998e+07	94883.5	81452.2	143461	1.77282e+07	1.71147e+07	1.80921e+07	1.93198e+07	1.97184e+07	2.02529e+07
MP1195	3',4'-Methylenedioxy epicatechin 5,7-dimethyl ether	C18H18O6	-6.89	330.108	331.115	6.378	MMKQEVQTCAAXTI-AWZVQJPSNA-N		61.5	HMDB0037955		Phenylpropanoids and polyketides	Flavonoids	Flavans				[M+H]+1	3.18031e+07	3.03751e+07	3.22656e+07	148806	162658	144592	8.94077e+06	1.01136e+07	1.0566e+07	1.17923e+07	9.25664e+06	1.02857e+07
MP1199	Toxopyrimidine	C6H9N3O	1.08	139.075	140.082	0.617	VUTBELPREDJDDH-UHFFFAOYSA-N		90.9	HMDB0247327	C01279	Organoheterocyclic compounds	Diazines	Pyrimidines and pyrimidine derivatives				[M+H]+1	1.58324e+07	1.82684e+07	1.82372e+07	264126	239663	215989	245307	258663	271800	232980	245718	228101
MP1201	1-O-[(2E,6E)-8-Hydroxy-2,6-dimethyl-2,6-octadienoyl]-beta-D-glucopyranose	C16H26O8	-6.8	328.15	329.157	3.847			62									[M+H-H2O]+1	9.281e+06	8.76131e+06	9.55838e+06	613913	86101.3	685158	1.0772e+08	1.05433e+08	1.06768e+08	1.02225e+08	1.02771e+08	1.0395e+08
MP1208	2-[(2-Methoxy-2-oxoethyl)amino]benzoic acid	C10H11NO4	-0.48	209.069	210.076	0.904			54.6									[M+H]+1	5.79805e+06	4.8567e+06	5.08311e+06	9.28525e+07	1.06998e+08	1.04704e+08	5.30423e+06	5.6909e+06	4.84505e+06	7.56693e+06	7.26018e+06	6.94707e+06
MP1220	(2s,3s,4s)-4-methyl-5-oxo-2-(13-oxotetradecyl)oxolane-3-carboxylic acid	C20H34O5	-5.05	354.239	355.246	7.256	GITAQGNGLWXMTE-BZSNNMDCSA-N		51			Organoheterocyclic compounds	Lactones	Gamma butyrolactones				[M+H]+1	2.41149e+06	1.74518e+06	2.31228e+06	1.21508e+07	1.31421e+07	1.22682e+07	9.73285e+06	6.54175e+06	9.50158e+06	1.06523e+07	1.10448e+07	1.12786e+07
MP1228	4,5,8-trihydroxy-n-(1-hydroxy-3-methylpentan-2-yl)-4,6-dimethyldec-2-enimidic acid	C18H35NO5	-7.33	345.249	346.256	3.989	JNKVLRPMBOJUOI-UHFFFAOYSA-N		54.8			Lipids and lipid-like molecules	Fatty Acyls	Fatty amides				[M+H]+1	80999.2	142554	80562.7	45906.1	47872.7	47783.4	6.45967e+07	6.40374e+07	6.67174e+07	1.0187e+08	1.05666e+08	9.96244e+07
MP1230	5-hydroxy-9-methoxy-2-methyl-4,6-dioxopyrano[3,4-g]chromene-8-carboxylic acid	C15H10O8	-5.78	318.036	319.043	4.232	FLOKGTGYLPRZBH-UHFFFAOYSA-N		81.7			Organoheterocyclic compounds	Benzopyrans	1-benzopyrans				[M+H]+1	161361	162584	158158	385413	306202	170865	581653	527511	579197	368435	414664	512024
MP1237	AC-D-PRO-OH	C7H11NO3	-7.15	157.073	158.08	2.48			72.6									[M+H]+1	4.14976e+07	4.20562e+07	3.82015e+07	2.85353e+06	2.37135e+06	3.12224e+06	5.41754e+07	5.43218e+07	5.46555e+07	6.24845e+07	5.77511e+07	5.06245e+07
MP1241	C4-Carnitine	C11H21NO4	-7.34	231.145	232.153	2.758			90.9									[M+H]+1	7.11984e+07	8.38627e+07	7.25983e+07	7.78494e+06	7.76796e+06	7.91062e+06	4.15249e+07	3.83464e+07	4.64652e+07	4.55817e+07	4.90102e+07	4.78552e+07
MP1242	5-(2,5-dihydroxyhexyl)oxolan-2-one	C10H18O4	0	184.11	185.117	3.627	STXXJRAORSDCEP-UHFFFAOYSA-N	80.5	80.8			Lipids and lipid-like molecules	Fatty Acyls	Fatty alcohols				[M+H-H2O]+1	2.04365e+06	3.98708e+06	4.02991e+06	8.52696e+07	1.03758e+08	1.04594e+08	1.46788e+07	3.55534e+06	8.27553e+06	7.17354e+06	6.14635e+06	7.7087e+06
MP1243	Terpin	C10H20O2	-6.5	140.119	173.152	3.985	RBNWAMSGVWEHFP-UHFFFAOYSA-N		76.4	HMDB0035595		Lipids and lipid-like molecules	Prenol lipids	Monoterpenoids				[M+H]+1	575060	229840	498685	9.97203e+07	1.97403e+06	1.0448e+08	4.6626e+06	4.6722e+06	4.84168e+06	971363	1.36126e+06	1.19921e+06
MP1245	(2S,3R,3aS,7aR)-2-(3,4-dimethoxyphenyl)-3a,7a-dimethoxy-3-methyl-5-(prop-2-en-1-yl)-2,3,3a,6,7,7a-hexahydro-1-benzofuran-6-one	C22H28O6	-7.6	410.167	411.175	5.696		70.4										[M+Na]+1	3.02374e+07	3.46208e+07	3.73454e+07	1.46609e+06	1.49438e+06	1.40917e+06	406238	413378	336419	6.68485e+06	5.71826e+06	6.98315e+06
MP1277	(+)-delta-selinene	C15H24	-7.17	204.186	205.194	6.016	VEGYMPQCXPVQJY-UHFFFAOYNA-N		63.5		C19742				Lipids	PR Prenol lipids	PR01 Isoprenoids	[M+H]+1	1.10019e+07	1.00584e+07	1.02609e+07	3.26327e+06	3.4712e+06	3.39765e+06	6.88177e+07	6.77968e+07	6.01794e+07	9.65766e+07	9.92583e+07	1.02161e+08
MP1288	MFCD00133279	C12H24O3	-7.01	216.171	217.178	6.424	MUCMKTPAZLSKTL-UHFFFAOYSA-N		54.1			Organic acids and derivatives	Hydroxy acids and derivatives	Medium-chain hydroxy acids and derivatives				[M+H]+1	3.4392e+07	3.39692e+07	3.36287e+07	3.30068e+06	1.84379e+06	1.62618e+06	8.70799e+07	1.01361e+08	9.58852e+07	3.68597e+07	3.89432e+07	3.90036e+07
MP1298	(6aS)-1,2,11-Trimethoxy-5,6,6a,7-tetrahydro-4H-dibenzo[de,g]quinolin-10-ol	C19H21NO4	-6.93	327.145	328.152	3.978			93.3									[M+H]+1	1.00732e+08	9.40736e+07	9.88763e+07	5.33675e+06	166433	5.31189e+06	1.67413e+07	1.61215e+07	1.63691e+07	7.64209e+06	8.20382e+06	5.85293e+06
MP1303	5-(6-Hydroxy-5,5,8a-trimethyl-2-methylenedecahydro-1-naphthalenyl)-3-methylpentyl acetate	C22H38O3	2.68	332.272	333.28	7.107			68.5									[M+H-H2O]+1	89862.9	86103.5	87165.8	117200	126868	114072	1.39527e+06	1.4877e+06	1.35225e+06	224367	704835	1.04349e+06
MP1305	Valylvaline	C10H20N2O3	-5.76	216.146	217.153	1.411	KRNYOVHEKOBTEF-JGVFFNPUSA-N		83.9	HMDB0029140		Organic acids and derivatives	Carboxylic acids and derivatives	Amino acids, peptides, and analogues				[M+H]+1	4.75244e+06	4.45879e+06	4.52064e+06	8.57704e+06	7.27458e+06	7.99667e+06	946353	840192	598623	491102	531127	502287
MP1307	1-(5,8-Dimethoxy-2,2-dimethyl-2H-chromen-6-yl)ethanone	C15H18O4	-0.17	262.12	263.128	6.792			55.3									[M+H]+1	927138	285596	355319	9.97333e+07	9.63792e+07	9.75302e+07	726727	390156	587098	498743	379783	989830
MP1320	2-(3,4-Dihydroxyphenyl)-5,7-dihydroxy-6,8-bis[3,4,5-trihydroxy-6-(hydroxymethyl)tetrahydro-2H-pyran-2-yl]-4H-chromen-4-one	C27H30O16	-7.12	610.149	611.156	3.549			88.7									[M+H]+1	158423	144299	201991	49481.3	48751.8	51028.1	3.14454e+06	3.30948e+06	3.47486e+06	101439	176166	103480
MP1328	Parasitenone	C7H8O4	-3.6	156.042	157.049	1.486	RZGZRGXCPXHJFW-XVMARJQXSA-N		71			Organic oxygen compounds	Organooxygen compounds	Carbonyl compounds				[M+H]+1	7.83788e+06	8.03215e+06	8.01567e+06	4.22404e+07	8.0127e+07	4.16772e+07	4.39777e+07	4.43176e+07	4.29622e+07	9.74068e+07	9.60872e+07	9.81114e+07
MP1338	L-Methionine	C5H11NO2S	-6.43	149.05	150.057	0.896	FFEARJCKVFRZRR-SGAVLPGINA-N	87.1	95.3	HMDB0000696	C00073	Organic acids and derivatives	Carboxylic acids and derivatives	Amino acids, peptides, and analogues	Peptides	Amino acids	Common amino acids	[M+H]+1	4.79676e+06	3.89627e+06	4.09564e+06	5.41629e+06	5.38012e+06	5.83042e+06	2.48087e+06	2.55386e+06	2.25283e+06	615955	485324	596871
MP1344	Naphtho[2,1-b]furan-4,5-diol, dodecahydro-2-(1-hydroxy-1-methyl-2-propen-1-yl)-3a,6,6,9a-tetramethyl-, 5-acetate	C22H36O5	8.82	402.242	403.249	7.164			58.4									[M+Na]+1	1.249e+06	7.03602e+06	7.47632e+06	1.53139e+07	2.90319e+07	4.13497e+07	4.6669e+06	2.20768e+06	1.95886e+07	3.68798e+06	3.85651e+06	3.6989e+06
MP1349	Queuine	C12H15N5O3	-11.67	277.114	278.121	0.635	WYROLENTHWJFLR-BHNWBGBOSA-N		54.7	HMDB0001495	C01449	Organoheterocyclic compounds	Pyrrolopyrimidines	Pyrrolo[2,3-d]pyrimidines				[M+H]+1	9.44954e+07	9.71853e+07	9.09566e+07	4.79985e+06	4.02583e+06	4.31584e+06	2.91696e+07	3.11101e+07	3.0486e+07	5.7931e+07	5.22702e+07	5.41494e+07
MP1358	5-(4-Acetoxy-3-hydroxy-2,5,5,8a-tetramethyl-3,4,4a,5,6,7,8,8a-octahydro-1-naphthalenyl)-3-methylpentanoic acid	C22H36O5	-1.22	402.238	403.245	7.032			61.9									[M+Na]+1	1.84481e+06	2.65077e+06	1.39335e+06	1.53139e+07	2.90319e+07	3.12741e+07	2.18037e+07	1.92761e+07	1.95886e+07	1.31404e+07	1.98398e+07	1.54725e+07
MP1373	L-Valine	C5H11NO2	-3.54	117.079	118.086	0.86	KZSNJWFQEVHDMF-UHFFFAOYSA-N	92.4	90.4	HMDB0000883	C00183	Organic acids and derivatives	Carboxylic acids and derivatives	Amino acids, peptides, and analogues	Peptides	Amino acids	Common amino acids	[M+H]+1	1.29416e+07	1.179e+07	1.1907e+07	8.39967e+06	9.30573e+06	5.24575e+06	8.75677e+06	8.00988e+06	7.3907e+06	4.34457e+06	7.78939e+06	3.66588e+06
MP1389	Dihydrosecofuscin	C15H18O5	0.84	278.116	279.123	7.575	BADOYDRZVCGQJD-UHFFFAOYSA-N		76.7			Organoheterocyclic compounds	Benzopyrans	2-benzopyrans				[M+H]+1	174563	167324	171978	9.40941e+07	9.46031e+07	9.34257e+07	376026	374279	231670	228236	220536	227214
MP1398	9-Oxo-ODE	C18H30O3	-6.29	294.218	295.225	7.577	LUZSWWYKKLTDHU-ZJHFMPGASA-N	81.1	81	HMDB0004669	C14766	Lipids and lipid-like molecules	Fatty Acyls	Lineolic acids and derivatives	Lipids	FA Fatty acyls	FA02 Octadecanoids	[M+H]+1	1.41089e+07	1.58186e+07	1.63407e+07	2.02092e+07	2.04082e+07	2.15632e+07	2.47779e+07	2.73523e+07	2.80738e+07	8.94587e+06	9.37537e+06	9.21351e+06
MP1417	ethyl 3-methylorsellinate	C11H14O4	1.07	178.063	211.097	5.349	VJLLNFDLMWPNBN-UHFFFAOYSA-N		77.6			Benzenoids	Benzene and substituted derivatives	Benzoic acids and derivatives				[M+H]+1	3.99904e+06	3.89377e+06	3.68135e+06	5.26398e+06	7.76172e+06	7.27912e+06	3.96086e+06	4.53129e+06	3.26199e+07	5.34177e+06	4.72186e+06	5.6886e+06
MP1431	(2S,6'R)-2',4,6-trimethoxy-6'-methyl-3H-spiro[1-benzofuran-2,1'-cyclohexan]-2'-ene-3,4'-dione	C17H18O6	-0.31	340.092	341.099	4.924		50.6	66.8									[M+Na]+1	154336	244557	165034	3.13761e+06	2.16318e+06	3.28552e+06	6.39159e+07	6.2229e+07	9.19604e+07	948719	2.68026e+06	2.7404e+06
MP1434	Thr-Leu	C10H20N2O4	-6.1	232.141	233.148	2.398	BQBCIBCLXBKYHW-GJMOJQLCSA-N		91.1	HMDB0259044		Organic acids and derivatives	Carboxylic acids and derivatives	Amino acids, peptides, and analogues				[M+H]+1	8.83577e+06	8.64776e+06	8.53344e+06	9.6871e+06	9.9249e+06	9.67695e+06	1.29919e+07	1.17564e+07	1.21345e+07	6.45146e+06	6.79754e+06	6.81369e+06
MP1444	4-(Butoxycarbonyl)benzoic acid	C12H14O4	-3.99	204.078	205.085	7.814			82.3									[M+H-H2O]+1	8.92109e+07	8.73998e+07	8.91791e+07	5.21043e+07	5.08897e+07	5.10983e+07	7.43553e+07	7.88602e+07	7.7051e+07	7.02269e+07	7.14569e+07	7.24562e+07
MP1469	(1S,2R,5R,6R,10R,13S,15S)-5-[(E,2R,5R)-5-ethyl-6-methylhept-3-en-2-yl]-6,10-dimethyl-16,17-dioxapentacyclo[13.2.2.01,9.02,6.010,15]nonadeca-8,18-dien-13-ol	C29H44O3	-0.02	440.329	441.336	6.128	YXXHYKUZOXXRTH-GUAMEHLRSA-N		69.2			Lipids and lipid-like molecules	Steroids and steroid derivatives	Stigmastanes and derivatives				[M+H]+1	185146	178159	192078	8.73306e+07	8.75518e+07	8.91267e+07	474712	704937	278801	1.12713e+06	167781	523962
MP1481	2,4,6-Trihydroxy-5-[1-(4-hydroxy-1,1,4,7-tetramethyldecahydro-1H-cyclopropa[e]azulen-7-yl)-3-methylbutyl]isophthalaldehyde	C28H40O6	-7.36	454.269	455.276	9.142			90.1									[M+H-H2O]+1	415157	424393	401802	165266	169280	452339	7.29464e+07	7.91301e+07	8.83667e+07	3.70344e+07	3.77667e+07	3.91922e+07
MP1495	L-Isoleucyl-L-alanine	C9H18N2O3	-5.25	202.131	203.138	1.195	RCFDOSNHHZGBOY-UHFFFAOYSA-N		82.9	HMDB0028900		Organic acids and derivatives	Carboxylic acids and derivatives	Amino acids, peptides, and analogues				[M+H]+1	4.3662e+06	4.20754e+06	4.11337e+06	1.07206e+07	1.13915e+07	1.14829e+07	5.08803e+06	4.91027e+06	4.87813e+06	4.23251e+06	5.37097e+06	4.38361e+06
MP1503	(4bS,6aR,10aR,10bR)-8-hydroxy-4b-(hydroxymethyl)-7,10a-dimethyl-5,6,6a,10,10b,11-hexahydronaphtho[1,2-h]isoquinoline-9,12-dione	C20H23NO4	-7.47	341.16	342.167	3.761	KDFKJOFJHSVROC-INIZCTEOSA-N		73.6			Alkaloids and derivatives	Protoberberine alkaloids and derivatives					[M+H]+1	7.37525e+07	7.16161e+07	7.16805e+07	63425.6	63652	68358.6	2.35665e+07	2.3314e+07	2.22376e+07	2.29415e+07	2.24035e+07	2.20101e+07
MP1514	3,5,7-trihydroxy-2-(3-hydroxy-4-{[(2S,3R,4S,5S,6R)-3,4,5-trihydroxy-6-(hydroxymethyl)oxan-2-yl]oxy}phenyl)-4H-chromen-4-one	C21H20O12	-5.06	464.093	465.1	4.152		83.8	87.5									[M+H]+1	1.22256e+07	1.1676e+07	1.17146e+07	61518	60308.1	59674.5	9.46666e+06	9.48356e+06	9.18815e+06	6.69699e+06	6.30312e+06	6.10291e+06
MP1519	5-(Ethoxymethyl)-2-methyl-4-pyrimidinamin	C8H13N3O	-4.01	167.105	168.112	1.16			85.7									[M+H]+1	97458.2	85941.5	89489.2	36470.8	36789.7	37744.2	97835.2	95759.6	95150.3	107044	106971	111072
MP1524	2-Oxiraneoctanoic acid, 畏-hydroxy-3-octyl-	C18H34O4	-5.99	296.233	297.241	6.613			77.7									[M+H-H2O]+1	2.10469e+06	2.52531e+06	9.83646e+06	283009	264953	341072	5.00847e+06	5.34655e+06	4.80466e+06	6.07818e+06	6.73604e+06	6.97826e+06
MP1538	(2S,3R,4S,5S,6R)-2-[4-hydroxy-2-methyl-5-(propan-2-yl)phenoxy]-6-(hydroxymethyl)oxane-3,4,5-triol	C16H24O7	-7.11	310.139	311.147	4.764	XFPSRAYOBUHKRV-IWQYDBTJSA-N	77	92.9									[M+H-H2O]+1	1.71584e+06	525105	4.37514e+06	301379	303225	424255	8.5244e+07	4.08432e+07	3.73434e+07	3.31939e+07	3.17091e+07	3.26105e+07
MP1564	6-benzyl-4-oxo-1,4-dihydropyridine-3-carboxamide	C13H12N2O2	-7.8	228.088	229.095	3.724		50.8	88.2									[M+H]+1	8.33922e+07	7.4923e+07	7.20657e+07	49912.3	49549.6	50464.9	2.21877e+06	2.24952e+06	3.22875e+06	1.10388e+07	1.08696e+07	1.1664e+07
MP1567	Ergosterol Peroxide_120246	C28H44O3	-3.12	428.328	429.335	7.633	VXOZCESVZIRHCJ-KGHQQZOUSA-N		69.9			Lipids and lipid-like molecules	Steroids and steroid derivatives	Ergostane steroids				[M+H]+1	8.2383e+07	7.90582e+07	8.32671e+07	1.4151e+07	1.4445e+07	1.39607e+07	1.34956e+07	1.20171e+07	1.32332e+07	1.26864e+07	1.32398e+07	1.46e+07
MP1570	[(1S)-5-Methyl-1-(4-methyl-3-penten-1-yl)-2-oxabicyclo[2.2.2]oct-4-yl]methanol	C15H26O2	-7.32	220.181	221.188	7.708			92.7									[M+H-H2O]+1	1.15988e+07	8.57406e+06	1.12105e+07	185754	1.68108e+06	1.80464e+06	4.75034e+07	4.66278e+07	4.46298e+07	2.50582e+07	2.75049e+07	2.86794e+07
MP1572	G-1-P	C6H13O10P	1.04	276.025	277.032	3.976	IMLGFCBIORERST-UHFFFAOYSA-N		52.4			Organic acids and derivatives	Organic phosphoric acids and derivatives	Phosphate esters				[M+H]+1	84160.1	84240	88142.5	301881	294147	239550	8.30806e+07	8.18361e+07	8.19369e+07	7.06691e+07	7.35176e+07	7.26639e+07
MP1581	L-Rhamnose	C6H12O5	5.87	186.052	187.059	2.475	PNNNRSAQSRJVSB-BXKVDMCESA-N		76.6	HMDB0000849	C00507	Organic oxygen compounds	Organooxygen compounds	Carbohydrates and carbohydrate conjugates	Carbohydrates	Monosaccharides	Deoxy sugars	[M+Na]+1	2.53665e+06	4.20785e+06	2.49247e+06	9.31108e+06	1.00161e+07	1.0424e+07	4.75768e+07	4.3197e+07	4.404e+07	7.97537e+07	6.47713e+07	8.25735e+07
MP1590	(S)-Boldine	C19H21NO4	-7	327.145	328.152	3.893	LZJRNLRASBVRRX-CYBMUJFWSA-N		88.3	HMDB0039085		Alkaloids and derivatives	Aporphines					[M+H]+1	5.21611e+07	5.02985e+07	4.9834e+07	5.33675e+06	5.39131e+06	5.31189e+06	1.29515e+07	1.5002e+07	1.21917e+07	1.32277e+07	6.07718e+06	1.31843e+07
MP1591	Maltotriose	C18H32O16	-7.56	486.155	487.162	0.63	RXVWSYJTUUKTEA-CGQAXDJHSA-N		81.6	HMDB0001262	C01835	Organic oxygen compounds	Organooxygen compounds	Carbohydrates and carbohydrate conjugates				[M+H-H2O]+1	1.02404e+07	8.66662e+06	9.5452e+06	712461	678853	693396	1.22611e+07	1.09071e+07	1.29743e+07	2.647e+07	2.72843e+07	2.83556e+07
MP1613	BW-723C86	C16H18N2OS	1.34	286.114	287.122	0.63			58.6									[M+H]+1	3.6471e+07	3.78687e+07	3.59402e+07	435248	261039	423601	2.9332e+07	2.86471e+07	2.96596e+07	7.8081e+07	7.91621e+07	8.10487e+07
MP1618	DNOP	C24H38O4	-3.98	358.25	391.283	8.404			84.7									[M+H]+1	1.03036e+07	1.38805e+07	2.83371e+06	384887	385278	386422	2.96317e+07	2.35719e+07	2.69605e+07	2.78624e+07	3.33158e+07	2.35903e+07
MP1642	3-Hydroxybutyric acid	C4H8O3	-4.23	104.047	105.054	0.612	WHBMMWSBFZVSSR-GSVOUGTGSA-N	56.1	88.7	HMDB0000011	C01089	Organic acids and derivatives	Hydroxy acids and derivatives	Beta hydroxy acids and derivatives	Organic acids	Carboxylic acids	Hydroxycarboxylic acids	[M+H]+1	5.77523e+07	5.56287e+07	5.55894e+07	502320	496950	433908	3.92816e+07	3.53719e+07	3.08986e+07	6.63644e+07	6.07374e+07	7.37339e+07
MP1654	MFCD00070138	C12H13N3O2S	12.99	263.076	264.084	0.668			50									[M+H]+1	517611	512164	534541	237945	228247	239444	356939	353763	359363	349617	385246	369530
MP1656	N-Acetyltryptamine	C12H14N2O	-7.38	202.109	203.116	4.742	NVUGEQAEQJTCIX-UHFFFAOYSA-N		80.3	HMDB0255077		Organoheterocyclic compounds	Indoles and derivatives	Indoles				[M+H]+1	6.21947e+07	6.02317e+07	5.99944e+07	1.42897e+07	1.44227e+07	1.40765e+07	1.61637e+07	1.67878e+07	1.70623e+07	1.08873e+07	1.09449e+07	1.10583e+07
MP1680	Glutathione	C20H32N6O12S2	-5.56	612.149	307.082	0.671	YPZRWBKMTBYPTK-BJDJZHNGSA-N		87	HMDB0003337	C00127	Organic acids and derivatives	Carboxylic acids and derivatives	Amino acids, peptides, and analogues				[M+2H]+2	5.53676e+06	5.89429e+06	7.33334e+06	1.70702e+07	1.85667e+07	1.8958e+07	2.64165e+06	2.79815e+06	3.21374e+06	1.29661e+06	1.88154e+06	389035
MP1684	alpha-D-Glucopyranosyl-(1->4)-alpha-D-glucopyranosyl-(1->4)-alpha-D-glucopyranosyl-(1->4)-beta-D-glucopyranose	C24H42O21	-7.44	666.217	667.224	0.594			86.1									[M+H]+1	8.25149e+06	8.87949e+06	7.6277e+06	275893	275007	276139	8.23332e+06	8.22989e+06	1.07244e+07	1.43099e+07	1.52571e+07	1.51222e+07
MP1689	5,7-dihydroxy-2-(2,3,4-trihydroxyphenyl)-4H-chromen-4-one	C15H10O7	-4.95	302.041	303.048	4.356	MIRFNZKXFFLSRY-UHFFFAOYSA-N	82.9	78.5			Phenylpropanoids and polyketides	Flavonoids	Flavones				[M+H]+1	5.38666e+07	5.32169e+07	5.4315e+07	39969.3	37545.2	36658.2	1.46323e+07	1.45446e+07	1.47891e+07	2.93666e+07	3.09781e+07	3.03476e+07
MP1700	T-2 Triol	C20H30O7	12.26	364.193	365.2	0.58	DDAUKBBLCGQHIP-UHFFFAOYSA-N	55.7		HMDB0035396		Lipids and lipid-like molecules	Prenol lipids	Sesquiterpenoids				[M+H-H2O]+1	6.75464e+07	7.08526e+07	7.30603e+07	219962	217444	201128	537350	558805	621055	399136	426752	429403
MP1701	1-PALMITOYL-2-OLEOYL-SN-GLYCERO-3-(PHOSPHO-RAC-(1-GLYCEROL))	C40H77O10P	-0.13	770.507	771.515	9.309			85.7									[M+Na]+1	1.27731e+06	1.20176e+06	1.10238e+06	1.12309e+07	1.26532e+07	7.79462e+07	1.72886e+06	1.82293e+06	1.5759e+06	1.81211e+06	1.76627e+06	1.82009e+06
MP1703	Heptadecanoic Acid	C17H34O2	0.79	292.238	293.245	8.176	KEMQGTRYUADPNZ-UHFFFAOYSA-N	64.7	91.1	HMDB0002259		Lipids and lipid-like molecules	Fatty Acyls	Fatty acids and conjugates				[M+Na]+1	1.59653e+07	1.19939e+07	1.05172e+07	676429	751344	1.15951e+06	7.80807e+06	6.32575e+06	6.26885e+06	3.46484e+06	3.11706e+06	3.75681e+06
MP1709	Mm-14201	C6H7NO3	-5.06	141.042	142.049	0.652	OIXFFAVTKPAUAU-UHFFFAOYSA-N		78.7			Organic oxygen compounds	Organooxygen compounds	Carbonyl compounds				[M+H]+1	3.3979e+07	3.91414e+07	7.7514e+07	776491	3.6026e+06	4.08726e+06	3.41406e+07	6.27775e+07	3.86346e+07	7.56492e+06	8.3972e+06	8.40053e+06
MP1711	RIBOFLAVIN	C17H20N4O6	-4.06	376.137	377.144	3.765	AUNGANRZJHBGPY-SCRDCRAPSA-N		90.5	HMDB0000244	C00255	Organoheterocyclic compounds	Pteridines and derivatives	Alloxazines and isoalloxazines	Vitamins and cofactors	Vitamins	Water-soluble vitamins	[M+H]+1	2.30474e+07	2.21825e+07	2.21645e+07	4.78108e+06	5.0707e+06	4.86153e+06	2.04223e+07	2.05382e+07	2.0095e+07	1.32061e+07	1.3945e+07	1.34369e+07
MP1718	Acetylcholine	C7H15NO2	-6.98	145.109	146.117	0.604		79.1	71.4									[M+H]+1	5.17785e+07	4.72242e+07	4.4586e+07	2.11426e+07	1.98262e+07	2.16359e+07	3.0279e+07	3.30637e+07	3.2967e+07	2.5055e+07	2.98182e+07	3.03778e+07
MP1735	Milbemycin 螔12	C31H46O6	-7.36	492.344	515.333	6.001	LJOBOTWVBIZFLJ-NTGTVSSRSA-N		78			Phenylpropanoids and polyketides	Macrolides and analogues	Milbemycins				[M+H]+1	379970	477396	444115	857481	647362	619013	7.24746e+07	7.61761e+07	7.16774e+07	2.02165e+07	1.8496e+07	2.07059e+07
MP1756	2-(1,3-Benzodioxol-5-yl)-N-methyl-1-propanamine	C11H15NO2	-6.86	193.109	194.116	1.674			51									[M+H]+1	8.61761e+06	9.77931e+06	8.75559e+06	4.58967e+06	4.56959e+06	4.52072e+06	7.68819e+06	7.56748e+07	7.48032e+07	1.31113e+07	1.38919e+07	1.31878e+07
MP1764	Isoleucylprolylisoleucine	C17H31N3O4	-5.14	341.23	342.237	3.952	JNTMAZFVYNDPLB-UHFFFAOYSA-N		90			Organoheterocyclic compounds	Pyrroles	Substituted pyrroles				[M+H]+1	5.09428e+06	2.73509e+06	2.44144e+06	4.08565e+06	3.42587e+06	3.55248e+06	4.47504e+06	3.61515e+06	3.10253e+06	4.37023e+06	3.6975e+06	3.69068e+06
MP1767	(1R,2R,5S,8R,10R,14R)-20-hydroxy-1,2,14,18,18-pentamethyl-17-oxo-8-(prop-1-en-2-yl)pentacyclo[11.8.0.0脗,脗a芒聛掳.0芒聛碌,芒聛a.0脗a芒聛麓,脗a芒聛a]henicosane-5-carboxylic acid	C30H46O4	-7.21	452.326	453.333	6.263		83.8	87.5									[M+H-H2O]+1	1.36383e+06	185448	150480	334471	760953	334760	6.88807e+07	7.52667e+07	6.54994e+07	4.22955e+07	4.64089e+07	4.36782e+07
MP1793	2-[3,4-bis[[(2S,3R,4S,5S,6R)-3,4,5-trihydroxy-6-(hydroxymethyl)oxan-2-yl]oxy]phenyl]-5,7-dihydroxychromen-4-one	C27H30O16	12.01	627.187	628.195	8.906	XKAYFELZCPZDEK-IPOZFMEPSA-N		71.3			Phenylpropanoids and polyketides	Flavonoids	Flavonoid glycosides				[M+NH4]+1	800110	1.38328e+06	1.57388e+06	7.40895e+07	4.39487e+06	4.25758e+06	1.3336e+06	1.23987e+06	1.58922e+06	888836	849098	894636
MP1800	L-Isoleucyl-D-phenylalanine	C15H22N2O3	-3.86	237.135	279.169	3.864			85.1									[M+H]+1	9.27717e+06	7.03246e+06	7.04635e+06	9.1014e+06	854413	5.59227e+06	7.50506e+06	7.12791e+06	7.1723e+06	6.14452e+06	6.13735e+06	6.29766e+06
MP1802	9-hydroxy-7-(2-hydroxypropan-2-yl)-1,4a-dimethyl-1,2,3,4,4a,9,10,10a-octahydrophenanthrene-1-carboxylic acid	C20H28O4	-3.52	314.187	315.194	7.476	ALGYTGOYQATWBA-UHFFFAOYSA-N	73.7	69.7			Lipids and lipid-like molecules	Prenol lipids	Diterpenoids				[M+H-H2O]+1	1.10888e+07	1.08112e+07	1.08841e+07	7.38355e+07	5.5373e+07	5.62216e+07	3.95341e+07	3.53873e+06	3.56408e+07	3.78072e+07	3.92472e+07	3.17956e+07
MP1803	4,5-dihydroxy-6-methyl-3a,4,5,7a-tetrahydro-1,3-benzodioxol-2-one	C8H10O5	1	186.053	187.06	2.255	GVLJZCSVFFYGON-UHFFFAOYSA-N		76			Organic acids and derivatives	Organic carbonic acids and derivatives	Carbonic acid diesters				[M+H]+1	2.73404e+06	2.79377e+06	2.82898e+06	7.37878e+07	6.92462e+07	7.10903e+07	3.27313e+07	3.21606e+07	2.99363e+07	6.36138e+07	6.41706e+07	6.39998e+07
MP1805	1-(3-acetyl-2,4,6-trihydroxyphenyl)ethan-1-one	C10H10O5	-6.65	210.051	211.059	3.892		54	63.7									[M+H]+1	3.37787e+06	3.1225e+06	3.13413e+06	1.11579e+06	1.39278e+06	1.61694e+06	7.2139e+07	7.36483e+07	7.2792e+07	6.53405e+06	7.29564e+06	6.54981e+06
MP1810	2-Furoic acid	C5H4O3	-7.17	112.015	113.022	0.667	SMNDYUVBFMFKNZ-UHFFFAOYSA-N		77.4	HMDB0000617	C01546	Organoheterocyclic compounds	Furans	Furoic acid and derivatives				[M+H]+1	1.4896e+07	1.23505e+07	1.24432e+07	995690	1.22398e+06	1.08425e+06	4.65505e+07	3.98795e+07	7.34311e+07	4.89802e+07	661761	5.27832e+07
MP1826	L-Threonine	C4H9NO3	-0.71	119.058	120.066	0.584	AYFVYJQAPQTCCC-HRFVKAFMSA-N	94.5	94	HMDB0000167	C00188	Organic acids and derivatives	Carboxylic acids and derivatives	Amino acids, peptides, and analogues	Peptides	Amino acids	Common amino acids	[M+H]+1	7.97585e+06	6.82665e+06	7.70611e+06	1.30248e+07	1.1739e+07	1.36101e+07	1.06088e+07	1.09979e+07	1.06421e+07	1.79979e+06	2.10888e+06	1.91333e+06
MP1829	Triptolide	C20H24O6	-7.4	360.155	361.162	4.707	DFBIRQPKNDILPW-MUOJVUDENA-N		55	HMDB0259270	C09204	Organoheterocyclic compounds	Oxepanes		Terpenoids	Diterpenoids (C20)	Others	[M+H]+1	4.18994e+07	4.28502e+07	4.21052e+07	88344.3	133057	141960	5.82726e+07	6.06619e+07	5.94223e+07	5.97721e+07	6.16841e+07	5.82346e+07
MP1832	2,5,8,11-Tetramethyl-3,6,9,12-tetraoxapentadecane-1,14-diol	C15H32O6	1.11	308.22	309.228	4.785	AQRQHYITOOVBTO-UHFFFAOYSA-N		68.6			Organic oxygen compounds	Organooxygen compounds	Alcohols and polyols				[M+H]+1	3.38911e+06	4.22492e+06	3.78083e+06	1.63748e+06	1.78545e+06	1.63491e+06	6.6141e+07	7.23497e+07	2.05975e+07	1.77326e+07	4.64915e+07	2.44775e+07
MP1840	Leu-Ile	C12H24N2O3	-6.61	244.177	245.184	4.008	AZLASBBHHSLQDB-GUBZILKMSA-N		67.6	HMDB0028932		Organic acids and derivatives	Carboxylic acids and derivatives	Amino acids, peptides, and analogues				[M+H]+1	1.34893e+07	1.27056e+07	1.26524e+07	54794.9	1.12119e+06	1.10283e+06	115163	109466	121289	1.94491e+06	134141	1.98298e+06
MP1851	MFCD00021308	C9H18N2O	1.5	170.142	171.149	8.954			74.9									[M+H]+1	2.67508e+07	2.17376e+07	2.10797e+07	1.39016e+07	6.78175e+06	1.33319e+07	2.49532e+07	5.37016e+07	4.51128e+07	7.13444e+07	6.91359e+07	3.46749e+07
MP1864	3-(3,4,5-trimethoxyphenyl)propanoic acid	C12H16O5	-1.23	222.089	223.096	4.99	ZCYXGVJUZBKJAI-UHFFFAOYSA-N	58.9	77.5	HMDB0030254		Phenylpropanoids and polyketides	Phenylpropanoic acids					[M+H-H2O]+1	2.84222e+07	2.62414e+07	2.79609e+07	2.01453e+07	2.0146e+07	1.93074e+07	1.67084e+07	1.60296e+07	1.64608e+07	2.77903e+07	2.89128e+07	3.05227e+07
MP1871	N-(9,12-octadecadienoyl)-glutamine	C23H40N2O4	-7.54	408.296	409.303	7.451	HDRFYISWHFCNJB-GSNKCQISSA-N		75			Organic acids and derivatives	Carboxylic acids and derivatives	Amino acids, peptides, and analogues				[M+H]+1	1.32446e+06	911862	1.29798e+06	607858	592961	582647	2.76121e+06	2.63725e+06	3.08352e+06	3.16354e+06	3.28028e+06	2.98176e+06
MP1874	4-Hydroxy-5-Methyl-3-Furanone	C5H6O3	-6.92	114.031	115.038	1.591	DLVYTANECMRFGX-UHFFFAOYSA-N		80.3	HMDB0031859		Organoheterocyclic compounds	Dihydrofurans	Furanones				[M+H]+1	2.80702e+07	2.23781e+07	1.44059e+07	4.55096e+06	4.99821e+06	5.58349e+06	1.6745e+07	2.04292e+07	1.66795e+07	2.88808e+07	2.88075e+07	3.20835e+07
MP1901	9-Oxo-10(E),12(E)-octadecadienoic acid	C18H30O3	-7.36	294.217	295.225	7.621	LUZSWWYKKLTDHU-SIGMCMEVSA-N	85.2	89.1			Lipids and lipid-like molecules	Fatty Acyls	Lineolic acids and derivatives				[M+H]+1	5.51274e+06	5.55416e+06	5.92687e+06	1.82408e+06	1.88008e+06	1.92618e+06	1.03288e+07	8.15103e+06	1.0638e+07	6.12417e+06	8.5127e+06	9.59848e+06
MP1905	cis-Acetylacrylic acid	C5H6O3	-8.49	114.031	115.038	0.647	XGTKSWVCNVUVHG-IHWYPQMZSA-N		58.8	HMDB0060461	C07091	Organic acids and derivatives	Keto acids and derivatives	Short-chain keto acids and derivatives				[M+H]+1	1.47455e+07	1.4154e+07	1.28027e+07	2.40179e+06	2.32216e+06	1.09841e+06	2.92193e+07	1.78149e+07	2.60199e+07	6.9689e+07	1.05931e+07	3.68619e+07
MP1906	N-Acetyl-伪-D-glucosamine	C8H15NO6	-0.78	221.09	222.097	0.629	OVRNDRQMDRJTHS-CBQIKETKSA-N	86.2	91.5	HMDB0000212	C20328	Organic oxygen compounds	Organooxygen compounds	Carbohydrates and carbohydrate conjugates				[M+H]+1	6.28115e+07	6.1293e+07	6.48596e+07	4.03303e+07	4.1324e+07	4.0624e+07	3.58415e+07	3.4123e+07	3.71007e+07	1.93061e+07	2.09596e+07	1.96933e+07
MP1907	D-(+)-Maltose	C12H22O11	-6.3	342.114	360.148	0.594	GUBGYTABKSRVRQ-DKBJLJRDSA-N	80.4	93.5	HMDB0000163	C00208	Organic oxygen compounds	Organooxygen compounds	Carbohydrates and carbohydrate conjugates	Carbohydrates	Oligosaccharides	Disaccharides	[M+NH4]+1	6.6199e+07	6.18682e+07	6.04652e+07	1.48553e+07	1.38231e+07	1.28594e+07	4.19162e+07	4.35033e+07	4.25952e+07	1.64628e+07	1.85542e+07	1.69789e+07
MP1908	伪-Lactose	C12H22O11	-7.09	359.14	360.147	0.6	GUBGYTABKSRVRQ-XLOQQCSPSA-N	78.9	91.3	HMDB0000186	C00243	Organic oxygen compounds	Organooxygen compounds	Carbohydrates and carbohydrate conjugates	Carbohydrates	Oligosaccharides	Disaccharides	[M+NH4]+1	6.6199e+07	6.18682e+07	6.04652e+07	1.48553e+07	1.38231e+07	1.28594e+07	4.19162e+07	4.35033e+07	4.25952e+07	1.64628e+07	1.85542e+07	1.69789e+07
MP1920	3Z-Dodecen-1-ol	C12H24O	-7.03	184.181	185.189	6.423	BDGQTWOHKASHQU-KTKRTIGZSA-N		79.6									[M+H]+1	908234	886887	806185	136878	137156	140900	1.1053e+07	1.58654e+07	1.36874e+07	2.59953e+07	2.61362e+07	2.49206e+07
MP1925	5-Aminovaleric acid	C5H11NO2	3.36	117.079	118.087	1.092	JJMDCOVWQOJGCB-UHFFFAOYAD	77.1	83.5	HMDB0003355	C00431	Organic acids and derivatives	Carboxylic acids and derivatives	Amino acids, peptides, and analogues	Lipids	FA Fatty acyls	FA01 Fatty Acids and Conjugates	[M+H]+1	6.84783e+07	1.03162e+07	1.02185e+07	3.64154e+06	3.66564e+06	3.62983e+06	2.50356e+06	3.16213e+06	7.75269e+06	7.14672e+06	3.02195e+06	7.0376e+06
MP1927	Alanylnorleucine	C9H18N2O3	-5.5	202.131	203.138	1.878			83.1									[M+H]+1	1.79777e+06	1.69092e+06	1.68845e+06	3.56295e+06	3.44489e+06	3.26526e+06	806091	709200	706809	840155	700083	866514
MP1930	(5xi)-12-Hydroxyabieta-8(14),9(11),12-trien-20-al	C20H28O2	1.84	282.199	283.206	7.601			82									[M+H-H2O]+1	986853	731249	837591	749533	1.46272e+06	1.42001e+06	4.40361e+06	3.69833e+06	3.60599e+06	2.65664e+06	2.14105e+06	2.78058e+06
MP1931	Cystathionine	C7H14N2O4S	0.26	222.067	223.075	0.566	ILRYLPWNYFXEMH-WHFBIAKZSA-N	93	93.9	HMDB0033142	C00542	Organic acids and derivatives	Carboxylic acids and derivatives	Amino acids, peptides, and analogues				[M+H]+1	5.35619e+06	5.59555e+06	5.49975e+06	1.19225e+07	1.18426e+07	1.22967e+07	5.42668e+06	5.20959e+06	6.12183e+06	477132	271241	427458
MP1975	(3aR,3bR,5S,6aR,7aS)-2,7a-dihydroxy-3,3a,5-trimethyl-1-oxo-4,6,6a,7-tetrahydro-3bH-cyclopenta[a]pentalene-5-carboxylic acid	C15H20O5	0.5	280.131	281.138	6.239	SSAMALNYLVNQLL-GNWSSZPXSA-N		83.2			Organoheterocyclic compounds	Isocoumarans					[M+H]+1	677880	188696	170271	6.55229e+07	6.66411e+07	6.63667e+07	320164	234371	371988	156654	171004	191999
MP1979	3-Amino-2-anilino-4(3H)-quinazolinone	C14H12N4O	-8.7	252.099	253.106	5.508			71.1									[M+H]+1	1.86667e+07	1.86812e+07	1.84238e+07	3.59278e+07	3.62697e+07	3.58559e+07	4.61756e+07	4.51899e+07	4.36046e+07	6.64345e+07	5.18329e+07	5.53067e+07
MP1980	Meptin	C16H22N2O3	-7.99	290.161	291.168	4.936			50.4									[M+H]+1	1.05399e+06	1.01612e+06	6.64232e+07	268892	253628	262183	8.77573e+06	1.46232e+07	6.75639e+06	1.58348e+06	1.65716e+06	1.62247e+06
MP2001	4-methoxy-6-[2-(4-methoxyphenyl)ethyl]-2H-pyran-2-one	C15H16O4	-7.35	260.103	261.11	6.429		52	50.5									[M+H]+1	735219	616761	648508	127954	128213	131714	1.94373e+06	1.87251e+07	1.96995e+06	5.73953e+07	6.57238e+07	6.05045e+07
MP2015	Citrinin	C13H14O5	-7.32	250.082	251.09	9.147	CQIUKKVOEOPUDV-UHFFFAOYSA-N	50.4	87	HMDB0041857	C16765	Organoheterocyclic compounds	Benzopyrans					[M+H]+1	328193	336418	318510	131007	134189	138583	6.23919e+07	6.29732e+07	6.53171e+07	2.80778e+07	2.78158e+07	2.94719e+07
MP2016	1-(Difluoromethyl)-3-methyl-1H-pyrazole	C5H6F2N2	14.55	132.052	133.059	1.22			56.7									[M+H]+1	51108.8	46364.9	63969.6	17158.9	16992.1	17518.9	48611.6	52435	47827.7	54357.3	54840.6	57880.7
MP2018	Panthenol	C9H19NO4	2.16	205.132	206.139	2.46	SNPLKNRPJHDVJA-ZETCQYMHSA-N		86.1	HMDB0004231	C05944	Organic oxygen compounds	Organooxygen compounds	Alcohols and polyols	Lipids	FA Fatty acyls	FA08 Fatty amides	[M+H]+1	1.77721e+06	1.74241e+06	1.69891e+06	1.78601e+07	2.01271e+07	1.85512e+07	822048	841633	883723	6.87757e+06	6.90476e+06	6.99753e+06
MP2053	(1R,3R,4S,5R)-1,3,4-trihydroxy-5-[(E)-3-(4-hydroxyphenyl)prop-2-enoyl]oxycyclohexane-1-carboxylic acid	C16H18O8	-8.43	338.097	339.105	4.478	BMRSEYFENKXDIS-QHAYPTCMSA-N		58.9			Organic oxygen compounds	Organooxygen compounds	Alcohols and polyols				[M+H]+1	1.48863e+07	1.26943e+07	1.26201e+07	177581	85108.1	103881	6.62127e+06	3.18418e+06	3.40491e+06	3.63652e+06	4.05756e+06	3.37614e+06
MP2061	6-Pentyl-2H-pyran-2-one	C10H14O2	-6.95	166.098	167.106	3.775	MAUFTTLGOUBZNA-UHFFFAOYSA-N	82	89	HMDB0031085		Organoheterocyclic compounds	Pyrans	Pyranones and derivatives				[M+H]+1	1.80605e+06	6.41235e+06	1.99828e+06	6.36893e+07	4.9964e+07	6.85407e+06	2.1222e+07	1.9454e+07	1.88874e+07	1.92237e+07	1.67162e+07	1.61313e+07
MP2071	(1S,3R,4S,5R)-3,5-bis({[(2E)-3-(3,4-dihydroxyphenyl)prop-2-enoyl]oxy})-1,4-dihydroxycyclohexane-1-carboxylic acid	C25H24O12	-7.23	516.123	517.13	4.394	KRZBCHWVBQOTNZ-PSEXTPKNSA-N	82.2	90.7			Organic oxygen compounds	Organooxygen compounds	Alcohols and polyols				[M+H]+1	3.96651e+07	3.82936e+07	3.74941e+07	34589.9	37243.2	35948.3	1.16358e+06	283486	203486	9.78622e+06	1.05037e+07	1.02523e+07
MP2072	Targinine	C7H16N4O2	-5.81	188.126	189.133	0.56	NTNWOCRCBQPEKQ-YFKPBYRVSA-N		85.3	HMDB0029416	C03884	Organic acids and derivatives	Carboxylic acids and derivatives	Amino acids, peptides, and analogues				[M+H]+1	5.78803e+07	6.32926e+07	5.86598e+07	80029.2	79328.4	87273.4	1.5675e+06	3.4937e+06	1.72954e+06	1.56687e+06	1.6901e+06	2.09123e+06
MP2083	1-(2-Pyrimidinyl)-4-piperidinamine	C9H14N4	-3.36	178.121	201.111	3.41			54.5									[M+Na]+1	1.43764e+06	1.14298e+06	1.27809e+06	5.99287e+07	6.30935e+07	6.18904e+07	1.91936e+07	2.30927e+06	2.23812e+06	1.10599e+06	3.12537e+06	3.64765e+06
MP2089	尾-Nicotinamide mononucleotide	C11H15N2O8P	-8.62	334.054	335.061	0.609	DAYLJWODMCOQEW-TURQNECASA-N	78.6	84.7	HMDB0000229	C00455	Nucleosides, nucleotides, and analogues	Pyridine nucleotides	Nicotinamide nucleotides				[M+H]+1	5.3005e+06	5.09456e+06	4.81633e+06	1.44874e+06	1.35478e+06	1.30422e+06	2.82369e+06	6.09842e+06	5.49455e+06	6.05189e+06	7.94298e+06	7.19559e+06
MP2111	(鈭?-4-deoxy-8S-hydroxyphomapyrone C	C10H14O3	-7.79	182.093	183.1	3.844	XQXKJSBKORUUAZ-UHFFFAOYSA-N		69.3			Organic oxygen compounds	Organooxygen compounds	Alcohols and polyols				[M+H]+1	8.32687e+06	7.55345e+06	7.71316e+06	2.32182e+07	4.30224e+06	2.40428e+07	1.75144e+07	1.16481e+07	6.23297e+07	3.91726e+06	1.36619e+07	2.04044e+07
MP2112	3-Hydroxy-N-Phenethyl-Butyramide	C12H17NO2	-7.3	207.124	208.132	2.288	ACZKNHYYIFXIHX-UHFFFAOYSA-N		51.1			Lipids and lipid-like molecules	Fatty Acyls	Fatty amides				[M+H]+1	3.97263e+07	3.91013e+07	3.88865e+07	1.29806e+06	608240	628425	1.9186e+06	2.04428e+06	2.86241e+06	9.07082e+06	9.17845e+06	1.02545e+07
MP2118	6-(3-hydroxybutan-2-yl)-5-(hydroxymethyl)-4-methoxy-2H-pyran-2-one	C11H16O5	0.31	210.089	211.097	5.56		54.4	81.4									[M+H-H2O]+1	1.68927e+06	1.64391e+06	1.63383e+06	5.95883e+07	5.78006e+07	6.21876e+07	3.35268e+06	3.78233e+06	3.92238e+06	3.49077e+06	4.72186e+06	4.6883e+06
MP2120	N-ACETYL-DL-LEUCINE	C8H15NO3	-6.66	173.104	174.111	3.148	WXNXCEHXYPACJF-UHFFFAOYSA-N		75.8			Organic acids and derivatives	Carboxylic acids and derivatives	Amino acids, peptides, and analogues				[M+H]+1	2.80413e+06	1.05963e+07	7.82809e+06	155801	153057	156808	305570	290059	290295	267124	100752	133217
MP2123	Alaremycin	C8H11NO4	-4.94	185.068	186.075	0.627	JRLAQUJSYKXZFV-UHFFFAOYSA-N		64.4			Organic acids and derivatives	Keto acids and derivatives	Medium-chain keto acids and derivatives				[M+H]+1	6.19567e+07	2.29023e+06	5.88603e+07	3.30676e+07	3.22628e+07	3.16516e+07	2.03907e+07	1.96615e+07	8.56504e+06	3.40124e+07	4.7432e+07	3.73353e+07
MP2132	Mesquitol-4beta-ol 3,8-dimethyl ether	C17H18O7	-6.51	334.103	335.11	5.145	SWCSSABAWPGWAQ-VBQJREDUSA-N		54.7			Phenylpropanoids and polyketides	Flavonoids	Flavans				[M+H]+1	395768	434002	391458	5.38891e+06	5.55316e+06	5.69102e+06	6.11999e+07	6.04457e+07	6.17724e+07	1.37802e+07	1.34156e+07	1.32369e+07
MP2139	5-oxo-7E-decenoic acid	C10H16O3	-3.67	184.109	185.117	3.361	XDXKSZVTGHYJAD-ONEGZZNKSA-N		70.4			Lipids and lipid-like molecules	Fatty Acyls	Fatty acids and conjugates				[M+H]+1	3.28553e+06	2.3113e+06	2.44259e+06	4.60129e+07	6.14497e+07	5.1057e+07	5.5257e+06	6.15143e+06	5.71687e+06	4.76408e+06	4.74721e+06	4.70011e+06
MP2179	Linoleamide	C18H33NO	-3.53	279.255	280.263	7.117	SFIHQZFZMWZOJV-UHFFFAOYSA-N		75.4	HMDB0062656		Organic acids and derivatives	Carboximidic acids and derivatives	Carboximidic acids				[M+H]+1	2.96379e+07	3.03166e+07	3.02671e+07	3.62255e+07	3.37356e+07	4.57924e+07	2.24522e+07	2.18207e+07	4.60723e+07	1.38163e+07	1.36004e+07	1.35458e+07
MP2184	2-[(2R,4aR,8R,8aR)-8-hydroxy-4a,8-dimethyl-decahydronaphthalen-2-yl]prop-2-enoic acid	C15H24O3	-5.38	234.161	235.168	6.268		84.1	89.1									[M+H-H2O]+1	2.91509e+07	4.17909e+07	4.30875e+07	3.45321e+07	3.96757e+07	3.37698e+07	2.03574e+07	2.7428e+07	2.11296e+07	2.24929e+07	3.23081e+07	2.3133e+07
MP2194	Medroxyprogesterone 17-acetate	C24H34O4	2.25	386.247	387.254	6.714	PSGAAPLEWMOORI-PEINSRQWSA-N		63.1			Lipids and lipid-like molecules	Steroids and steroid derivatives	Pregnane steroids				[M+H]+1	7.14459e+06	6.13482e+06	6.61483e+06	3.50808e+07	2.59338e+07	2.6554e+07	2.35747e+07	2.37704e+07	2.38539e+07	2.3594e+07	2.44668e+07	2.38392e+07
MP2195	MFCD00270409	C21H38O4	-6.49	354.275	355.282	7.383			90.8									[M+H]+1	443484	380734	176020	97836.9	232403	249462	2.06604e+06	1.90953e+06	1.84641e+06	1.7846e+06	2.17901e+06	1.78946e+06
MP2199	1,7,8-trihydroxy-3-methyl-1h,3h,4h-pyrano[4,3-b]chromen-10-one	C13H12O6	2.7	264.064	265.071	6.689	QTECNKQTZQWEGC-UHFFFAOYSA-N		57.3			Organoheterocyclic compounds	Benzopyrans	1-benzopyrans				[M+H]+1	83328.1	81520.3	80576	548279	686500	652882	133574	123764	126515	135593	136569	138589
MP2202	5-(7-Hydroxy-6-methyloctyl)-2(5H)-furanone	C13H22O3	-7.05	208.145	209.152	4.75			50.4									[M+H-H2O]+1	5.48161e+06	5.56445e+06	5.56337e+06	974676	1.11006e+06	992735	5.04145e+06	7.59281e+06	4.30196e+06	7.29401e+06	8.04911e+06	7.65829e+06
MP2208	(1S,3aS,4R,6aR)-1,4-bis(2H-1,3-benzodioxol-5-yl)-hexahydrofuro[3,4-c]furan-3a-ol	C20H18O7	-7.68	352.092	353.099	5.883	CAQZFLPWHBKTTR-SCASHUABSA-N	78.1	80.7									[M+H-H2O]+1	226595	942225	889442	535841	568441	388951	5.92131e+07	5.87234e+07	3.75543e+07	2.43247e+06	2.39105e+06	2.56049e+06
MP2209	2-(2-amino-3-methylbutanamido)-3-phenylpropanoic acid	C14H20N2O3	-5.18	264.146	265.153	3.599	GJNDXQBALKCYSZ-UHFFFAOYSA-N	69.4	90.6			Organic acids and derivatives	Carboxylic acids and derivatives	Amino acids, peptides, and analogues				[M+H]+1	8.18528e+06	7.41044e+06	320618	9.10604e+06	8.66506e+06	9.06583e+06	8.8411e+06	8.13204e+06	8.43125e+06	8.02805e+06	8.05113e+06	8.31358e+06
MP2229	4'-Methoxyacetophenone	C9H10O2	5.63	150.069	151.076	6.162	NTPLXRHDUXRPNE-UHFFFAOYSA-N	71	93.6	HMDB0032570		Organic oxygen compounds	Organooxygen compounds	Carbonyl compounds				[M+H]+1	5.89106e+07	5.69632e+07	5.65017e+07	184777	177925	188831	1.38331e+06	991584	127885	9.07875e+06	1.48713e+07	1.21983e+07
MP2231	N-(2,6-Dimethylphenyl)-N-(methoxyacetyl) alanine	C14H19NO4	-6.89	530.259	266.137	3.008	ZRIKZVLHMGYCIR-UHFFFAOYSA-N	67.1	59.1			Organic acids and derivatives	Carboxylic acids and derivatives	Amino acids, peptides, and analogues				[M+H]+1	1.0399e+07	1.07522e+07	1.04601e+07	69662.2	301533	194090	470713	627906	1.02776e+06	474012	362161	442925
MP2235	Methyl (2E)-4-oxo-2-pentenoate	C6H8O3	-6.84	128.046	129.054	1.257			67									[M+H]+1	3.32853e+07	3.08102e+07	3.01832e+07	5.67923e+06	3.3028e+06	3.78029e+06	5.86887e+07	4.9431e+07	4.71526e+07	3.53739e+07	4.26243e+07	3.27082e+07
MP2240	15-keto Prostaglandin E1	C20H32O5	-1.38	334.214	335.221	7.125	VXPBDCBTMSKCKZ-XQHNHVHJSA-N	80.5	75.4	HMDB0001320	C04654	Lipids and lipid-like molecules	Fatty Acyls	Eicosanoids	Lipids	FA Fatty acyls	FA03 Eicosanoids	[M+H-H2O]+1	2.95582e+06	2.72311e+06	3.11739e+06	5.86195e+07	5.59352e+07	5.54839e+07	2.82317e+07	3.06893e+06	6.35684e+06	4.2082e+06	6.34427e+06	5.15658e+06
MP2241	4,6-dimethoxy-2-methyl-3-(3-methylbut-3-en-1-yn-1-yl)phenol	C14H16O3	0.41	232.11	233.117	6.613	HLQDPYGDTHAJTB-UHFFFAOYSA-N		60.1			Benzenoids	Phenols	Methoxyphenols				[M+H]+1	289946	347159	339677	5.84628e+07	5.40146e+07	5.39264e+07	921646	251686	697138	640422	520565	528541
MP2255	3-hydroxybut-2-enoic acid	C4H6O3	-7.98	102.031	103.038	0.235	NVPCGXUWUBHZBD-UHFFFAOYSA-N		84.2			Lipids and lipid-like molecules	Fatty Acyls	Fatty acids and conjugates				[M+H]+1	3.62236e+07	4.07519e+07	4.21071e+07	61572.9	278585	153644	2.12478e+07	1.84067e+07	1.95225e+07	1.51139e+07	1.9705e+07	2.19204e+07
MP2271	(2r,6r)-6-[(1r,3as,5ar,6s,9as,11ar)-3a-hydroxy-6,9a,11a-trimethyl-4,7,10-trioxo-1h,2h,3h,5h,5ah,6h,8h,9h,11h-cyclopenta[a]phenanthren-1-yl]-2-methyl-3-methylideneheptanoic acid	C29H40O6	0.55	462.301	485.29	5.474	ZEXGDMONMBETSX-YIQUKEMISA-N		54.2			Lipids and lipid-like molecules	Steroids and steroid derivatives	Bile acids, alcohols and derivatives				[M+H]+1	641471	677601	593850	4.56513e+07	5.77248e+07	4.72594e+07	2.89275e+06	3.25713e+06	3.27869e+06	1.30324e+06	2.30425e+06	1.92506e+06
MP2287	2,4,6-trihydroxy-5-[1-(4-hydroxy-1,1,4,7-tetramethyl-1a,2,3,4a,5,6,7a,7b-octahydrocyclopropa[h]azulen-7-yl)-3-methylbutyl]benzene-1,3-dicarbaldehyde	C28H40O6	-7.61	472.279	473.286	7.649	IBLPTYJTKWQCDX-UHFFFAOYSA-N		54.7			Lipids and lipid-like molecules	Prenol lipids	Sesquiterpenoids				[M+H]+1	114169	383954	104734	77883.7	798335	849590	4.11042e+06	5.21287e+06	4.6246e+06	2.50078e+06	2.12642e+06	8.05824e+06
MP2298	Laurylamine	C12H27N	-6.41	185.213	186.22	5.611	JRBPAEWTRLWTQC-UHFFFAOYSA-N		84.7	HMDB0251571		Organic nitrogen compounds	Organonitrogen compounds	Amines				[M+H]+1	2.07635e+07	2.07364e+07	2.01408e+07	343198	566872	800508	5.48555e+07	5.71581e+07	5.62664e+07	5.17538e+07	5.22349e+07	5.1561e+07
MP2319	N-acetyl-3,5,11,18-tetrahydroxyoctadecyl-2-amine	C20H41NO5	-7.6	375.296	376.303	6.552	JIMOHLIIDCNPSU-UHFFFAOYSA-N		50.6			Organic oxygen compounds	Organooxygen compounds	Alcohols and polyols				[M+H]+1	438947	451352	506583	119542	130630	134061	5.12645e+07	5.65392e+07	5.4289e+07	1.12693e+07	1.1143e+07	1.13319e+07
MP2320	3-[(E)-2-[(1R,4aS,5R,6R,8aR)-6-hydroxy-5-(hydroxymethyl)-5,8a-dimethyl-2-methylidene-decahydronaphthalen-1-yl]ethenyl]-2,5-dihydrofuran-2-one	C20H28O4	-1.2	314.188	315.195	6.761		78.4	76.1									[M+H-H2O]+1	501768	606927	650845	5.65359e+07	5.00867e+07	5.36892e+07	3.85312e+06	8.34413e+06	4.96131e+06	5.56112e+06	6.04095e+06	5.53744e+06
MP2321	Diaminopimelic acid	C7H14N2O4	-0.77	190.095	191.102	0.599	GMKMEZVLHJARHF-WHFBIAKZSA-N	56.4	83.6	HMDB0001370	C00666	Organic acids and derivatives	Carboxylic acids and derivatives	Amino acids, peptides, and analogues	Lipids	FA Fatty acyls	FA01 Fatty Acids and Conjugates	[M+H]+1	9.00936e+06	6.80254e+06	7.32463e+06	6.97432e+06	6.61799e+06	7.19864e+06	7.22031e+06	6.64372e+06	6.97229e+06	4.08564e+06	3.70398e+06	4.29494e+06
MP2326	N-ETHYL-N-METHYLCATHINONE	C12H17NO	-4.51	191.13	192.137	9.241	LOQPFJRCXJZNQV-UHFFFAOYSA-N		72.2			Organic oxygen compounds	Organooxygen compounds	Carbonyl compounds				[M+H]+1	3.58411e+07	3.49603e+07	5.62557e+07	2.07537e+07	1.99157e+07	1.7306e+07	4.32391e+07	3.56126e+07	3.99495e+07	2.91245e+07	2.97984e+07	3.10214e+07
MP2329	Citral	C10H16O	-6.31	152.119	153.126	3.794	WTEVQBCEXWBHNA-JXMROGBWSA-N	81.5	93.8	HMDB0035078	C01499	Lipids and lipid-like molecules	Prenol lipids	Monoterpenoids	Lipids	PR Prenol lipids	PR01 Isoprenoids	[M+H]+1	1.51601e+07	1.60719e+07	1.64872e+07	3.50867e+07	3.52487e+07	3.62692e+07	5.61689e+07	5.30206e+07	5.11953e+07	8.92474e+06	8.13877e+06	7.51599e+06
MP2332	5-hydroxy-6,7-dimethoxy-2-phenyl-4H-chromen-4-one	C17H14O5	-7.37	298.082	299.089	6.683		74.3	61.2									[M+H]+1	82006.5	80227.4	79298.1	435136	684124	691471	4.81841e+07	5.61392e+07	4.75291e+07	3.0324e+07	3.04476e+07	2.99864e+07
MP2336	7-{(1R,2R,3R)-3-Hydroxy-2-[(1E,3S,5S)-3-hydroxy-5-methyl-1-nonen-1-yl]-5-oxocyclopentyl}-3-methoxyheptanoic acid	C23H40O6	0.63	394.272	395.279	6.528			61.8									[M+H-H2O]+1	199471	244991	250138	5.26651e+07	5.60611e+07	5.50777e+07	837854	739423	518922	1.0298e+06	1.06721e+06	913205
MP2337	(3R,4R)-4-[(3,4-dimethoxyphenyl)methyl]-3-[(4-hydroxy-3-methoxyphenyl)methyl]oxolan-2-one	C21H24O6	-7.1	372.155	373.162	5.727		81	80.7									[M+H]+1	1.95023e+06	586395	603604	167597	166257	170951	575340	562632	310187	5.21056e+07	5.37768e+07	5.60064e+07
MP2342	4-Hydroxy-6-pentyltetrahydro-2H-pyran-2-one	C10H18O3	-7.65	168.114	169.121	3.821			64									[M+H-H2O]+1	2.06748e+06	1.22671e+06	1.28448e+06	5.21207e+07	5.24776e+07	5.59351e+07	1.44435e+07	1.51876e+07	1.26007e+07	5.93514e+06	6.27437e+06	6.98053e+06
MP2344	lenticin	C14H18N2O2	-7.31	246.135	247.142	3.53	AOHCBEAZXHZMOR-ZDUSSCGKSA-N		85.8	HMDB0061115	C09213	Organic acids and derivatives	Carboxylic acids and derivatives	Amino acids, peptides, and analogues				[M+H]+1	116490	96619.2	127889	56620.1	56942	55362.9	5.30006e+07	5.591e+07	5.53547e+07	4.27605e+07	4.45401e+07	3.98143e+07
MP2354	RMH	C17H30N8O4S	-6.18	221.104	222.111	0.823		50.2	57									[M+2H]+2	1.41013e+07	2.29759e+07	2.91037e+07	1.84432e+07	5.56977e+07	3.9921e+07	1.40687e+07	3.25918e+07	3.15832e+07	1.50203e+07	1.43565e+07	1.52285e+07
MP2359	(+/-)-alpha-Bisabolol	C15H26O	-6.7	204.186	205.194	8.248	RGZSQWQPBWRIAQ-CABCVRRESA-N		83.6	HMDB0036197	C09621	Lipids and lipid-like molecules	Prenol lipids	Sesquiterpenoids	Lipids	PR Prenol lipids	PR01 Isoprenoids	[M+H-H2O]+1	535009	565339	576101	1.02704e+06	1.03316e+06	890744	1.11528e+07	1.19777e+07	1.1547e+07	3.31658e+07	3.96493e+06	4.39153e+06
MP2381	Methyl 3,4,5-trimethoxycinnamate	C13H16O5	-3.51	252.099	253.106	5.618	KLXHCGFNNUQTEY-AATRIKPKSA-N		53.5	HMDB0038551		Phenylpropanoids and polyketides	Cinnamic acids and derivatives	Hydroxycinnamic acids and derivatives				[M+H]+1	1.86667e+07	385668	1.84238e+07	3.25733e+06	8.0639e+06	8.07992e+06	4.61756e+07	1.76686e+06	1.64595e+06	2.18381e+06	5.18329e+07	5.53067e+07
MP2394	Cytidine	C9H13N3O5	-1.1	243.085	244.093	0.618	UHDGCWIWMRVCDJ-UHFFFAOYSA-N	83.1	89.2	HMDB0000089	C00475	Nucleosides, nucleotides, and analogues	Pyrimidine nucleosides		Nucleic acids	Nucleosides	Ribonucleosides	[M+H]+1	1.52243e+07	1.52185e+07	1.4427e+07	1.6504e+07	1.57198e+07	1.58408e+07	1.30302e+06	1.43514e+06	652858	621779	838563	674547
MP2401	6-Benzyloxy-1H-indole-2-carboxylic acid	C16H13NO3	13.41	267.093	268.101	0.583			51									[M+H]+1	5.46786e+07	5.17777e+07	5.31757e+07	1.35333e+06	2.59282e+06	1.96268e+06	6.50077e+06	1.48441e+06	7.35074e+06	6.19798e+06	6.22587e+06	6.75061e+06
MP2421	S-Adenosylhomocysteine	C14H20N6O5S	-8.77	384.118	385.125	6.43	ZJUKTBDSGOFHSH-WFMPWKQPSA-N	65.8	72.3	HMDB0000939	C00021	Organoheterocyclic compounds	Lactones	Gamma butyrolactones				[M+H]+1	132124	119216	131556	1.82508e+06	1.97585e+06	1.69252e+06	1.5488e+07	1.61898e+07	1.38478e+07	4.8342e+07	5.42531e+07	4.67809e+07
MP2425	3-Pyridylacetic acid	C7H7NO2	-7.74	137.047	138.054	2.774	WGNUNYPERJMVRM-UHFFFAOYSA-N	71.8	70.9	HMDB0001538		Organoheterocyclic compounds	Pyridines and derivatives					[M+H]+1	4.34318e+07	5.40837e+07	4.54055e+07	381274	46098.4	36087	2.14019e+07	2.34859e+07	2.75002e+07	1.37749e+06	2.03816e+06	1.85263e+06
MP2431	2'-O-Methyladenosine	C11H15N5O4	-3.37	281.111	282.119	1.327	FPUGCISOLXNPPC-IOSLPCCCSA-N	78.3	84.2	HMDB0004326	C04779	Nucleosides, nucleotides, and analogues	Purine nucleosides					[M+H]+1	419197	318385	616579	466102	44126.4	355520	1.12646e+06	304367	2.01504e+06	500472	1.02267e+06	1.50656e+06
MP2437	2-Hydroxyphenylalanine	C9H11NO3	2.38	181.074	182.082	1.558	WRFPVMFCRNYQNR-UHFFFAOYSA-N	75.7	56.6	HMDB0006050		Organic acids and derivatives	Carboxylic acids and derivatives	Amino acids, peptides, and analogues				[M+H]+1	5.7252e+06	3.80486e+06	5.65034e+06	756460	597751	1.98499e+06	2.46942e+06	3.61876e+06	2.53509e+06	4.38685e+06	3.9847e+06	2.17986e+06
MP2450	Genipin	C11H14O5	-7.05	208.072	209.079	4.094	AZKVWQKMDGGDSV-UHFFFAOYNA-N		83.2	HMDB0035830	C09780	Lipids and lipid-like molecules	Prenol lipids	Monoterpenoids	Terpenoids	Monoterpenoids (C10)	Iridoids	[M+H-H2O]+1	9.26843e+06	7.78032e+06	9.34448e+06	1.71697e+06	1.46994e+06	1.45849e+06	9.78171e+06	1.16203e+07	2.32653e+07	1.87549e+07	5.37144e+07	5.24267e+07
MP2458	2-Methoxymethcathinone	C11H15NO2	-7.22	193.109	194.116	1.341	JKVDLNRJQFVERN-UHFFFAOYSA-N		56.6			Organic oxygen compounds	Organooxygen compounds	Carbonyl compounds				[M+H]+1	4.81907e+07	4.68169e+07	4.7019e+07	3.03534e+06	1.07423e+07	1.1255e+07	2.91124e+07	3.13763e+07	2.99817e+07	2.78397e+07	2.74844e+07	2.73666e+07
MP2487	Methyl (3beta,5beta,8alpha,9beta,10alpha,13alpha)-3-hydroxy-4,4,8,12,16-pentamethyl-15,17-dioxoandrost-11-ene-14-carboxylate	C26H38O5	-1.8	430.271	448.305	7.771			56.6									[M+NH4]+1	2.16195e+06	2.04276e+06	2.06388e+06	4.84732e+07	4.58693e+07	5.30531e+07	3.65789e+06	3.7255e+06	3.84296e+06	1.76703e+06	1.86563e+06	449566
MP2493	3-[(2H-1,3-benzodioxol-5-yl)methyl]-4-[(3,4-dimethoxyphenyl)methyl]oxolan-2-one	C21H22O6	-6.99	352.129	353.136	6.413	LEVKKQBBEVGIKN-UHFFFAOYSA-N	53.7	88.6			Lignans, neolignans and related compounds	Furanoid lignans	Tetrahydrofuran lignans				[M+H-H2O]+1	5.03169e+07	4.82711e+07	4.89507e+07	137550	137829	141592	8.38712e+06	1.17591e+07	1.12285e+07	3.93111e+07	4.15231e+07	3.94882e+07
MP2494	L-Saccharopine	C11H20N2O6	1.25	276.132	277.14	0.569	ZDGJAHTZVHVLOT-YUMQZZPRSA-N	93.4	90.1	HMDB0000279	C00449	Organic acids and derivatives	Carboxylic acids and derivatives	Amino acids, peptides, and analogues				[M+H]+1	3.83055e+06	4.74807e+06	5.88488e+06	8.17391e+06	7.2625e+06	8.27714e+06	2.47051e+06	2.69497e+06	2.20014e+06	659596	851407	1.74535e+06
MP2505	Strobilactone B	C15H22O5	-0.24	282.147	283.154	5.464	VCSXCHXOFPVNGS-UHFFFAOYSA-N		69.7			Organoheterocyclic compounds	Naphthofurans					[M+H]+1	2.33846e+06	1.54822e+06	2.44634e+06	5.26874e+07	5.01552e+07	5.2443e+07	302580	329777	351245	2.91792e+06	1.64461e+06	2.60725e+06
MP2520	5-(4-Hydroxypentyl)-1,3-benzenediol	C11H16O3	-6.71	196.109	197.116	4.592			87.9									[M+H]+1	2.25464e+07	2.63897e+07	2.28034e+07	4.78985e+06	2.35868e+06	2.38661e+06	3.0852e+07	3.0223e+07	3.05777e+07	2.49404e+07	2.68439e+07	2.53062e+07
MP2527	18尾-Glycyrrhetic acid methyl ester	C31H48O4	-6.74	466.342	467.349	7.254			75.5									[M+H-H2O]+1	1.96152e+06	2.049e+06	2.16181e+06	3.0488e+06	5.05197e+06	1.15036e+06	8.94863e+06	1.04351e+07	9.41557e+06	6.11191e+06	6.4913e+06	8.07499e+06
MP2530	Beclometasone	C22H29ClO5	3.07	408.172	409.179	1.04	NBMKJKDGKREAPL-DVTGEIKXSA-N		67.1			Lipids and lipid-like molecules	Steroids and steroid derivatives	Hydroxysteroids				[M+H]+1	1.27918e+07	1.36229e+07	1.28651e+07	60533.1	62397.8	63726.9	422704	141631	313099	156394	356124	378878
MP2539	CEGABA	C7H13NO4	-5.27	175.084	176.091	0.637	SRGQUICKDUQCKO-UHFFFAOYSA-N		85.6	HMDB0002201		Organic acids and derivatives	Carboxylic acids and derivatives	Amino acids, peptides, and analogues				[M+H]+1	1.88339e+07	4.92955e+07	2.96937e+07	1.13313e+07	1.15336e+07	8.36774e+06	7.12707e+06	7.47928e+06	1.18575e+07	1.74827e+07	1.57056e+07	1.8902e+07
MP2541	Fenchone	C10H16O	-7.37	134.109	135.116	6.544	LHXDLQBQYFFVNW-XVKPBYJWSA-N		87.3	HMDB0034985	C09859	Lipids and lipid-like molecules	Prenol lipids	Monoterpenoids	Lipids	PR Prenol lipids	PR01 Isoprenoids	[M+H-H2O]+1	1.69215e+06	2.17643e+07	2.92648e+06	301222	310041	316979	4.88155e+06	7.61045e+06	4.61622e+06	4.33171e+06	3.92644e+06	4.30319e+06
MP2561	5beta-hydroxybufotalin	C26H36O7	-2.56	219.131	461.252	7.168	XXFFZCKSFHQEMN-JPDWBOAPSA-N		75			Lipids and lipid-like molecules	Steroids and steroid derivatives	Steroid lactones				[M+H]+1	303182	129786	266845	174570	169444	973287	379330	270948	467373	117233	145668	121238
MP2589	(3R)-3-[(3-Hydroxy-3-methylbutanoyl)oxy]-4-(trimethylammonio)butanoate	C12H23NO5	0.65	261.158	262.165	1.044			80.1									[M+H]+1	839509	810548	758438	2.16294e+07	2.13004e+07	2.18124e+07	427861	478241	1.15847e+06	7.92865e+06	550440	581840
MP2600	VAL-PRO-LEU	C16H29N3O4	-5.53	327.214	328.221	3.667	NHXZRXLFOBFMDM-RXTYADHFSA-N		80.5			Organic acids and derivatives	Carboxylic acids and derivatives	Amino acids, peptides, and analogues				[M+H]+1	3.45776e+06	3.52448e+06	3.20278e+06	2.32696e+06	2.04593e+06	2.34983e+06	1.10289e+06	1.62976e+06	2.49065e+06	3.17728e+06	3.20513e+06	3.03941e+06
MP2609	Swertiamarin	C16H22O10	-9.74	374.118	375.125	0.543	HEYZWPRKKUGDCR-RUDOKOIWNA-N		64.5	HMDB0258644	C09800	Organic oxygen compounds	Organooxygen compounds	Carbohydrates and carbohydrate conjugates	Terpenoids	Monoterpenoids (C10)	Secoiridoids	[M+H]+1	4.49799e+07	5.03324e+07	5.03486e+07	190713	187488	179778	500403	541844	522274	462610	467562	456015
MP2611	Rhamnetin	C16H12O7	-7.49	316.056	317.063	5.115	JGUZGNYPMHHYRK-UHFFFAOYSA-N	79.8	90.1		C10176	Phenylpropanoids and polyketides	Flavonoids	Flavones	Lipids	PK Polyketides	PK12 Flavonoids	[M+H]+1	104828	64371.6	84139.4	87154.7	46638.7	46945.2	2.56967e+07	2.48898e+07	2.44634e+07	3.92677e+07	5.03226e+07	4.04022e+07
MP2621	O-Propanoylcarnitine	C10H19NO4	-6.7	217.13	218.137	1.13	UFAHZIUFPNSHSL-MRVPVSSYSA-N	85.6	86.2	HMDB0000824	C03017	Lipids and lipid-like molecules	Fatty Acyls	Fatty acid esters	Lipids	FA Fatty acyls	FA07 Fatty esters	[M+H]+1	1.54455e+07	1.52474e+07	1.44386e+07	1.30231e+06	1.37642e+06	1.44586e+06	2.46519e+07	2.42676e+07	2.38112e+07	2.13418e+07	2.16238e+07	1.99696e+07
MP2624	(2R,5R,6R)-3-[(1E,3E)-hepta-1,3-dien-1-yl]-5,6-dihydroxy-2-(hydroxymethyl)cyclohexan-1-one	C14H22O4	-7.52	254.15	255.157	3.817		79.6	76.9									[M+H]+1	3.06543e+07	2.61693e+07	3.04768e+07	98286	114241	196458	1.2539e+07	1.16454e+07	1.17677e+07	1.57441e+07	1.56986e+07	1.52607e+07
MP2626	(3ar,7as)-7a-methoxy-3-methylidene-tetrahydrofuro[3,2-c]pyran-6-one	C9H12O4	-7.65	184.072	185.079	2.726	DEJHQJQRBACQQV-CBAPKCEASA-N		64.8			Organoheterocyclic compounds	Lactones	Delta valerolactones				[M+H]+1	9.1876e+06	9.5186e+06	9.43908e+06	3.17975e+06	2.28799e+06	4.89792e+06	2.00277e+07	1.6557e+07	1.88907e+07	1.68249e+07	1.85811e+07	1.87311e+07
MP2666	Ile-Ile	C12H24N2O3	-4.7	244.178	245.185	3.498	BCVIOZZGJNOEQS-RGOKHQFPSA-N		90.7	HMDB0028910		Organic acids and derivatives	Carboxylic acids and derivatives	Amino acids, peptides, and analogues				[M+H]+1	2.58196e+06	2.60492e+06	2.56198e+06	1.51185e+06	1.51465e+06	1.50861e+06	1.03226e+06	933426	894315	1.02451e+06	1.14105e+06	997925
MP2674	Solanid-5-en-3-yl 6-deoxy-alpha-L-mannopyranosyl-(1-2)-[beta-D-glucopyranosyl-(1-3)]-beta-D-mannopyranoside	C45H73NO15	1.85	433.75	868.507	4.536	ZGVSETXHNHBTRK-GNTMQKRGSA-N	76.4	54.9									[M+H]+1	68937.7	65522.9	68269.4	35763.9	35645.2	35909.4	106391	102487	99770.7	117041	118092	111222
MP2677	Makomotine D	C10H13NO4	-7.4	211.083	212.09	0.667	GDPVGSOBUOFHQM-UHFFFAOYSA-N		59.6			Organic acids and derivatives	Carboxylic acids and derivatives	Amino acids, peptides, and analogues				[M+H]+1	2.00743e+07	1.72449e+07	1.85898e+07	2.29159e+06	2.09928e+06	2.17205e+06	4.87881e+07	4.7364e+07	4.81735e+07	4.62977e+07	4.74758e+07	4.65868e+07
MP2721	1,3-Dicyclohexylurea	C13H24N2O	-7.64	224.187	225.194	6.083	ADFXKUOMJKEIND-UHFFFAOYSA-N		81.4	HMDB0244166		Organic acids and derivatives	Organic carbonic acids and derivatives	Ureas				[M+H]+1	2.6522e+07	2.62583e+07	2.68615e+07	160480	180261	175607	3.62047e+07	2.99263e+07	3.01254e+07	1.07718e+07	1.13554e+07	1.37351e+07
MP2726	3alpha,12alpha-Dihydroxy-15-oxo-5beta,14beta-cholan-24-oic Acid	C24H38O5	3.21	406.273	407.28	7.12	ZWJKADHYMMKURY-DGXPQWCKSA-N		50.5			Lipids and lipid-like molecules	Steroids and steroid derivatives	Bile acids, alcohols and derivatives				[M+H]+1	512599	742191	187390	1.02515e+07	340849	9.99276e+06	257068	1.61767e+06	1.58865e+06	342139	301644	215912
MP2731	Kanosamine	C6H13NO5	-7.42	161.068	162.075	0.514	FOEXHEVNPRRHDY-UHFFFAOYSA-N	75.3	82		C12212	Organic oxygen compounds	Organooxygen compounds	Carbohydrates and carbohydrate conjugates				[M+H-H2O]+1	4.77137e+07	4.74216e+07	4.75475e+07	83466.8	75493.2	80031.9	1.76291e+06	905775	1.27453e+06	651832	612433	606948
MP2739	Lactaric Acid	C18H34O3	-5.58	298.249	299.256	7.004			68.4									[M+H]+1	1.88243e+06	1.18993e+06	1.07576e+06	123923	308804	92318	4.62989e+06	5.22321e+06	6.50454e+06	7.1642e+06	7.48568e+06	6.766e+06
MP2760	(3Z)-3-[{1,6-Dimethyl-2-[(1E,3E)-1,3-pentadien-1-yl]-1,2,4a,5,6,7,8,8a-octahydro-1-naphthalenyl}(hydroxy)methylene]-5-(1-hydroxyethyl)-2,4-pyrrolidinedione	C24H33NO4	-9.49	399.237	400.244	2.988			53.6									[M+H]+1	283330	274006	274616	4.47871e+07	4.70954e+07	4.60869e+07	299510	296525	291197	316345	332153	365495
MP2767	29-hydroxypolyporenic acid C	C31H46O5	-7.35	498.331	499.338	7.074	WMGIVNDVJFWFEU-ROUXZGEUSA-N		64.1			Lipids and lipid-like molecules	Steroids and steroid derivatives	Bile acids, alcohols and derivatives				[M+H]+1	1.38309e+06	1.13355e+06	1.04086e+06	500309	3.28223e+06	107256	3.60702e+07	3.79402e+07	4.6996e+07	8.63571e+06	1.1897e+07	1.44953e+07
MP2790	Manoalide	C25H36O5	0.61	416.257	417.264	7.236	FGJIDQWRRLDGDB-UHFFFAOYSA-N		64.9	HMDB0254329	C17156	Lipids and lipid-like molecules	Prenol lipids	Terpene lactones	Lipids	PR Prenol lipids	PR01 Isoprenoids	[M+H]+1	2.95969e+06	2.68382e+06	1.37847e+06	5.02926e+06	5.27489e+06	3.29296e+06	6.90408e+06	9.65089e+06	6.68751e+06	5.93257e+06	5.54049e+06	6.55645e+06
MP2793	Glycyl-L-leucine	C8H16N2O3	-5.52	188.115	189.122	2.395	DKEXFJVMVGETOO-LURJTMIESA-N	77.3	91	HMDB0000759	C02155	Organic acids and derivatives	Carboxylic acids and derivatives	Amino acids, peptides, and analogues				[M+H]+1	3.51165e+06	3.38365e+06	3.36491e+06	3.24234e+06	3.37936e+06	3.23521e+06	5.69486e+06	4.85202e+06	5.14239e+06	3.45682e+06	3.41785e+06	3.53053e+06
MP2795	Andrastin A	C28H38O7	-10.54	486.257	487.264	7.231	HWSDLRGLVXYFFH-UHFFFAOYSA-N		64.9			Lipids and lipid-like molecules	Steroids and steroid derivatives	Steroid esters				[M+H]+1	3.23337e+06	3.10346e+06	2.97759e+06	715893	398406	397594	1.624e+07	1.68401e+07	1.68409e+07	9.91381e+06	1.10901e+07	1.10044e+07
MP2797	3-Methylcrotonylglycine	C7H11NO3	-6.82	157.073	158.08	2.204	PFWQSHXPNKRLIV-UHFFFAOYSA-N	52.3	58.9	HMDB0000459	C20828	Organic acids and derivatives	Carboxylic acids and derivatives	Amino acids, peptides, and analogues				[M+H]+1	2.94563e+07	3.05561e+07	3.24711e+07	787110	786043	805091	1.56945e+07	1.99939e+07	1.53575e+07	1.50845e+07	2.08506e+07	2.91279e+07
MP2800	2-dodecenal	C12H22O	-7.38	150.139	183.173	6.728	SSNZFFBDIMUILS-UHFFFAOYSA-N		69.2	HMDB0031020		Organic oxygen compounds	Organooxygen compounds	Carbonyl compounds				[M+H]+1	281431	342603	199198	948584	956406	942060	5.00257e+06	5.45995e+06	5.18614e+06	2.14046e+07	2.12099e+07	1.97331e+07
MP2825	N-[(3S)-2-Oxotetrahydro-3-furanyl]tridecanamide	C17H31NO3	-6.53	297.228	298.236	4.447			64									[M+H]+1	4.61604e+07	4.32549e+07	4.47229e+07	47987.5	50047.9	52105	3.76992e+06	4.00798e+06	3.71429e+06	1.92833e+07	2.08569e+07	1.86725e+07
MP2846	(3beta,9xi)-3,14-Dihydroxycarda-5,20(22)-dienolide	C23H32O4	2.76	354.22	355.228	7.936			56.3									[M+H-H2O]+1	196101	191019	508962	157734	180441	214184	1.04827e+06	2.42945e+06	2.15011e+06	1.96955e+06	2.00708e+06	2.1431e+06
MP2854	Ethyl-2,2-diethoxythylcyanoacetate	C11H19NO4	11.95	251.116	252.124	5.538			85.9									[M+Na]+1	929958	868628	899436	168975	177170	176733	1.50498e+06	1.38687e+06	1.32995e+06	1.40024e+06	1.4393e+06	1.40442e+06
MP2855	(2S,4R)-4-((3R,5S,7R,9S,10S,13R,14S,17R)-3,7-dihydroxy-10,13-dimethylhexadecahydro-1H-cyclopenta[a]phenanthren-17-yl)-2-hydroxypentanoic acid	C24H40O5	2.93	408.289	391.285	7.058	SLDVWYDDPPFGHK-CIEAULFFSA-N		52.8			Lipids and lipid-like molecules	Steroids and steroid derivatives	Bile acids, alcohols and derivatives				[M+H-H2O]+1	2.12957e+06	793114	873820	9.0726e+06	7.7486e+06	1.0112e+07	8.55804e+06	1.46881e+07	8.25771e+06	4.55971e+07	4.08542e+07	8.93294e+06
MP2859	2-{5-[2-({2-[5-(2-Hydroxybutyl)tetrahydro-2-furanyl]propanoyl}oxy)butyl]tetrahydro-2-furanyl}propanoic acid	C22H38O7	-7.64	414.259	437.248	6.92			53.5									[M+Na]+1	653289	585710	707105	2.63131e+06	2.84058e+06	2.36595e+06	2.22885e+06	2.55799e+06	2.42306e+06	1.25809e+06	1.17479e+06	1.33019e+06
MP2879	(2R,3S)-7-{[(2S,3R,4R,5S)-3,4-dihydroxy-5-(hydroxymethyl)oxolan-2-yl]oxy}-2-(3,4-dihydroxyphenyl)-3,4-dihydro-2H-1-benzopyran-3,5-diol	C20H22O10	14.32	444.11	445.117	0.881		72.1										[M+Na]+1	5.04782e+06	4.78177e+06	4.88874e+06	1.09632e+06	1.13741e+06	1.17255e+06	3.03008e+07	2.64191e+07	1.71315e+07	2.87472e+07	2.7033e+07	1.30727e+07
MP2884	DOA	C22H42O4	-7.53	370.306	371.313	8.475	SAOKZLXYCUGLFA-BGYRXZFFSA-N		63.8	HMDB0040270	C14240	Lipids and lipid-like molecules	Fatty Acyls	Fatty acid esters				[M+H]+1	2.54582e+07	2.2809e+07	2.42621e+07	245604	270497	285967	4.0096e+07	3.90094e+07	4.00521e+07	4.51005e+07	4.28651e+07	3.64642e+07
MP2885	TKK	C16H33N5O5	4.21	375.25	393.284	6.519		56.9										[M+NH4]+1	2.47465e+07	2.31551e+07	2.29084e+07	2.74354e+07	4.50866e+07	3.88174e+07	1.14855e+07	1.11022e+07	1.06086e+07	1.17482e+07	1.15134e+07	1.11891e+07
MP2899	Ornithine	C5H12N2O2	-1.33	132.09	133.097	0.512	AHLPHDHHMVZTML-SCSAIBSYSA-N	73.8	82.1	HMDB0000214	C01602	Organic acids and derivatives	Carboxylic acids and derivatives	Amino acids, peptides, and analogues				[M+H]+1	7.04123e+06	7.16297e+06	7.07982e+06	1.66153e+07	1.97736e+07	1.74144e+07	3.14488e+06	3.05065e+06	2.73769e+06	593691	557806	552810
MP2915	7-{[(2S,3R,4S,5S,6R)-4,5-dihydroxy-6-(hydroxymethyl)-3-{[(2S,3R,4R,5R,6S)-3,4,5-trihydroxy-6-methyloxan-2-yl]oxy}oxan-2-yl]oxy}-3,5-dihydroxy-2-(4-hydroxyphenyl)-4H-chromen-4-one	C27H30O15	-2.48	577.131	595.164	4.195		89.7	93.5									[M+H]+1	2.31335e+07	2.18323e+07	2.29602e+07	36514.4	37055.5	36083.3	2.54121e+06	2.08996e+06	2.19131e+06	5.90524e+06	6.6749e+06	7.5277e+06
MP2920	Creatinine	C4H7N3O	-7.27	113.058	114.065	0.265	DDRJAANPRJIHGJ-UHFFFAOYSA-N	65.5	71.5	HMDB0000562	C00791	Organic acids and derivatives	Carboxylic acids and derivatives	Amino acids, peptides, and analogues				[M+H]+1	2.29675e+07	2.19495e+07	2.16484e+07	337603	281463	254263	853106	869591	780662	832398	846904	879307
MP2944	2-hydroxy-Heptan-3-one	C7H14O2	-6.82	130.098	131.106	1.352	KTKQJWVLAMSBTM-UHFFFAOYSA-N		71.6			Lipids and lipid-like molecules	Fatty Acyls	Fatty alcohols				[M+H]+1	340482	287639	287660	5.13844e+06	4.1366e+07	4.41196e+07	1.0704e+07	1.07486e+07	1.06671e+07	1.55121e+06	1.70763e+06	1.55576e+06
MP2956	(-)-applanatumol K	C16H18O7	0.49	322.105	323.113	4.806	GZVVHHXNPRBBSD-PJODQICGSA-N		51.8			Organic oxygen compounds	Organooxygen compounds	Carbonyl compounds				[M+H]+1	127064	127481	131460	2.94102e+07	3.47264e+07	4.39046e+07	1.63937e+06	1.51373e+06	209205	1.26869e+06	1.53396e+06	1.00948e+06
MP2966	N,N-Diethylethanolamine	C6H15NO	-6.89	117.115	118.122	9.21	BFSVOASYOCHEOV-UHFFFAOYSA-N	73.3	78.9	HMDB0033971		Organic nitrogen compounds	Organonitrogen compounds	Amines				[M+H]+1	1.87336e+07	1.83849e+07	1.82168e+07	2.92842e+06	3.50536e+06	4.21544e+06	3.07526e+07	2.82323e+07	3.36644e+07	4.36881e+07	2.21431e+07	3.72476e+07
MP2978	5,11-DIHYDRO-6H-BENZO(A)CARBAZOLE	C16H13N	-10.92	219.102	220.11	6.586			75.6									[M+H]+1	195043	187902	218188	4.34703e+07	4.07974e+07	3.99225e+07	321631	394402	423742	772847	624908	547269
MP2980	1-(sn-Glycero-3-phospho)-1D-myo-inositol	C9H19O11P	3.9	352.078	335.075	0.603	BMVUIWJCUQSHLZ-YFZGBAIXSA-N		79.3	HMDB0011649	C01225	Lipids and lipid-like molecules	Glycerophospholipids	Glycerophosphoinositols				[M+H]+1	2.50616e+07	2.31294e+07	2.40925e+07	4.32736e+07	4.3464e+07	3.79558e+07	9.71271e+06	9.77826e+06	1.04292e+07	4.62684e+06	4.35941e+06	4.63154e+06
MP2988	Pilocarpine	C11H16N2O2	3.22	208.122	226.156	0.941	QCHFTSOMWOSFHM-UHFFFAOYSA-N	55.5		HMDB0015217	C07474	Alkaloids and derivatives			Alkaloids	Alkaloids derived from histidine	Imidazole alkaloids	[M+NH4]+1	692394	686193	689686	82735.2	84089.8	78440	148603	144424	152556	141107	155278	160704
MP2996	agallochaol O	C29H36O5	0.79	464.257	465.264	6.249	XIQQBVLJVNOJJU-JDKMDWHDSA-N		56.5			Lipids and lipid-like molecules	Prenol lipids	Diterpenoids				[M+H]+1	231034	211775	227584	2.87548e+07	4.3251e+07	1.13256e+07	3.11299e+06	1.51996e+06	1.28839e+06	1.16046e+06	1.39482e+06	1.62347e+06
MP3012	1,7-bis(3,4-dihydroxyphenyl)heptan-3-one	C19H22O5	-6.88	312.134	313.141	7.02	UHRUXUCWHIGENP-UHFFFAOYSA-N	51.2	75.6			Phenylpropanoids and polyketides	Diarylheptanoids	Linear diarylheptanoids				[M+H-H2O]+1	71614.1	70442.5	94505.5	2.08701e+07	2.2756e+07	1.9182e+07	1.27791e+07	1.25814e+07	1.33096e+07	4.03265e+07	4.2847e+07	4.05236e+07
MP3026	METHYL-DMA	C12H19NO2	-7.37	209.14	210.147	2.283			64.6									[M+H]+1	248183	110321	269191	297280	297204	67316.8	3.90793e+07	3.8967e+07	4.26797e+07	1.29783e+07	1.24692e+07	1.23636e+07
MP3032	NM-3	C13H12O6	9.63	264.066	287.056	4.978	BPZCXUROMKDLGX-UHFFFAOYSA-N		52.6			Phenylpropanoids and polyketides	Isocoumarins and derivatives					[M+Na]+1	1.76064e+06	1.52465e+06	1.70974e+06	55743.5	56816	58349	4.25849e+07	4.04485e+07	3.89706e+07	3.94422e+07	4.03127e+07	4.08455e+07
MP3050	5-methyl-4-{[(2S,3R,4S,5S,6R)-3,4,5-trihydroxy-6-(hydroxymethyl)oxan-2-yl]oxy}-2H-chromen-2-one	C16H18O8	-13.19	338.096	339.105	3.809		61.7	85.1									[M+H]+1	4.23614e+07	2.3491e+06	904142	109483	216606	82025.1	3.00989e+06	2.30595e+06	3.14762e+06	3.45711e+06	3.71151e+06	3.29039e+06
MP3060	1-Formylproline	C6H9NO3	-7.08	143.057	144.065	1.465			81.4									[M+H]+1	2.81432e+07	2.74155e+07	2.73942e+07	2.65036e+06	1.36497e+06	3.66902e+06	3.39625e+07	4.21677e+07	3.52437e+07	3.04942e+07	2.80076e+07	2.92225e+07
MP3084	METHYLSUCCINIC ACID	C5H8O4	-5.81	114.031	115.038	2.211	WXUAQHNMJWJLTG-VKHMYHEASA-N		66.3	HMDB0001844		Lipids and lipid-like molecules	Fatty Acyls	Fatty acids and conjugates				[M+H-H2O]+1	2.13358e+07	2.96462e+07	1.8454e+07	1.78891e+07	1.7471e+07	1.70869e+07	4.15881e+07	3.92593e+07	3.83744e+07	2.50093e+07	3.44585e+07	3.54291e+07
MP3093	Arg-Ile	C12H25N5O3	-7.17	287.194	288.201	1.064	QYLJIYOGHRGUIH-XHNCKOQMSA-N		87.9	HMDB0028712		Organic acids and derivatives	Carboxylic acids and derivatives	Amino acids, peptides, and analogues				[M+H]+1	4.17276e+06	4.53682e+06	3.9732e+06	901382	1.05269e+06	835107	1.55253e+06	1.93809e+06	1.45391e+06	2.26979e+06	2.69909e+06	2.87112e+06
MP3101	Methyl 2,4-dihydroxy-5-[3-hydroxy-2-(hydroxymethyl)-5-methylphenoxy]-3,6-dimethylbenzoate	C18H20O7	-7.11	330.108	331.115	4.496	YXFYVKDXNWPWNE-UHFFFAOYSA-N		60.4			Benzenoids	Benzene and substituted derivatives	Diphenylethers				[M+H-H2O]+1	6.48002e+06	3.95972e+06	3.57148e+06	471653	965705	827176	2.52899e+07	4.13461e+07	4.11169e+07	5.32483e+06	3.20702e+07	2.79276e+07
MP3102	违-Aminobutyric acid (GABA)	C4H9NO2	0.3	103.063	104.071	0.747		50.8	88.1									[M+H]+1	2.1013e+07	1.96838e+07	6.27599e+06	1.36267e+07	1.57617e+07	1.524e+07	5.27594e+06	4.80874e+06	5.32402e+06	9.50519e+06	4.01473e+06	4.04885e+06
MP3105	N-Isobutyl-3-methylbutanamide	C9H19NO	-0.35	157.147	158.154	6.08			76.4									[M+H]+1	2.54429e+07	2.48788e+07	2.42168e+07	9.03141e+06	8.25806e+06	8.57417e+06	1.16121e+07	1.01019e+07	9.30315e+06	3.97962e+07	3.83428e+07	4.12788e+07
MP3130	Monomethyl Azelate	C10H18O4	-7.45	184.109	185.116	4.251			70.3									[M+H-H2O]+1	7.47307e+06	2.97352e+06	6.78026e+06	1.45141e+07	2.52997e+07	2.79622e+07	4.08697e+07	3.98945e+07	3.93126e+07	2.96993e+07	2.7221e+07	2.96848e+07
MP3134	Pyrenocin C putative	C11H14O4	2.02	210.09	211.097	6.236	XQPQKPDEDMGAPV-SNAWJCMRSA-N		80.3			Organoheterocyclic compounds	Pyrans	Pyranones and derivatives				[M+H]+1	635698	588154	602621	744904	5.63228e+06	5.2966e+06	3.99437e+07	3.96742e+07	4.08251e+07	1.68073e+07	5.26298e+06	5.35791e+06
MP3179	decanamide	C10H21NO	-6.11	171.161	172.169	6.271	TUTWLYPCGCUWQI-UHFFFAOYSA-N		75			Organic acids and derivatives	Carboximidic acids and derivatives	Carboximidic acids				[M+H]+1	1.95075e+07	1.87471e+07	1.91176e+07	1.01455e+07	1.13272e+07	9.41792e+06	3.97261e+07	4.03281e+07	3.79968e+07	3.42296e+07	3.60002e+07	3.31432e+07
MP3181	2,6R-Dimethyl-2E-octen-1,8-dioic acid	C10H16O4	0.5	200.105	201.112	4.331	KWIQWVWDQRSGSQ-KBUNYLKBSA-N		76.6			Lipids and lipid-like molecules	Prenol lipids	Monoterpenoids				[M+H]+1	1.07349e+06	229528	347584	3.75822e+07	3.9294e+07	4.02693e+07	3.32229e+06	3.12645e+06	2.98655e+06	3.1336e+06	3.30933e+06	2.81681e+06
MP3183	Cebulactam A2	C19H23NO5	-7.08	345.155	346.162	3.455	SVJWUMRBXYLBIX-PQQQWMJFSA-N		66.6			Organoheterocyclic compounds	Benzopyrans	1-benzopyrans				[M+H]+1	1.3966e+07	1.31523e+07	1.44014e+07	55753.8	54347.5	51878.9	4.02651e+07	4.00219e+07	3.52639e+07	1.87908e+07	2.13572e+07	2.13893e+07
MP3185	leu-gly-leu	C14H27N3O4	-6.7	301.198	302.205	3.913	HYIFFZAQXPUEAU-QWRGUYRKSA-N		75.6			Organic acids and derivatives	Carboxylic acids and derivatives	Amino acids, peptides, and analogues				[M+H]+1	6.30339e+06	6.15895e+06	6.13397e+06	3.43056e+06	4.27355e+06	3.31047e+06	2.24264e+06	2.31125e+06	2.05741e+06	7.55344e+06	2.88875e+06	3.29345e+06
MP3190	Citreoviridin	C23H30O6	-7.35	424.183	425.19	6.693	JLSVDPQAIKFBTO-UHFFFAOYSA-N	72		HMDB0250305	C16766	Organoheterocyclic compounds	Pyrans	Pyranones and derivatives				[M+Na]+1	3.89954e+07	3.898e+07	4.01949e+07	636315	602440	695723	707453	1.20619e+06	1.58733e+06	6.63719e+06	6.06333e+06	6.29596e+06
MP3236	Chejuenolide B	C23H33NO4	1.57	387.242	388.249	7.678	UTURGGMCWRWPTG-PFBVZISFSA-N		56.1			Organic acids and derivatives	Carboxylic acids and derivatives	Carboxylic acid derivatives				[M+H]+1	382872	253228	452122	339519	252341	323134	804119	1.82503e+06	1.44779e+06	572894	716245	1.00862e+06
MP3248	Methyl L-leucyl-L-leucinate	C13H26N2O3	-7.23	258.192	259.2	4.239			91.8									[M+H]+1	3.56537e+06	3.30801e+06	3.26792e+06	1.82138e+06	1.83521e+06	1.78562e+06	1.14456e+06	933189	815172	1.00997e+06	1.19742e+06	1.00656e+06
MP3251	5-Acetamidovalerate	C7H13NO3	-7.43	159.088	160.096	0.623	TZZSWAXSIGWXOS-UHFFFAOYSA-N		63.3	HMDB0012175	C03087	Lipids and lipid-like molecules	Fatty Acyls	Fatty acids and conjugates	Lipids	FA Fatty acyls	FA00 Other Fatty Acyls	[M+H]+1	2.27352e+07	1.38411e+07	2.31103e+07	3.56806e+06	2.06574e+06	905963	2.2349e+07	2.28978e+07	2.36393e+07	3.95855e+07	1.08457e+07	9.9239e+06
MP3266	(1S,4S,5R,9S,10R,13R,14R)-14-hydroxy-5,9-dimethyl-14-{[(3-methylbutanoyl)oxy]methyl}tetracyclo[11.2.1.0脗a,脗a芒聛掳.0芒聛麓,芒聛a]hexadecane-5-carboxylic acid	C25H40O5	-6.33	402.274	403.282	7.44		54.5	74.9									[M+H-H2O]+1	765457	625230	700628	1.40013e+07	5.85983e+06	6.61258e+06	3.19489e+07	3.17392e+07	3.1477e+07	3.7075e+07	3.92954e+07	3.93894e+07
MP3271	(2E)-5-[(8aS)-2,5,5,8a-tetramethyl-3-oxo-3,4,4a,5,6,7,8,8a-octahydronaphthalen-1-yl]-3-methylpent-2-enoic acid	C20H30O3	-6.03	300.207	301.214	7.408		83.7	80.3									[M+H-H2O]+1	420454	1.1628e+06	254092	501668	293010	203884	3.90873e+07	3.93169e+07	3.88745e+07	1.61259e+07	1.63338e+07	1.63602e+07
MP3276	methyl 2-ethyl-4-[(3R,4R,5S)-5-hydroxy-4,5-dimethyl-2-oxooxolan-3-yl]-2-methyl-3-oxobutanoate	C14H22O6	-6.65	308.122	309.129	6.242	VOYCJQSSBDMXNQ-YZGKFDMESA-N	57.8				Lipids and lipid-like molecules	Fatty Acyls	Fatty alcohols				[M+Na]+1	3.92029e+06	4.52836e+06	3.93973e+06	225553	312871	215619	3.81374e+07	3.45402e+07	3.66478e+07	3.64499e+07	3.92952e+07	3.73464e+07
MP3280	Leucylproline	C11H20N2O3	-5.67	228.146	229.153	2.951	VTJUNIYRYIAIHF-UHFFFAOYSA-N	75.6	89.1	HMDB0011175		Organic acids and derivatives	Carboxylic acids and derivatives	Amino acids, peptides, and analogues				[M+H]+1	4.61999e+06	4.32811e+06	4.18208e+06	1.65745e+06	1.73102e+06	1.66423e+06	875312	975965	973024	1.46568e+06	1.75601e+06	1.44836e+06
MP3296	5,6-Dihydropenicillic acid	C8H12O4	-11.99	172.071	173.079	9.182	XMLBVCBGTUQJHY-UHFFFAOYSA-N		63.7			Organoheterocyclic compounds	Dihydrofurans	Furanones				[M+H]+1	1.95132e+07	1.98451e+07	2.10989e+07	5.29737e+06	6.50364e+06	6.78361e+06	3.83652e+07	3.80464e+07	3.35054e+07	3.90877e+07	2.67198e+07	2.30541e+07
MP3309	Flazin Methyl Ester	C18H14N2O4	2.72	322.096	323.104	4.819	BQMIHWBNJGZYRR-UHFFFAOYSA-N		53			Alkaloids and derivatives	Harmala alkaloids					[M+H]+1	45489.6	44659.3	46338.4	25275.6	25946.4	25456.4	52798.4	51344.3	49138.3	52569	53963.4	54126.9
MP3314	Uracil	C4H4N2O2	-2.83	112.027	113.034	0.909	ISAKRJDGNUQOIC-UHFFFAOYAV	64.9	68.8	HMDB0000300	C00106	Organoheterocyclic compounds	Diazines	Pyrimidines and pyrimidine derivatives	Nucleic acids	Bases	Pyrimidines	[M+H]+1	7.26483e+06	7.7123e+06	6.59957e+06	8.37135e+06	1.07506e+07	1.12729e+07	3.69197e+06	3.63665e+06	3.56338e+06	912262	475513	161554
MP3316	Ala-Phe	C12H16N2O3	-6.16	236.115	237.122	3.195	OMNVYXHOSHNURL-PSASIEDQSA-N		91.3	HMDB0028694		Organic acids and derivatives	Carboxylic acids and derivatives	Amino acids, peptides, and analogues				[M+H]+1	8.85921e+06	8.51943e+06	8.85264e+06	5.03011e+06	5.56626e+06	4.75968e+06	5.66519e+06	5.62443e+06	5.4598e+06	3.12477e+06	3.4624e+06	3.33544e+06
MP3328	1-[(1Z)-octadecenyl]-2-[(5Z,8Z,11Z,14Z)-icosatetraenoyl]-sn-glycero-3-phosphocholine	C46H84NO7P	-6.83	793.593	794.6	8.876			50.8									[M+H]+1	1.27999e+06	2.20458e+06	2.6547e+06	743926	666552	703003	1.79049e+06	1.89276e+06	1.97156e+06	1.19619e+06	1.15099e+06	1.15328e+06
MP3337	Diethyl formamidomalonate	C8H13NO5	3.36	225.062	226.069	1.633			61.6									[M+Na]+1	2.84162e+06	1.08519e+06	152256	66883.8	97686.8	82705.2	3.23462e+06	3.40096e+06	349224	624111	398261	3.58174e+06
MP3341	N-(2-furylmethylidene)-2-phenylethylamine	C13H13NO	-6.89	199.098	200.106	3.794	ANAVOAVCCMJUHE-UHFFFAOYSA-N		73			Benzenoids	Benzene and substituted derivatives					[M+H]+1	3.62506e+06	4.14013e+06	4.5292e+06	174412	161383	154797	3.38985e+06	3.12502e+06	3.09539e+06	6.05171e+06	6.30616e+06	6.19736e+06
MP3343	10,10-Dimethyl-6H,10H-chromeno[6',7':4,5]furo[3,2-c]chromene-3,6a(13aH)-diol	C20H18O5	-7.27	338.113	339.12	5.951			58.2									[M+H]+1	652954	708850	787434	173470	182356	169986	3.56599e+07	3.76478e+07	3.85113e+07	1.93096e+06	2.51636e+06	2.8266e+06
MP3345	Norepinephrine	C8H11NO3	-4.53	169.073	170.08	0.668	SFLSHLFXELFNJZ-QMMMGPOBSA-N	84.2	86	HMDB0000216	C00547	Benzenoids	Phenols	Benzenediols	Hormones and transmitters	Other hormones; Neurotransmitters	Adrenalines; Biogenic amines	[M+H]+1	3.43889e+07	3.72995e+07	3.85017e+07	555071	738153	494262	2.21276e+06	8.22135e+06	8.66956e+06	8.6005e+06	8.33307e+06	6.73981e+06
MP3347	1-(2,4-Dihydroxyphenyl)-2-(4-fluorophenyl)ethanone	C14H11FO3	13.39	228.062	229.069	4.794			78									[M+H-H2O]+1	1.45246e+07	1.38714e+07	1.41862e+07	1.04304e+06	1.01124e+06	1.04056e+06	3.77182e+07	3.76223e+07	3.84646e+07	2.685e+07	2.60195e+07	2.71442e+07
MP3369	ala-val	C8H16N2O3	-5.67	188.115	189.122	0.964	LIWMQSWFLXEGMA-PHDIDXHHSA-N		83.3	HMDB0028700		Organic acids and derivatives	Carboxylic acids and derivatives	Amino acids, peptides, and analogues				[M+H]+1	1.57898e+06	1.33222e+06	1.46173e+06	1.5352e+06	1.55296e+06	1.79186e+06	982221	1.06866e+06	1.25544e+06	681176	1.57483e+06	816555
MP3376	Coenzyme Q1	C14H18O4	0.2	250.121	251.128	6.32	SOECUQMRSRVZQQ-UHFFFAOYSA-N	79.5	58.3	HMDB0002012	C00399	Lipids and lipid-like molecules	Prenol lipids	Quinone and hydroquinone lipids	Lipids	PR Prenol lipids	PR02 Quinones and hydroquinones	[M+H]+1	260087	103215	135202	3.68077e+07	3.8073e+07	3.65217e+07	174211	266633	173453	1.09115e+06	547528	280526
MP3395	(1R,6S,10R)-5,5,11,11-Tetramethyltetracyclo[6.2.1.0~1,6~.0~6,10~]undecan-2-ol	C15H24O	-7.02	202.17	203.178	7.126			90.2									[M+H-H2O]+1	3.79338e+07	3.75424e+07	3.70656e+07	493443	768570	863278	8.66594e+06	1.16736e+07	9.82959e+06	1.89255e+07	1.05547e+07	8.57423e+06
MP3412	Tenofovir	C9H14N5O4P	5.38	287.08	288.087	5.17	SGOIRFVFHAKUTI-ZCFIWIBFSA-N	58.3		HMDB0014445	C17407	Organoheterocyclic compounds	Imidazopyrimidines	Purines and purine derivatives				[M+H]+1	251670	316727	276781	65838.8	71693	69963.5	633547	610276	572735	444858	390841	358572
MP3420	Phe-Ala	C12H16N2O3	-5.58	236.115	237.122	2.402	MIDZLCFIAINOQN-WCBMZHEXSA-N		80.9	HMDB0028988		Organic acids and derivatives	Carboxylic acids and derivatives	Amino acids, peptides, and analogues				[M+H]+1	2.64654e+06	2.24862e+06	2.42576e+06	6.26428e+06	6.35582e+06	6.28635e+06	5.73945e+06	5.86697e+06	5.75487e+06	4.93363e+06	5.48787e+06	5.49599e+06
MP3432	Leptosphaerin	C8H11NO5	-6.12	201.062	202.07	0.996	XBJZBELDKOKZKH-UHFFFAOYSA-N		53.9			Organic acids and derivatives	Carboxylic acids and derivatives	Amino acids, peptides, and analogues				[M+H]+1	2.62032e+06	2.73784e+06	2.73298e+06	81937.7	69962.4	68308.8	4.57756e+06	1.16349e+07	4.11767e+06	4.63655e+06	4.87387e+06	4.76934e+06
MP3433	Ethyl (13E,15S)-15-hydroxy-9-oxoprosta-10,13-dien-1-oate	C22H36O4	2.44	364.262	365.269	8.599			71.9									[M+H]+1	840038	875874	708041	63396.4	67536.2	69551	713515	567855	316735	1.3736e+06	1.51781e+06	1.31302e+06
MP3441	(22E,24E,26E)-1alpha,26b-dihydroxy-22,23,24,25,26,26a-hexadehydro-26a,26b-dihomo-27-norvitamin D3	C28H40O3	0.37	424.298	425.305	5.854	DHSBJCJEENJGKO-QDVNLBANSA-N		58.6									[M+H]+1	1.23439e+06	742043	372524	3.74759e+07	1.5152e+07	8.99701e+06	853262	595524	1.67632e+06	319871	266983	725502
MP3457	9-hydroxy-2,10,10-trimethyltricyclo[6.3.0.0脗a,芒聛碌]undec-6-ene-6-carboxylic acid	C15H22O3	-7.27	232.144	233.152	7.654		88.4	90.2									[M+H-H2O]+1	6.92617e+06	6.29643e+06	4.78015e+06	357632	68408.4	371029	2.10135e+07	2.07927e+07	1.91907e+07	3.73086e+07	3.5984e+07	3.67282e+07
MP3460	2,3-dinor-8-iso Prostaglandin F2	C18H30O5	-6.74	308.197	309.204	4.619		64.5	59.4									[M+H-H2O]+1	984094	972024	3.17487e+06	158985	155129	167245	3.4849e+06	2.87007e+06	2.62579e+06	3.72799e+07	7.76875e+06	7.32624e+06
MP3462	Caryophyllose	C12H24O8	-2.5	137.082	297.154	3.044	COAMNWKAJPDNHU-UHFFFAOYSA-N		51.3			Organic oxygen compounds	Organooxygen compounds	Carbohydrates and carbohydrate conjugates				[M+H]+1	2.03917e+07	1.7394e+07	2.10302e+07	55807.4	48132.2	34777.6	161223	302192	248306	93729	105567	150168
MP3464	PC	C44H84NO8P	-7.59	807.569	808.577	8.867			79.1									[M+Na]+1	837907	825966	1.01787e+06	228841	202307	236693	705376	686104	776707	443136	427935	433311
MP3468	(1R,4aS,5R,8aS)-5-(5-Hydroxy-3-methylpentyl)-1,4a-dimethyl-6-methylenedecahydro-1-naphthalenecarboxylic acid	C20H34O3	-7.29	322.248	355.282	8.345			65.1									[M+H+MeOH]+1	1.45717e+06	2.03866e+06	2.07377e+06	5.04197e+06	6.88115e+06	6.47884e+06	3.54599e+07	3.72202e+07	3.41801e+07	2.32043e+07	2.26419e+07	3.26207e+07
MP3475	(2R,3S,4S,5R,6S)-2-(hydroxymethyl)-6-[4-(hydroxymethyl)phenoxy]oxane-3,4,5-triol	C13H18O7	0.93	308.087	309.095	4.124	PUQSUZTXKPLAPR-UJPOAAIJSA-N	63	56.1			Organic oxygen compounds	Organooxygen compounds	Carbohydrates and carbohydrate conjugates				[M+Na]+1	3.56394e+06	3.74685e+06	2.62263e+06	722289	209531	753465	6.59214e+06	6.89109e+06	4.15608e+06	1.0873e+07	6.57938e+06	9.93887e+06
MP3486	3-(2-methylpropyl)-octahydropyrrolo[1,2-a]pyrazine-1,4-dione	C11H18N2O2	-5.62	210.136	211.143	4.07		79.6	91.3									[M+H]+1	6.39436e+06	6.41289e+06	7.0581e+06	432229	399905	397371	2.56551e+06	2.58311e+06	2.48605e+06	4.17025e+06	4.05555e+06	4.14708e+06
MP3490	Treprostinil	C23H34O5	-1.73	372.23	373.237	7.476	PAJMKGZZBBTTOY-ZFORQUDYSA-N		63.8	HMDB0014518		Benzenoids	Benzene and substituted derivatives	Phenoxyacetic acid derivatives				[M+H-H2O]+1	2.32926e+06	2.14891e+06	2.37421e+06	1.56469e+07	1.51338e+07	1.14572e+07	7.45612e+06	8.53105e+06	8.66064e+06	1.26871e+07	1.32644e+07	1.20808e+07
MP3500	Mevalonolactone	C6H10O3	-2.77	130.063	131.07	1.396	JYVXNLLUYHCIIH-LURJTMIESA-N	76.6	81	HMDB0006024		Organoheterocyclic compounds	Lactones	Delta valerolactones				[M+H]+1	3.2601e+06	2.10428e+06	2.0852e+06	3.57207e+07	3.52036e+07	3.68828e+07	6.31806e+06	1.19893e+07	1.24908e+07	4.72478e+06	5.32405e+06	1.10324e+07
MP3513	H-GLU-VAL-OH	C10H18N2O5	-7.17	246.12	247.127	1.092			75.1									[M+H]+1	4.3902e+06	3.2832e+06	4.92634e+06	66463.1	71061.3	187521	6.42457e+06	6.24915e+06	6.11435e+06	6.72487e+06	7.28614e+06	6.9182e+06
MP3522	5-Methyl-2-oxo-1,3-oxazolidine-4-carboxylic acid	C5H7NO4	-6.93	127.026	128.033	1.297			75.1									[M+H-H2O]+1	738540	777159	641411	48740.8	51146.5	50440.2	2.2751e+06	250755	172077	1.86083e+06	1.71552e+06	1.56019e+06
MP3526	3-Methoxybenzaldehyde	C8H8O2	-5.09	136.052	137.059	7.478	WMPDAIZRQDCGFH-UHFFFAOYSA-N	76	93.9	HMDB0031459		Benzenoids	Benzene and substituted derivatives	Benzoyl derivatives				[M+H]+1	7.94984e+06	7.81749e+06	8.16387e+06	3.67112e+07	2.79987e+07	2.95945e+07	2.37722e+07	2.58698e+07	2.46565e+07	2.93139e+07	2.62192e+07	2.09458e+07
MP3527	Phe-Pro	C14H18N2O3	-4.63	262.131	263.138	3.737	WEQJQNWXCSUVMA-NEPJUHHUSA-N		74.6	HMDB0011177		Organic acids and derivatives	Carboxylic acids and derivatives	Amino acids, peptides, and analogues				[M+H]+1	531434	611242	1.38611e+06	692740	101989	109530	632852	845311	736320	413725	343136	449623
MP3543	Eucalyptol	C10H18O	-7.62	136.124	137.131	6.8	WEEGYLXZBRQIMU-WAAGHKOSSA-N	79.2	94.9	HMDB0004472	C09844	Organoheterocyclic compounds	Oxanes		Lipids	PR Prenol lipids	PR01 Isoprenoids	[M+H-H2O]+1	7.89822e+06	6.17293e+06	6.80047e+06	616089	632869	601792	4.06682e+06	1.94982e+06	4.88952e+06	7.12009e+06	7.10619e+06	6.20519e+06
MP3554	(Z,6R)-6-[(2R,4aS,4bR,7S,8S,9aR)-8-(2-carboxyethyl)-9a-methoxy-4a,8-dimethyl-1-methylidene-7-prop-1-en-2-yl-3,4,4b,5,6,7-hexahydro-2H-fluoren-2-yl]-2-methylhept-2-enoic acid	C31H46O5	-7.29	498.331	499.338	6.32	LSBCUXSKJRJJJU-PXERRMOCSA-N		60			Lipids and lipid-like molecules	Prenol lipids	Triterpenoids				[M+H]+1	693875	1.17493e+06	1.41937e+06	923474	1.09179e+06	1.01317e+06	1.80943e+07	7.08014e+06	3.63593e+07	1.94646e+07	1.94375e+07	1.91251e+07
MP3580	Maltopentaose	C30H52O26	-7.33	828.269	829.276	0.758	FTNIPWXXIGNQQF-DWTFCAFKSA-N		81.6	HMDB0012254		Organic oxygen compounds	Organooxygen compounds	Carbohydrates and carbohydrate conjugates				[M+H]+1	155184	134787	143370	73594.2	69498	71293.5	500164	1.57793e+06	679900	1.73267e+06	1.38044e+06	6.14458e+06
MP3582	(2R)-1-(5-hydroxy-3-methylpentyl)-2,5,5,8a-tetramethyl-decahydronaphthalen-2-ol	C20H38O2	-7.09	292.275	293.282	5.642		77.2	87.3									[M+H-H2O]+1	3.55075e+06	182206	3.24088e+06	1.49564e+06	1.30514e+06	1.45944e+06	1.57625e+07	1.58848e+07	1.72083e+07	3.23853e+07	3.59786e+07	3.6113e+07
MP3599	2-Methoxy-5-(trifluoromethoxy)phenol	C8H7F3O3	14.19	208.038	209.045	5.839			69.9									[M+H]+1	587553	666030	686579	3.60119e+07	3.57284e+07	3.47154e+07	1.53574e+07	1.58692e+07	1.46926e+07	2.73651e+06	2.47858e+06	2.55615e+06
MP3621	Erythritol	C4H10O4	-6.16	122.057	123.064	0.614	UNXHWFMMPAWVPI-ZXZARUISSA-N		93.2	HMDB0002994	C00503	Organic oxygen compounds	Organooxygen compounds	Carbohydrates and carbohydrate conjugates				[M+H]+1	2.51705e+07	2.39931e+07	2.46222e+07	473140	468081	408702	1.53997e+07	1.51828e+07	1.48688e+07	3.28976e+07	3.46734e+07	3.57898e+07
MP3624	loliolide	C11H16O3	2.16	196.11	197.116	4.387	XEVQXKKKAVVSMW-WRWORJQWSA-N		91.3	HMDB0302428		Organoheterocyclic compounds	Benzofurans					[M+H]+1	3.11625e+07	3.22602e+07	3.29783e+07	4.27128e+06	5.28124e+06	4.67442e+06	1.77387e+07	1.89893e+07	1.8417e+07	3.57752e+07	3.55069e+07	3.46193e+07
MP3627	1,2-PROPANEDIOL DIBENZOATE	C17H16O4	2.11	301.132	302.139	6.915	UMVMVEZHMZTUHD-UHFFFAOYSA-N		76.6	HMDB0040412		Benzenoids	Benzene and substituted derivatives	Benzoic acids and derivatives				[M+NH4]+1	60983.9	59667	57404.1	126252	119803	121884	103837	105350	113569	111880	114034	107181
MP3649	1 虂-Methylzeatin	C11H15N5O	-12.41	233.125	234.132	0.633	VSWAGMJYHDOWMI-CLTKARDFSA-N		64.7			Organoheterocyclic compounds	Imidazopyrimidines	Purines and purine derivatives				[M+H]+1	2.13845e+06	1.26442e+06	1.70426e+06	1.34943e+06	567660	2.29561e+06	1.78234e+07	1.97521e+07	2.00041e+07	3.56177e+07	3.55481e+07	3.5602e+07
MP3667	Methyl myristoleate	C15H28O2	-7.71	240.207	241.214	5.729	RWIPSJUSVXDVPB-UHFFFAOYSA-N		63.5			Lipids and lipid-like molecules	Fatty Acyls	Fatty acid esters				[M+H]+1	3.54453e+07	3.41744e+07	3.41781e+07	533906	535636	507590	4.7417e+06	4.44511e+06	4.12469e+06	4.76199e+06	4.99972e+06	5.20249e+06
MP3669	3-methyl-1,4-dihydropyrazolo[4,3-c]pyrazole	C5H6N4	3.28	122.06	267.109	0.623			74.9									[2M+Na]+1	8.02357e+06	8.51086e+06	7.85e+06	402039	383075	338339	2.60831e+06	2.40768e+06	2.61522e+06	2.72557e+06	3.72218e+06	2.81867e+06
MP3689	(-)-Ecgonine methyl ester	C10H17NO3	4.05	221.104	222.111	9.34	QIQNNBXHAYSQRY-ABIFROTESA-N		55.5	HMDB0006406	C12448	Alkaloids and derivatives	Tropane alkaloids		Alkaloids	Alkaloids derived from ornithine	Tropane alkaloids	[M+Na]+1	1.75068e+07	1.85574e+07	1.7917e+07	9.36156e+06	8.28794e+06	8.09824e+06	2.7264e+07	1.26448e+07	1.23534e+07	1.16463e+07	2.95221e+07	2.43325e+07
MP3710	Lovastatin acid	C24H38O6	1.21	404.256	405.264	6.716	QLJODMDSTUBWDW-BXMDZJJMSA-N		61.6	HMDB0254177	C21130	Organic acids and derivatives	Hydroxy acids and derivatives	Medium-chain hydroxy acids and derivatives				[M+H-H2O]+1	1.15623e+06	1.1506e+06	726036	3.50518e+07	1.9855e+07	1.87714e+07	4.53768e+06	5.764e+06	6.04376e+06	6.64018e+06	5.45476e+06	2.87046e+06
MP3717	(4S)-4-Hydroxy-4-[(1E,3E)-5-hydroxy-3-methyl-1,3-pentadien-1-yl]-3,5,5-trimethyl-2-cyclohexen-1-one	C15H22O3	-7.14	250.155	251.162	6.3			55.2									[M+H]+1	6.12291e+06	1.15207e+07	5.79101e+06	1.19094e+06	1.22711e+06	1.15456e+06	1.59275e+07	8.70199e+06	1.66584e+07	3.497e+07	2.61413e+07	8.00941e+06
MP3719	4-METHYLBUPHEDRONE	C12H17NO	-7.43	346.238	174.126	7.866	ZOGGCQVVLHCLHY-UHFFFAOYSA-N		70.8									[M+H-H2O]+1	1.58274e+07	1.00867e+07	1.16498e+07	1.42999e+06	1.33351e+06	1.22578e+06	2.73959e+07	3.0158e+07	2.36734e+07	3.49277e+07	3.1987e+07	3.4875e+07
MP3760	4,4'-(1S,3aR,6aR)-Tetrahydro-1H,3H-furo[3,4-c]furan-1,4-diylbis(2,6-dimethoxyphenol)	C22H26O8	-7.22	400.149	401.157	5.155			91.2									[M+H-H2O]+1	1.49035e+07	1.56672e+07	1.51887e+07	1.25097e+06	1.15643e+06	1.28055e+06	2.53563e+07	2.58152e+07	2.45219e+07	2.49217e+07	3.44213e+07	3.46558e+07
MP3762	Pyrrole-2-carboxylic acid	C5H5NO2	-7.25	111.031	112.038	0.766	WRHZVMBBRYBTKZ-UHFFFAOYSA-N	73.2		HMDB0004230	C05942	Organoheterocyclic compounds	Pyrroles	Pyrrole carboxylic acids and derivatives				[M+H]+1	6.94413e+06	8.14541e+06	8.08367e+06	313918	267103	177380	3.46444e+07	3.20239e+07	3.1267e+07	1.03429e+07	9.98161e+06	9.66654e+06
MP3763	(22R,25R)-15alpha,23alpha-dihydroxy-5alpha-spirostan-1-ene-3,26-dione	C27H38O6	2.71	458.268	459.274	6.427	HTOYYUAYTRTMHM-UYOJODKWSA-N		56.8									[M+H]+1	325710	293890	359771	3.44439e+07	3.24909e+07	3.46282e+07	6.29134e+06	3.06681e+06	5.62391e+06	817103	409101	2.25695e+06
MP3786	Phe-Val	C14H20N2O3	-2.91	264.147	265.154	3.48	IEHDJWSAXBGJIP-RYUDHWBXSA-N		64.6	HMDB0029008		Organic acids and derivatives	Carboxylic acids and derivatives	Amino acids, peptides, and analogues				[M+H]+1	8.18528e+06	7.41044e+06	826951	1.85231e+06	1.92738e+06	1.86294e+06	8.8411e+06	8.13204e+06	156355	108919	8.05113e+06	322759
MP3793	N2-Succinyl-L-glutamic acid 5-semialdehyde	C9H13NO6	-3.79	231.073	232.08	0.67	XTOKIEIBKARFSZ-LURJTMIESA-N		51.3	HMDB0001180	C05932	Organic acids and derivatives	Carboxylic acids and derivatives	Amino acids, peptides, and analogues				[M+H]+1	7.09058e+06	7.28597e+06	9.83679e+06	1.09903e+06	1.29764e+06	1.27251e+06	1.156e+07	2.21725e+07	1.25082e+07	3.34759e+07	3.43131e+07	1.42663e+07
MP3795	9a-Acetoxy-7b-hydroxy-3-(hydroxymethyl)-1,1,6,8-tetramethyl-5-oxo-1a,1b,4,4a,5,7a,7b,8,9,9a-decahydro-1H-cyclopropa[3,4]benzo[1,2-e]azulen-9-yl (2E)-2-methyl-2-butenoate	C27H36O7	-6.69	454.231	455.24	7.551			56.6									[M+H-H2O]+1	241593	885899	142772	113688	111087	205173	1.14241e+06	629621	1.00507e+06	2.65284e+06	1.85719e+06	2.2681e+06
MP3815	(-)-Caryophyllene oxide	C15H24O	-0.81	220.183	221.19	8.107	NVEQFIOZRFFVFW-RGCMKSIDSA-N	79.8	90.7	HMDB0036789	C16908	Lipids and lipid-like molecules	Prenol lipids	Sesquiterpenoids	Lipids	PR Prenol lipids	PR01 Isoprenoids	[M+H]+1	6.28608e+06	5.56339e+06	6.14641e+06	2.35419e+06	1.76603e+06	2.30647e+06	2.92225e+06	2.12785e+06	6.16889e+06	7.22223e+06	1.10446e+07	8.52658e+06
MP3828	(4E,8E,10E-d18:3)sphingosine	C18H33NO2	-4.79	295.25	296.257	7.161	PZVYDNWEQXJZPQ-IYAOGOEGSA-N		53.3			Organic nitrogen compounds	Organonitrogen compounds	Amines				[M+H]+1	3.40623e+07	3.04208e+07	3.26891e+07	1.89077e+07	2.52998e+07	1.92654e+07	2.42245e+07	2.3794e+07	1.79242e+07	1.04007e+07	1.28986e+07	1.20296e+07
MP3845	Cyclopropylacetic acid	C5H8O2	-8.47	100.052	101.059	1.724			78.8									[M+H]+1	1.1807e+07	2.64039e+06	9.70667e+06	3.77859e+06	659694	2.03642e+06	8.20678e+06	2.56745e+07	1.05545e+07	3.1019e+07	1.76859e+07	7.61502e+06
MP3849	(3aS,6S,7R,7aS)-6,7-dihydroxy-6-methylhexahydro-2H-spiro-[benzofuran-3,2鈥?oxiran]-2-one	C10H14O5	1.56	214.084	197.081	4.13	XBSLSVHALDMLEQ-UHFFFAOYSA-N		56.2			Organoheterocyclic compounds	Benzofurans					[M+H-H2O]+1	2.62603e+06	3.43662e+06	3.35138e+06	3.2685e+07	3.32556e+07	3.38986e+07	1.38934e+07	5.5339e+06	1.38049e+07	6.20932e+06	5.95055e+06	1.24912e+07
MP3857	Asp-Tyr	C13H16N2O6	-6.84	296.099	297.106	1.513	NALWOULWGHTVDA-VHSXEESVSA-N		84.4	HMDB0028765		Organic acids and derivatives	Carboxylic acids and derivatives	Amino acids, peptides, and analogues				[M+H]+1	2.17179e+06	2.19861e+06	1.82291e+06	653085	81655.6	50114.4	2.545e+06	2.90531e+06	2.70884e+06	2.33778e+06	2.37219e+06	1.9763e+06
MP3873	26YR95MGP2	C11H18O2	-2.33	182.13	183.137	6.015			88.5									[M+H]+1	290261	370781	315396	3.17171e+07	3.37492e+07	3.20615e+07	2.02086e+07	1.93807e+07	1.91299e+07	508974	6.01422e+06	4.29436e+06
MP3890	Elaidamide	C18H35NO	0.88	562.544	563.552	8.852	FATBGEAMYMYZAF-MDZDMXLPSA-N		91.4			Lipids and lipid-like molecules	Fatty Acyls	Fatty amides				[2M+H]+1	1.33715e+06	6.74247e+06	1.29344e+07	5.04817e+06	5.43442e+06	4.96412e+06	2.64587e+06	4.15733e+06	3.60904e+06	659332	596724	869861
MP3893	Mycinonic acid I	C8H14O3	-0.1	158.094	159.102	3.799	SUTQROWYWGRRPW-LYNIJRAASA-N		54.7									[M+H]+1	1.33212e+06	570413	1.39136e+06	3.2015e+07	3.29644e+07	3.35883e+07	6.68965e+06	6.24565e+06	6.12581e+06	3.31442e+06	1.31018e+06	1.19537e+06
MP3902	5伪-Dihydrotestosterone	C19H30O2	-7.46	290.222	291.23	7.89	NVKAWKQGWWIWPM-ABEVXSGRSA-N	67.9	92.3	HMDB0002961	C03917	Lipids and lipid-like molecules	Steroids and steroid derivatives	Androstane steroids	Steroids; Hormones and transmitters	19-Carbon atoms; Steroid hormones	Androstane derivatives; Androgens	[M+H]+1	1.57209e+06	1.15774e+06	3.4305e+06	113150	121531	115426	2.6501e+06	3.8643e+06	2.9932e+06	1.6069e+06	3.49727e+06	1.72191e+06
MP3912	MFCD24849294	C15H22O5	-11.08	304.125	305.133	0.671			52.2									[M+Na]+1	1.86729e+07	1.96051e+07	1.91788e+07	195853	187870	197086	1.33609e+07	1.19887e+07	1.19636e+07	3.33373e+07	3.08648e+07	3.32421e+07
MP3928	(2E)-3-(3,4-dimethoxyphenyl)prop-2-enoic acid	C11H12O4	-7.09	208.072	209.079	1.445	HJBWJAPEBGSQPR-GQCTYLIASA-N	66.4	83.3	HMDB0034315		Phenylpropanoids and polyketides	Cinnamic acids and derivatives	Hydroxycinnamic acids and derivatives				[M+H]+1	1.3562e+07	1.3585e+07	1.38286e+07	757426	1.05933e+06	1.07617e+06	2.7244e+07	2.92304e+07	2.58104e+07	2.7251e+07	2.46289e+07	2.29669e+07
MP3935	8-hydroxy-11-(hydroxymethyl)-1,5,11-trimethyltricyclo[6.2.1.0脗,芒聛露]undec-2-en-9-one	C15H22O3	-7.1	232.145	233.152	6.292		86.1	83.4									[M+H-H2O]+1	1.13276e+07	8.74018e+06	1.09566e+07	1.82102e+06	1.24379e+06	1.75808e+06	1.22376e+07	1.00093e+07	4.6481e+06	9.0179e+06	1.00359e+07	8.53375e+06
MP3945	(5-Methoxy-1H-indol-2-yl)methanol	C10H11NO2	-7.74	177.078	210.111	3.386			70.3									[M+H+MeOH]+1	1.92108e+07	1.88873e+07	1.88492e+07	699995	2.04719e+06	2.28049e+06	3.2758e+06	3.14908e+06	2.21787e+06	4.31629e+06	3.99741e+06	799482
MP3958	Methyl 6-acetoxy-7,11-dihydroxy-1-oxoabieta-8,11,13-trien-18-oate	C23H30O7	-7.56	400.186	401.193	5.701			55.8									[M+H-H2O]+1	1.53494e+07	9.36268e+06	2.52198e+07	2.83542e+06	2.82298e+06	2.77871e+06	1.23558e+06	1.20964e+06	1.2479e+06	4.18827e+06	4.04329e+06	2.79786e+06
MP3968	Colchicine	C22H25NO6	2.07	399.169	400.176	6.491	IAKHMKGGTNLKSZ-XISACWJONA-N	71.2		HMDB0015466	C07592	Hydrocarbon derivatives	Tropones		Alkaloids	Alkaloids derived from tyrosine	Isoquinoline alkaloids	[M+H]+1	78401.4	76804.6	77741.5	118384	125747	120772	165238	165204	159856	132537	125233	127233
MP3978	3-[5,7-dihydroxy-2-(4-hydroxyphenyl)-4-oxo-3,4-dihydro-2H-1-benzopyran-3-yl]-5,7-dihydroxy-2-(4-hydroxyphenyl)-3,4-dihydro-2H-1-benzopyran-4-one	C30H22O10	-0.85	542.121	543.128	0.572		56.8										[M+H]+1	517944	422753	432081	926563	490710	482660	2.44415e+06	1.75519e+06	1.74717e+06	9.62554e+06	1.09632e+07	1.03407e+07
MP3986	1-(2-Ethyl-2-methyl-tetrahydro-pyran-4-yl)-hexan-1-one	C14H26O2	-4.61	226.192	227.199	6.021			57.1									[M+H]+1	96100.3	204064	215702	5.23277e+06	5.80902e+06	5.28657e+06	1.05248e+06	633130	2.12011e+07	1.07444e+06	971783	808876
MP3993	Ile-Gln	C11H21N3O4	-5.74	259.152	260.159	0.924	CNPNWGHRMBQHBZ-ZKWXMUAHSA-N		78	HMDB0028905		Organic acids and derivatives	Carboxylic acids and derivatives	Amino acids, peptides, and analogues				[M+H]+1	654722	455024	414795	1.27163e+06	1.357e+06	738868	1.49322e+06	774057	980890	660372	2.13799e+06	757518
MP3996	Linoleyl hydroxamic acid	C18H33NO2	-7.21	295.249	296.256	7.449	ICBBTPIZRNITQC-HZJYTTRNSA-N		54.1			Organic acids and derivatives	Carboxylic acids and derivatives	Carboxylic acid derivatives				[M+H]+1	1.41277e+07	1.37456e+07	1.44328e+07	1.88565e+06	3.2627e+07	2.35793e+06	6.21699e+06	5.68744e+06	6.07906e+06	5.26942e+06	6.51382e+06	5.15348e+06
MP4002	3-(Dodecyloxy)propanoic acid	C15H30O3	-7.4	240.207	241.214	6.916			77.3									[M+H-H2O]+1	4.20811e+06	4.25246e+06	4.28205e+06	143159	135846	138205	7.85539e+06	8.18128e+06	8.43031e+06	1.6926e+07	1.77338e+07	1.7099e+07
MP4003	15:1(7Z)	C15H28O2	-7.82	208.181	241.214	6.928	IAGOGSZOIKMSGL-HJWRWDBZSA-N		75.6									[M+H]+1	4.20811e+06	4.25246e+06	4.28205e+06	150652	143484	145439	6.36937e+06	924153	8.43031e+06	1.6926e+07	1.77338e+07	1.7099e+07
MP4030	(1R,2S,3S,5S,11R,12R)-5-(furan-3-yl)-12-hydroxy-3,11-dimethyl-6,14-dioxatetracyclo[10.2.2.0脗,脗a脗a.0脗l,芒聛赂]hexadec-15-ene-7,13-dione	C20H22O6	-7.29	340.129	341.136	5.978		69.5	88.2									[M+H-H2O]+1	2.76663e+07	2.66567e+07	2.60582e+07	420964	292363	248571	6.98305e+06	5.00488e+06	6.40802e+06	3.22842e+07	3.04194e+07	2.94097e+07
MP4041	LW8000000	C8H8O5	-7.62	152.01	185.043	3.673			68.9									[M+H]+1	159397	287825	261646	2.99232e+07	3.1341e+07	3.22437e+07	4.52715e+06	4.47375e+06	3.13811e+06	3.47735e+06	2.80192e+06	3.7486e+06
MP4043	6-Heptyl-4,6-dihydro-1H,3H-furo[3,4-c]furan-1-one	C13H20O3	-4.68	224.14	225.147	4.582			60.4									[M+H]+1	3.21972e+07	3.20906e+07	2.92826e+07	4.95529e+06	5.02721e+06	4.87441e+06	6.13298e+06	6.01995e+06	5.63847e+06	1.22065e+07	1.16925e+07	1.14781e+07
MP4046	4-(beta-D-Glucopyranosyloxy)-2-methylenebutanoic acid	C11H18O8	-6.65	295.125	296.132	0.634	QJALTHDWQWOLLT-ZBGLXGBJSA-N		66			Lipids and lipid-like molecules	Saccharolipids					[M+NH4]+1	2.43834e+07	2.36499e+07	1.68545e+07	1.51095e+07	1.47788e+07	5.05413e+06	1.87387e+06	6.72703e+06	1.51022e+06	8.08286e+06	1.41176e+06	4.28933e+06
MP4059	(2E,4E)-N-(2-methylpropyl)dodeca-2,4-dienamide	C16H29NO	-7.18	229.241	252.23	7.744	BBRMJCAPNGJKEM-AQASXUMVSA-N	54.5	77.9			Lipids and lipid-like molecules	Fatty Acyls	Fatty amides				[M+H]+1	2.92217e+07	2.81564e+07	2.93688e+07	2.44924e+07	3.08929e+07	3.21047e+07	2.24298e+07	2.13678e+07	2.34763e+07	1.13623e+07	1.29994e+07	1.19612e+07
MP4069	(1R,3S,4S,5R,7R)-4-(3-hydroxybutyl)-5-methyl-10-methylidene-8-oxatricyclo[5.3.0.0脗l,芒聛碌]decan-9-one	C15H22O3	-7.23	232.145	233.152	4.493		89.4	87.1									[M+H-H2O]+1	1.69786e+07	1.35804e+07	1.39275e+07	1.23559e+06	1.33403e+06	1.65118e+06	2.98183e+07	3.20337e+07	1.28322e+07	6.7682e+06	6.27834e+06	6.54016e+06
MP4075	Sinubrasone D	C23H32O3	2.5	356.236	357.244	8.236	GCZQXRVRKJJMBD-ATUDNIAQSA-N		63.3									[M+H]+1	729910	1.70152e+06	758757	477949	188766	211317	1.18966e+06	2.30702e+06	1.05867e+06	1.02111e+06	5.71369e+06	4.52403e+06
MP4089	4-(O-methyl-aci-nitro)crotonic acid	C5H7NO4	-6.97	145.036	146.044	0.819	HBAKIZJZZAZTAP-WJPDYIDTSA-N		68.7			Lipids and lipid-like molecules	Fatty Acyls	Fatty acids and conjugates				[M+H]+1	2.27129e+07	2.12827e+07	3.18792e+07	122470	126059	124454	2.51589e+07	2.4524e+07	1.72251e+07	9.67711e+06	1.1922e+07	1.75804e+07
MP4117	5-Acetamido-4-oxo-hex-5-enoic acid	C8H11NO4	-7.04	185.068	186.075	2.987			69.2									[M+H]+1	1.04143e+07	6.91145e+06	9.56013e+06	322938	258010	318434	2.75352e+06	3.35092e+06	3.28001e+06	3.7359e+06	1.88411e+06	2.9004e+06
MP4123	cedr-8(15)-en-9-.alpha.-ol	C15H24O	2.34	101.086	203.18	8.892			91.2									[M+H-H2O]+1	1.10667e+07	9.60686e+06	3.15533e+07	118918	993019	114033	946572	2.38867e+06	668646	4.84685e+06	1.10022e+07	9.54402e+06
MP4132	3S,7,11-Trimethyl-6E,10-dodecadienal	C15H26O	-7.04	190.171	223.204	6.408	ITBYWGRSPHMAEE-HNRFISLBSA-N		64									[M+H]+1	1.82008e+07	1.78827e+07	1.82195e+07	84721.2	84910.9	86569.4	1.9899e+06	2.5961e+06	2.2488e+06	1.19362e+07	1.12036e+07	1.15367e+07
MP4141	5,6,7-trihydroxy-2-(4-methoxyphenyl)-4H-chromen-4-one	C16H12O6	-6.94	300.061	301.069	5.4		79.6	76.8									[M+H]+1	990980	841320	1.04188e+06	87080.2	254019	212803	8.6846e+06	8.64937e+06	8.52399e+06	8.43918e+06	7.6683e+06	7.79317e+06
MP4177	Arabinose	C5H10O5	-7.47	132.042	133.049	0.661	SRBFZHDQGSBBOR-HWQSCIPKSA-N		67.2	HMDB0000646	C02479	Organic oxygen compounds	Organooxygen compounds	Carbohydrates and carbohydrate conjugates				[M+H-H2O]+1	5.83075e+06	3.36674e+06	5.64818e+06	772926	2.39568e+06	840297	1.44768e+07	1.36715e+07	1.04671e+07	2.9361e+07	3.12719e+07	2.76263e+07
MP4183	PyroGlu-Val-Lys	C16H28N4O5	-6.56	356.204	357.211	3.198			53.4									[M+H]+1	512379	841671	747455	1.79681e+06	944182	636246	840017	658715	675289	949747	840898	450206
MP4188	Obscuraminol A	C18H31NO	-5.16	277.239	278.246	6.725	YNNQTVPKSXTDCK-SABUVIKOSA-N		63.8			Organic nitrogen compounds	Organonitrogen compounds	Amines				[M+H]+1	3.11752e+07	1.06298e+07	9.95793e+06	1.3185e+07	1.42168e+07	4.7525e+06	7.36702e+06	2.00575e+07	1.61018e+07	1.49853e+07	7.69392e+06	5.0853e+06
MP4194	5-(6-Methyl-7-oxooctyl)-2(5H)-furanone	C13H20O3	-6.64	224.14	225.147	4.627			66.8									[M+H]+1	3.1136e+07	2.94988e+07	3.08032e+07	5.6847e+06	5.64655e+06	5.92354e+06	6.33141e+06	6.54205e+06	6.3653e+06	1.27624e+07	1.34692e+07	1.38444e+07
MP4199	3-epi-Bufotalin	C26H36O6	-2.02	444.25	445.258	8.734	VOZHMAYHYHEWBW-YFROJKNGSA-N		60.1									[M+H]+1	201718	202449	199417	61654.7	67335.5	165237	305285	318723	332483	274062	285189	270114
MP4202	11尾-Hydroxyandrosterone	C19H30O3	-7.07	306.217	307.225	5.4	PIXFHVWJOVNKQK-PTXZMSDUSA-N	73.1	61.1	HMDB0002984	C14606	Lipids and lipid-like molecules	Steroids and steroid derivatives	Androstane steroids	Lipids	ST Sterol lipids	ST02 Steroids	[M+H]+1	792981	142571	712683	110702	106811	105289	1.82563e+07	1.36246e+07	1.77555e+07	3.10692e+07	2.5679e+07	2.51398e+07
MP4209	18-尾-Glycyrrhetinic acid	C30H46O4	-5.06	470.337	471.345	7.522	MPDGHEJMBKOTSU-YATPLZKTNA-N	88	80.3	HMDB0034517		Lipids and lipid-like molecules	Prenol lipids	Triterpenoids				[M+H]+1	1.2128e+06	1.57106e+06	4.65593e+06	2.41905e+06	984869	1.12986e+06	1.98174e+07	3.09996e+07	2.10077e+07	2.24044e+07	2.21567e+07	1.52676e+07
MP4211	Valylproline	C10H18N2O3	-2.11	214.131	215.138	1.107	GIAZPLMMQOERPN-UHFFFAOYSA-N	75.8	81.9	HMDB0029135		Organic acids and derivatives	Carboxylic acids and derivatives	Amino acids, peptides, and analogues				[M+H]+1	4.34086e+06	4.59599e+06	4.38715e+06	606749	747069	671149	1.17073e+06	698902	171822	1.42267e+06	1.67218e+06	1.43876e+06
MP4217	5-[(2,6-Dimethylphenoxy)methyl]-4-phenyl-2,4-dihydro-3H-1,2,4-triazole-3-thione	C17H17N3OS	12.71	311.113	312.12	4.785			52.3									[M+H]+1	93850.2	94603.6	95828.4	173944	175559	264848	1.03956e+06	1.72005e+06	1.78425e+06	271595	133167	348688
MP4280	Methyl acetoacetate	C5H8O3	-7.48	116.046	117.054	0.234	WRQNANDWMGAFTP-UHFFFAOYSA-N	50.5	84.1	HMDB0000310		Organic acids and derivatives	Keto acids and derivatives	Beta-keto acids and derivatives				[M+H]+1	2.63727e+07	2.08119e+07	2.18534e+07	555519	691253	793567	1.35398e+07	1.25309e+07	1.23386e+07	1.01697e+07	1.29557e+07	1.37464e+07
MP4302	(6S,9S,10S,13S)-6,10,21-trihydroxy-13-methoxy-7,9,17-trimethyl-3-oxabicyclo[17.3.1]tricosa-1(22),7,14,16,19(23),20-hexaene-4,12-dione	C26H34O7	-10.82	458.226	459.233	5.792	LWBKOKRQZNTVSZ-VCUSLETLSA-N		55.8			Benzenoids	Benzene and substituted derivatives	Styrenes				[M+H]+1	1.65684e+06	816719	1.49531e+06	2.65074e+07	2.99913e+07	3.04146e+07	3.13366e+06	2.49252e+06	397693	1.01568e+07	9.06975e+06	9.5583e+06
MP4319	(4S,5R,8R,12R)-12-hydroxy-12-(hydroxymethyl)-3,4-dimethyl-11-oxo-10-oxatricyclo[6.4.0.0脗a,芒聛碌]dodeca-2,6-diene-7-carboxylic acid	C15H18O6	0.46	294.11	277.107	5.306		57.3	73.5									[M+H-H2O]+1	80209.4	237321	254536	2.98336e+07	3.02765e+07	2.96842e+07	1.81503e+06	1.29408e+06	1.51137e+06	207792	2.14442e+06	219437
MP4349	(1S,2S,3R)-4-hydroxymethylcyclopent-4-ene-1,2,3-triol	C6H10O4	-3.91	146.057	147.064	0.949	ASUGCSTWKLTCSR-UHFFFAOYSA-N		66.8			Organic oxygen compounds	Organooxygen compounds	Alcohols and polyols				[M+H]+1	1.81019e+07	1.9509e+07	1.40526e+07	1.03243e+07	1.11754e+07	1.129e+07	7.59629e+06	1.074e+07	8.20067e+06	2.10008e+06	4.37911e+06	1.32177e+07
MP4357	3-Methoxy-4-(3-methyl-2-buten-1-yl)-5-[(E)-2-phenylvinyl]phenol	C20H22O2	4.28	294.163	295.171	7.974			52.8									[M+H]+1	237224	205842	1.15442e+06	128701	130043	134401	2.49547e+07	2.72846e+07	2.36335e+07	2.83293e+07	2.87207e+07	2.99837e+07
MP4363	gamma-Heptalactone	C7H12O2	-4.94	128.083	129.09	2.057	VLSVVMPLPMNWBH-UHFFFAOYSA-N		65.5	HMDB0031681		Organoheterocyclic compounds	Lactones	Gamma butyrolactones				[M+H]+1	3.62666e+06	3.5672e+06	3.49028e+06	6.85476e+06	7.12354e+06	1.28734e+07	2.99524e+07	2.86119e+07	2.83422e+07	1.30152e+07	2.34493e+07	8.68639e+06
MP4365	Bartsioside	C15H22O8	-7.18	312.119	313.126	4.848	FCHJZJFIDNMNBS-DNRYLMBSSA-N		62.2			Lipids and lipid-like molecules	Prenol lipids	Terpene glycosides				[M+H-H2O]+1	136979	132887	139456	352612	371826	324730	259860	231595	143033	155435	242084	348688
MP4368	L-Valyl-D-tyrosine	C14H20N2O4	-6.97	280.14	281.148	2.298			75.7									[M+H]+1	3.37817e+06	3.09301e+06	3.24845e+06	1.84289e+06	2.03442e+06	1.80149e+06	4.67096e+06	4.84563e+06	5.09506e+06	3.73929e+06	3.85906e+06	3.95255e+06
MP4374	(3S,3aR,4S,4aR,7aR,8R,9aR)-3,4a,8-Trimethyl-2,5-dioxo-2,3,3a,4,4a,5,7a,8,9,9a-decahydroazuleno[6,5-b]furan-4-yl (2Z)-2-methyl-2-butenoate	C20H26O5	-10.15	346.175	347.182	5.309	KUPPZVXLWANEJJ-UXPPPGSFSA-N		58.3			Lipids and lipid-like molecules	Prenol lipids	Terpene lactones				[M+H]+1	1.97222e+06	1.76255e+06	1.94264e+06	2.7184e+06	1.21438e+06	560332	1.3042e+07	6.25931e+06	1.38285e+07	1.00433e+07	2.99096e+07	1.08307e+07
MP4376	Palmitoleic Acid	C16H30O2	3.32	276.207	277.215	6.928	SECPZKHBENQXJG-FPLPWBNLSA-N	57.2	94	HMDB0003229	C08362	Lipids and lipid-like molecules	Fatty Acyls	Fatty acids and conjugates	Lipids	Fatty acids	Unsaturated fatty acids	[M+Na]+1	2.52433e+06	3.8336e+06	1.06047e+07	270136	1.57833e+06	1.87265e+06	5.12962e+06	4.0884e+06	3.27151e+06	8.12234e+06	7.99141e+06	9.9159e+06
MP4383	Val-Thr	C9H18N2O4	-2.5	218.126	219.133	0.666	GVRKWABULJAONN-VQVTYTSYSA-N		57.5	HMDB0029137		Organic acids and derivatives	Carboxylic acids and derivatives	Amino acids, peptides, and analogues				[M+H]+1	4.49402e+06	5.1687e+06	5.19945e+06	1.87407e+06	3.69263e+06	1.92314e+06	2.74655e+06	2.34192e+06	2.66985e+06	3.11793e+06	2.93805e+06	2.67079e+06
MP4387	trans-3-Hexenoic acid	C6H10O2	-0.61	114.068	115.075	2.946	XXHDAWYDNSXJQM-ONEGZZNKSA-N	79.9	90.7			Lipids and lipid-like molecules	Fatty Acyls	Fatty acids and conjugates				[M+H]+1	1.44386e+06	1.33376e+06	158090	2.71515e+07	2.97831e+07	2.96286e+07	4.4235e+06	4.23848e+06	4.63959e+06	3.50649e+06	3.86525e+06	3.37813e+06
MP4400	Dihydrothymine	C5H8N2O2	-4.81	128.058	129.065	0.598	NBAKTGXDIBVZOO-GSVOUGTGSA-N	58.8	81.9	HMDB0000079	C00906	Organoheterocyclic compounds	Diazines	Pyrimidines and pyrimidine derivatives				[M+H]+1	2.63094e+07	308778	2.27537e+07	1.7752e+06	2.06603e+06	2.00753e+06	8.64449e+06	8.2322e+06	7.8414e+06	1.09406e+06	8.58034e+06	7.72475e+06
MP4403	4-(4-hydroxy-2,2,6-trimethyl-6-{[(2S,3R,4S,5S,6R)-3,4,5-trihydroxy-6-(hydroxymethyl)oxan-2-yl]oxy}cyclohexylidene)but-3-en-2-one	C19H30O8	-7.31	386.191	387.199	3.809		65.2	73									[M+H]+1	4.00471e+06	4.10661e+06	4.25526e+06	52852.1	54105.5	55696.2	2.81187e+07	2.80121e+07	2.96849e+07	2.9483e+06	3.20686e+06	3.03288e+06
MP4413	Kendomycin	C29H42O6	0.68	486.298	487.306	5.528	HKLDUJXJTQJSEJ-UHFFFAOYSA-N		54.1			Organoheterocyclic compounds	Benzofurans					[M+H]+1	1.57384e+06	1.47005e+06	1.52219e+06	2.71878e+07	2.91461e+07	2.95807e+07	6.00425e+06	3.41119e+06	2.25078e+06	478263	278386	2.3768e+06
MP4451	beta-D-Glucopyranoside, phenylmethyl 6-O-[(2R,3R,4R)-tetrahydro-3,4-dihydroxy-4-(hydroxymethyl)-2-furanyl]-	C18H26O10	-7.09	402.15	420.184	3.674	NJMQSVWMCODQIP-FQXXIRCGSA-N		61.9			Organic oxygen compounds	Organooxygen compounds	Carbohydrates and carbohydrate conjugates				[M+NH4]+1	591652	559178	897820	48331.6	45891.1	48388.1	2.92822e+06	2.89419e+06	2.62949e+06	1.24014e+06	1.51192e+06	1.48824e+06
MP4461	(2'R,3R,4a'S,5R,8a'S)-5-(3-Furyl)-2',5'-dimethyl-4',4a',8',8a'-tetrahydro-2'H-spiro[furan-3,1'-naphthalene]-4,7'(3'H,5H)-dione	C19H22O4	0.49	314.152	315.159	6.508	BGKIISXUCXQGJO-PITHAFQJSA-N		54.9			Lipids and lipid-like molecules	Prenol lipids	Diterpenoids				[M+H]+1	228406	200779	272012	2.91987e+07	2.57312e+07	2.48435e+07	636246	431868	633627	936308	815674	876281
MP4472	Tetranor-12(S)-HETE	C16H26O3	-7.21	266.186	267.194	7.719	KBOVKDIBOBQLRS-ONCCEEIJSA-N	75.7				Lipids and lipid-like molecules	Fatty Acyls	Fatty acids and conjugates				[M+H]+1	1.3384e+06	1.12397e+06	1.18185e+06	56337.9	59405.2	151740	1.5848e+07	1.57375e+07	1.59508e+07	2.85131e+07	2.8347e+07	2.91218e+07
MP4476	Callosobruchusic acid	C10H16O4	0.6	200.105	201.112	4.085	VNSKHKIHRLWODC-HYDMIIDASA-N		71			Lipids and lipid-like molecules	Fatty Acyls	Fatty acids and conjugates				[M+H]+1	310463	318878	320640	2.68829e+07	2.77357e+07	2.90815e+07	2.01866e+06	3.47628e+06	2.54584e+06	2.55718e+06	2.63571e+06	2.4969e+06
MP4481	(5r)-5-hydroxy-4-methoxy-5-[(2r)-1-methoxypropan-2-yl]furan-2-one	C9H14O5	-2.7	202.084	203.091	1.225	XAVWWBQJIQTIEU-HZGVNTEJSA-N		50.1			Organoheterocyclic compounds	Dihydrofurans	Furanones				[M+H]+1	2.90719e+07	2.76057e+07	2.72276e+07	6.69488e+06	6.46589e+06	6.9619e+06	7.98373e+06	6.38042e+06	6.29316e+06	5.77793e+06	4.78669e+06	5.45158e+06
MP4489	Phomanone B	C9H12O5	-4.98	200.067	201.075	3.207	RFSJIFOJAVZVDT-ZCFIWIBFSA-N		71.3			Organoheterocyclic compounds	Pyrans	Pyranones and derivatives				[M+H]+1	1.91654e+06	2.15824e+06	2.15818e+06	1.43398e+07	1.3255e+07	1.47837e+07	2.81618e+06	3.40464e+06	3.05884e+06	8.26888e+06	9.56907e+06	8.32913e+06
MP4501	.gamma. Dodecalactone	C12H22O2	-7.73	180.15	181.157	5.718	WGPCZPLRVAWXPW-UHFFFAOYNA-N		88.1									[M+H-H2O]+1	2.89135e+07	1.70696e+06	2.78937e+07	328180	88423.2	312004	6.82291e+06	7.26515e+06	2.37786e+06	3.71004e+06	3.68417e+06	3.46542e+06
MP4503	MFCD00239341	C12H22O2	-5.87	198.161	181.157	5.715			87									[M+H-H2O]+1	2.89135e+07	2.60876e+07	2.78937e+07	404857	88423.2	400465	2.3013e+06	2.29303e+06	2.37786e+06	5.92407e+06	5.91868e+06	5.90072e+06
MP4505	3S_2349_Tetrahydro_1h_pyrido_34b_indole_carboxylic_acid	C12H12N2O2	0.21	175.063	217.097	3.646	FSNCEEGOMTYXKY-JTQLQIEISA-N		77.3			Organoheterocyclic compounds	Indoles and derivatives	Pyridoindoles				[M+H]+1	4.84953e+06	4.94381e+06	5.04859e+06	1.03226e+06	319277	58255.8	3.48771e+06	3.6309e+06	3.94849e+06	7.03551e+06	6.57556e+06	7.12693e+06
MP4507	3,7-Dimethyl-6-octene-1,2,3-triol	C10H20O3	-1.25	170.13	171.138	3.681			85									[M+H-H2O]+1	436210	316180	768762	8.43236e+06	2.88944e+07	2.21059e+07	5.46843e+06	5.88281e+06	5.60956e+06	3.01339e+06	2.76389e+06	8.41942e+06
MP4523	Penicillic acid	C8H10O4	-7.22	170.057	171.064	4.81	VOUGEZYPVGAPBB-UHFFFAOYSA-N	65.8	75.3	HMDB0256217	C16804	Organic acids and derivatives	Keto acids and derivatives	Medium-chain keto acids and derivatives				[M+H]+1	5.0816e+06	5.08545e+06	5.18288e+06	1.19418e+06	845129	738802	1.29585e+07	1.82462e+06	1.43184e+07	1.21253e+07	1.18355e+07	1.27155e+07
MP4524	Irpeksolactin H	C30H46O6	-6.77	502.326	503.333	6.077	PSZGFAJDPOKKKB-UOBMDJCESA-N		54.8			Lipids and lipid-like molecules	Prenol lipids	Triterpenoids				[M+H]+1	1.12268e+06	1.3009e+06	917013	281877	585799	5.90798e+06	2.88403e+07	2.20672e+07	2.31087e+07	463481	1.03815e+06	400044
MP4529	Leu-ala	C9H18N2O3	-7.24	202.13	203.138	2.024	HSQGMTRYSIHDAC-BQBZGAKWSA-N		75.6	HMDB0028922		Organic acids and derivatives	Carboxylic acids and derivatives	Amino acids, peptides, and analogues				[M+H]+1	2.32296e+06	2.31725e+06	2.36293e+06	1.65668e+06	1.03269e+06	1.10129e+06	806091	648644	759487	633598	700083	642367
MP4536	3,4-Dimethyl-2,5-bis(3,4,5-trimethoxyphenyl)tetrahydrofuran	C24H32O7	-9.06	414.2	415.208	5.476			56.1									[M+H-H2O]+1	184842	187862	194311	746361	2.8755e+07	2.56061e+07	1.13182e+06	915530	696409	1.14362e+06	1.19757e+06	1.36589e+06
MP4558	2-(3,4-dihydroxyphenyl)-5,7-dihydroxy-3-{[(2S,3R,4S,5S)-3,4,5-trihydroxyoxan-2-yl]oxy}-4H-chromen-4-one	C20H18O11	-2.4	434.084	435.091	4.286	PZZRDJXEMZMZFD-OHSRPYBXSA-N	69.4	77.8									[M+H]+1	2.66356e+06	2.69335e+06	2.66218e+06	36652.1	37604.3	36460	3.84075e+06	3.99939e+06	3.71725e+06	2.5219e+06	2.63762e+06	2.47248e+06
MP4564	(2r,6r)-6-[(1r,5as,6s,9as,11ar)-6,9a,11a-trimethyl-7,10-dioxo-1h,2h,4h,5h,5ah,6h,8h,9h,11h-cyclopenta[a]phenanthren-1-yl]-2-methyl-3-methylideneheptanoic acid	C29H40O4	-0.17	452.293	453.3	5.667	PMHCHLYGCHPBEC-XHJDEWCXSA-N		67.2			Lipids and lipid-like molecules	Steroids and steroid derivatives	Ergostane steroids				[M+H]+1	360307	325091	325252	2.11221e+06	2.85157e+07	2.72536e+07	1.60935e+06	1.57737e+06	739840	436803	398034	654954
MP4567	4,5-dihydroxy-3-oxocyclohex-1-ene-1-carboxylic acid	C7H8O5	-7.89	172.036	173.043	1.571	SLWWJZMPHJJOPH-UHFFFAOYSA-N		58.6			Organic oxygen compounds	Organooxygen compounds	Carbonyl compounds				[M+H]+1	4.29742e+06	4.51969e+06	2.6128e+06	553716	513684	673445	1.35984e+07	1.38384e+07	1.3729e+07	2.847e+07	2.72021e+07	2.73958e+07
MP4572	4-Fumarylacetoacetic acid	C8H8O6	-7.21	200.031	201.038	1.415	GACSIVHAIFQKTC-OWOJBTEDSA-N		62.9	HMDB0001268	C01061	Organic acids and derivatives	Keto acids and derivatives	Medium-chain keto acids and derivatives	Lipids	FA Fatty acyls	FA01 Fatty Acids and Conjugates	[M+H]+1	3.09093e+06	2.71112e+06	2.86151e+06	93834.5	76344.7	133249	2.84321e+07	2.29388e+07	2.10711e+07	7.47365e+06	7.34272e+06	7.47061e+06
MP4578	Ser-Phe	C12H16N2O4	-5.07	252.11	253.117	3.028	PPQRSMGDOHLTBE-UWVGGRQHSA-N		69.6	HMDB0029046		Organic acids and derivatives	Carboxylic acids and derivatives	Amino acids, peptides, and analogues				[M+H]+1	3.80257e+06	2.86399e+06	3.43653e+06	2.4021e+06	2.43063e+06	1.95481e+06	2.02908e+06	2.47341e+06	2.09597e+06	1.29673e+06	1.63729e+06	1.75901e+06
MP4581	Desogestrel	C22H30O	3.08	310.231	311.238	8.482	RPLCPCMSCLEKRS-BPIQYHPVSA-N		79.1	HMDB0014449	C07629	Lipids and lipid-like molecules	Steroids and steroid derivatives	Estrane steroids	Lipids	ST Sterol lipids	ST02 Steroids	[M+H]+1	222104	207931	222338	54177.8	57031.3	58439.4	838169	580792	558722	659722	358307	283384
MP4589	Isolicoflavonol	C20H18O6	-7.17	354.108	355.115	6.509	PGCKDCPTJAQQSQ-UHFFFAOYSA-N		67.4	HMDB0037249		Phenylpropanoids and polyketides	Flavonoids	Flavones				[M+H]+1	73063.1	74504.7	69867.2	120216	127692	122641	1.17297e+07	1.15095e+07	1.1502e+07	2.67944e+07	2.80138e+07	2.83276e+07
MP4600	Hortiacine	C19H15N3O2	12.16	317.12	318.127	0.669	JDYVBLKLNUFKBD-UHFFFAOYSA-N		51.1			Organoheterocyclic compounds	Indoles and derivatives	Pyridoindoles				[M+H]+1	5.7912e+06	7.71137e+06	7.5063e+06	191189	183396	192393	7.62514e+06	6.31863e+06	7.16185e+06	1.53921e+07	1.58516e+07	1.62152e+07
MP4607	MFCD19705130	C18H29NO3	-6.46	307.213	308.22	4.755			78.7									[M+H]+1	1.29749e+06	1.06169e+06	1.0432e+06	57877.2	58956.5	53772.7	5.71191e+06	5.23304e+06	5.32833e+06	2.39907e+06	2.2979e+06	2.17662e+06
MP4615	N-Acryloylaspartic acid	C7H9NO5	-7.22	187.047	188.054	1.066			73.1									[M+H]+1	464421	6.58083e+06	5.48417e+06	46963.2	449154	425029	6.56388e+06	6.42402e+06	6.18247e+06	3.77462e+06	3.71555e+06	3.67699e+06
MP4638	(2E)-4-Hydroxy-3,7-dimethyl-2,6-octadien-1-yl beta-D-glucopyranoside	C16H28O7	-6.5	349.208	350.215	4.094	PBPYEEMQIFDGSQ-QCVKPYKXSA-N	73										[M+NH4]+1	429692	300119	193182	50316.9	51120.5	53072.8	470563	449656	403948	482285	423609	548333
MP4642	6-Methyl-2,3,4,9-tetrahydro-1H-carbazole-1-carboxylic acid	C14H15NO2	-7.37	229.109	230.116	5.639			61.2									[M+H]+1	2.13599e+06	1.97779e+06	2.06353e+06	304093	212552	220561	104811	102844	106008	94593.3	96978.1	89559.3
MP4646	(5Z,11alpha,13E,15S)-N-(1,3-Dihydroxy-2-propanyl)-11,15-dihydroxy-9-oxoprosta-5,13-dien-1-amide	C23H39NO6	6.43	447.263	448.27	6.211			54.9									[M+Na]+1	381666	830669	858626	2.80263e+07	2.6594e+07	2.38702e+07	1.46191e+06	1.37626e+06	1.29341e+06	1.89927e+06	1.39438e+06	2.07245e+06
MP4661	[(2R,3S,4S,5R,6S)-3,4,5-trihydroxy-6-[(5-hydroxy-2-methyl-4-oxo-4H-chromen-7-yl)oxy]oxan-2-yl]methyl (4R)-4-(2-hydroxypropan-2-yl)cyclohex-1-ene-1-carboxylate	C26H32O11	-7.68	502.18	503.187	4.936		85.8	94.9									[M+H-H2O]+1	77183.8	74635.9	84188.7	78343.6	46997.6	143779	2.79772e+07	2.17931e+07	2.13063e+07	7.18719e+06	7.03388e+06	6.89066e+06
MP4666	Lavandulol	C10H18O	-4.91	154.135	155.142	3.997	CZVXBFUKBZRMKR-JTQLQIEISA-N		85.1	HMDB0036041		Lipids and lipid-like molecules	Prenol lipids	Monoterpenoids				[M+H]+1	694080	634094	694568	740492	653868	1.18384e+07	8.0448e+06	8.00244e+06	8.00514e+06	1.70933e+06	378057	1.52645e+06
MP4667	1-Methyladenosine	C11H15N5O4	-3.13	281.112	282.119	1.59	GFYLSDSUCHVORB-UHFFFAOYSA-N		78	HMDB0003331	C02494	Nucleosides, nucleotides, and analogues	Purine nucleosides					[M+H]+1	100472	280566	158554	244024	85231.4	376022	101112	222889	99199.8	280111	575001	259413
MP4681	Spermidine	C7H19N3	-7.92	145.157	146.164	0.462	ATHGHQPFGPMSJY-UHFFFAOYAK	78.5	85.4	HMDB0001257	C00315	Organic nitrogen compounds	Organonitrogen compounds	Amines				[M+H]+1	1.90034e+07	1.87515e+07	1.98966e+07	138477	144643	112724	550102	598888	514476	672596	685526	672021
MP4684	(5E,11E)-7,8,14,16-Tetrahydroxy-3-methyl-3,4,7,8,9,10-hexahydro-1H-2-benzoxacyclotetradecin-1-one	C18H22O6	-6.79	334.139	335.147	5.386	NHAQNKDEUQPSIX-JHMJBTLWSA-N		62.3			Phenylpropanoids and polyketides	Macrolides and analogues					[M+H]+1	155893	573218	559368	1.5315e+06	828269	1.06577e+06	2.97155e+06	3.11563e+06	2.93139e+06	2.06752e+06	2.56481e+06	1.00449e+06
MP4698	Asn-Ile	C10H19N3O4	-6.32	245.136	246.143	2.116	MQLZLIYPFDIDMZ-VMHSAVOQSA-N		89	HMDB0028734		Organic acids and derivatives	Carboxylic acids and derivatives	Amino acids, peptides, and analogues				[M+H]+1	2.97727e+06	2.93148e+06	2.89581e+06	3.0905e+06	3.13555e+06	3.1373e+06	717043	919387	836558	357733	366226	406972
MP4716	2,5-Bis(hydroxymethyl)furan	C6H8O3	-5.26	110.036	111.043	1.773	DSLRVRBSNLHVBH-UHFFFAOYSA-N		59.3		C20443	Organoheterocyclic compounds	Heteroaromatic compounds					[M+H-H2O]+1	2.18146e+07	1.98759e+07	1.93781e+07	4.07954e+06	764854	2.76982e+06	2.01717e+07	1.69599e+07	1.74065e+07	1.23835e+07	8.89513e+06	1.01647e+07
MP4745	5,7-Dihydroxy-3,3',4',5'-tetramethoxyflavone	C19H18O8	0.2	374.1	375.108	5.533	YSXLGTWJLNLXKQ-UHFFFAOYSA-N		82			Phenylpropanoids and polyketides	Flavonoids	O-methylated flavonoids				[M+H]+1	881415	850361	935626	2.58524e+07	2.74149e+07	2.69548e+07	1.24593e+06	345853	1.48916e+06	1.32957e+06	1.56308e+06	568312
MP4758	FARNESOL	C15H26O	-7.19	204.186	205.194	6.631	CRDAMVZIKSXKFV-UHFFFAOYSA-N		92.3	HMDB0004305	C06081	Lipids and lipid-like molecules	Prenol lipids	Sesquiterpenoids	Lipids	PR Prenol lipids	PR00 Other Prenol lipids	[M+H-H2O]+1	2.32666e+07	2.21212e+07	2.31426e+07	326862	342519	333860	7.66189e+06	5.16149e+06	5.22433e+06	2.38489e+07	2.3433e+07	2.31158e+07
MP4764	Pyridoxine	C8H11NO3	-7.29	169.073	170.08	2.337	LXNHXLLTXMVWPM-UHFFFAOYSA-N	66.2		HMDB0000239	C00314	Organoheterocyclic compounds	Pyridines and derivatives	Pyridoxines	Vitamins and cofactors	Vitamins	Water-soluble vitamins	[M+H]+1	7.50034e+06	9.11512e+06	9.07945e+06	204425	197284	307944	7.12897e+06	6.28893e+06	6.52527e+06	2.47049e+07	2.65333e+07	2.73036e+07
MP4785	Ncgc00385962-01_C16H24O3_	C16H24O3	-9.69	246.16	247.167	9.196	IKJZVOVTPXBUBG-QVWJMUBJSA-N		91.1			Phenylpropanoids and polyketides	Macrolides and analogues					[M+H-H2O]+1	9.40054e+06	8.28317e+06	9.33746e+06	2.6599e+07	2.71984e+07	2.71726e+07	1.03912e+07	1.06895e+07	9.49921e+06	1.09625e+07	8.00297e+06	1.05534e+07
MP4787	Phomalichenone A	C13H16O4	2.38	236.105	237.113	6.064	BRDWSHDBOUZLKP-UHFFFAOYSA-N		56.2			Benzenoids	Phenols	Methoxyphenols				[M+H]+1	1.74425e+06	1.92595e+06	1.78953e+06	2.62547e+07	2.64431e+07	2.71852e+07	327344	690143	362372	374007	270305	1.02709e+06
MP4792	10-Methylbenzo[g]pteridine-2,4(3H,10H)-dione	C11H8N4O2	-4.05	228.064	229.071	4.851			62									[M+H]+1	339932	624381	1.60889e+06	1.04304e+06	53322.1	55496.6	500147	3.1111e+06	3.09549e+06	2.685e+07	2.1266e+06	2.71442e+07
MP4796	(+)-Nootkatone	C15H22O	-7.43	200.155	201.162	7.398	WTOYNNBCKUYIKC-UHFFFAOYSA-N		92.9	HMDB0303909	C17914	Lipids and lipid-like molecules	Prenol lipids	Sesquiterpenoids				[M+H-H2O]+1	9.87293e+06	1.91582e+06	5.4685e+06	1.55086e+06	1.41929e+06	1.31285e+06	9.53889e+06	9.88671e+06	9.98574e+06	8.36652e+06	6.72741e+06	9.55586e+06
MP4835	4,4'-[3,4-Bis(hydroxymethyl)tetrahydrofuran-2,5-diyl]bis(2,6-dimethoxyphenol)	C22H28O9	-6.81	418.16	419.167	5.029			81.6									[M+H-H2O]+1	2.38015e+07	2.24643e+07	2.5695e+07	444237	427730	983366	2.57321e+07	2.19317e+07	2.40319e+07	2.64861e+07	2.66933e+07	2.68795e+07
MP4841	Anguibactin	C15H14N4O4S	4.63	305.049	347.082	0.569	WYVQJMXTYHVYFT-UHFFFAOYSA-N		64.4			Organoheterocyclic compounds	Azoles	Thiazoles				[M+H]+1	4.19738e+06	4.2374e+06	2.8389e+06	56060.1	29236	52137.8	90847.4	92016.8	94539.7	91211.2	126459	91252.9
MP4847	3-oxo-2,11-dioxatricyclo[5.4.0.0芒聛麓,芒聛赂]undeca-5,9-diene-10-carboxamide	C10H9NO4	-7.17	207.052	208.059	3.593		54.4	83.5									[M+H]+1	194277	113078	138748	69765.3	49768.8	53748.3	322267	161200	302923	222009	94317.2	151236
MP4867	Tropolactone D	C26H36O7	-10.3	460.241	461.249	6.93	FVVVFFAEUUPXEB-KQBHRETGNA-N		64.9									[M+H]+1	611928	503677	668999	170385	200317	973287	2.41054e+06	1.79921e+06	2.76999e+06	793578	304581	1.48491e+06
MP4873	N-Acetyl-L-glutamate 5-semialdehyde	C7H11NO4	-5.61	173.068	174.075	0.918	BCPSFKBPHHBDAI-LURJTMIESA-N		78.1	HMDB0006488	C01250	Organic acids and derivatives	Carboxylic acids and derivatives	Amino acids, peptides, and analogues				[M+H]+1	1.46011e+07	1.43098e+07	1.50935e+07	4.12673e+06	5.50018e+06	4.93992e+06	2.56007e+07	2.67087e+07	2.37219e+07	2.42354e+07	2.66482e+07	2.44306e+07
MP4890	4Z-Decenedioic acid	C10H16O4	-6.92	200.103	201.111	3.556	CXGDCGIPEJKSCK-IWQZZHSRSA-N		53.9			Lipids and lipid-like molecules	Fatty Acyls	Fatty acids and conjugates				[M+H]+1	1.43764e+06	2.3238e+06	2.07002e+06	9.31692e+06	1.65767e+07	2.66119e+07	1.91936e+07	6.78991e+06	8.47974e+06	3.82022e+06	4.4172e+06	3.64765e+06
MP4908	6伪-Hydroxypolyporenic acid C	C31H46O5	-6.53	498.331	499.338	7.225	NRSIOSASQDHZSI-OTNSLKBZSA-N		66.5			Lipids and lipid-like molecules	Steroids and steroid derivatives	Bile acids, alcohols and derivatives				[M+H]+1	519934	1.13355e+06	501967	1.80661e+06	1.52775e+06	1.68442e+06	2.54429e+07	2.60261e+07	2.64936e+07	8.63571e+06	5.51958e+06	5.99488e+06
MP4910	phe-his-lys	C21H30N6O4	-9.79	430.229	216.122	0.898	YZJKNDCEPDDIDA-BZSNNMDCSA-N		57.8									[M+2H]+2	5.22689e+06	7.1579e+06	4.13091e+06	212474	109407	924291	367590	367445	3.7372e+06	411388	396703	369847
MP4911	3-Ketodehydrosulfurenic acid	C31H46O4	-7.26	482.336	483.343	6.461	OSACBIMFKXGCAD-UHFFFAOYSA-N		57.5			Lipids and lipid-like molecules	Steroids and steroid derivatives	Bile acids, alcohols and derivatives				[M+H]+1	4.18131e+06	3.9223e+06	3.25909e+06	3.07693e+06	487640	3.4102e+06	2.44758e+07	9.20527e+06	2.64703e+07	5.85241e+06	6.09664e+06	4.98005e+06
MP4930	3,4-Difluorophenylalanine	C9H9F2NO2	13.7	201.063	202.07	1.1			65.7									[M+H]+1	6.39938e+06	6.47721e+06	6.255e+06	335518	81140	306477	2.38971e+07	2.27004e+07	2.26315e+07	2.58125e+07	2.63266e+07	2.51907e+07
MP4937	4-hydroxynonenoic acid	C9H16O3	-0.35	154.099	155.107	4.13			83.8									[M+H-H2O]+1	3.20604e+06	3.79653e+06	3.75812e+06	2.39507e+07	2.62904e+07	2.00103e+07	5.07132e+06	6.12472e+06	9.70193e+06	2.11688e+06	2.61511e+06	9.9357e+06
MP4940	Cinobufagin	C26H34O6	-10.06	424.222	425.228	7.283	SCULJPGYOQQXTK-UHFFFAOYNA-N		50.3	HMDB0250266	C16931	Lipids and lipid-like molecules	Steroids and steroid derivatives	Steroid lactones	Steroids	24-Carbon atoms	Bufanolide derivatives	[M+H-H2O]+1	542133	525483	3.24574e+06	506080	2.53468e+06	469894	3.10791e+06	2.15946e+06	1.99362e+06	2.30884e+06	3.25936e+06	3.51124e+06
MP4942	Diosmetin	C16H12O6	1.11	300.064	301.071	6.248	MBNGWHIJMBWFHU-UHFFFAOYSA-N	84.6	58.4	HMDB0029676	C10038	Phenylpropanoids and polyketides	Flavonoids	O-methylated flavonoids	Lipids	PK Polyketides	PK12 Flavonoids	[M+H]+1	442828	478473	418137	188292	196499	194514	1.11169e+06	1.06649e+06	986867	1.09893e+06	1.24505e+06	1.09889e+06
MP4946	OMEGA-HYDROXYDODECANOATE	C12H24O3	-7.1	198.162	199.168	5.346	ZDHCZVWCTKTBRY-UHFFFAOYSA-N		69.3	HMDB0002059	C08317	Organic acids and derivatives	Hydroxy acids and derivatives	Medium-chain hydroxy acids and derivatives	Lipids	FA Fatty acyls	FA01 Fatty Acids and Conjugates	[M+H-H2O]+1	1.79519e+06	2.6233e+07	1.92303e+06	1.25379e+06	1.56754e+06	1.51534e+06	5.71686e+06	2.01697e+06	1.91833e+06	2.93187e+06	3.50306e+06	4.02513e+06
MP4950	(2R,3R,4S,5S,6R)-2-{[(2E,6R)-6-hydroxy-2,6-dimethylocta-2,7-dien-1-yl]oxy}-6-(hydroxymethyl)oxane-3,4,5-triol	C16H28O7	-6.82	354.164	355.17	4.401	WEHZDNHJZBEGME-PAHMEIBGSA-N	58.8				Lipids and lipid-like molecules	Fatty Acyls	Fatty acyl glycosides				[M+Na]+1	4.39896e+06	3.89367e+06	1.37384e+06	42401.2	44694.5	44413.4	6.9196e+06	5.98982e+06	5.21421e+06	748941	2.75141e+06	3.19449e+06
MP4960	Ile-Arg	C12H25N5O3	-5.4	287.194	288.202	0.893	HYXQKVOADYPQEA-XHNCKOQMSA-N		86.1	HMDB0028901		Organic acids and derivatives	Carboxylic acids and derivatives	Amino acids, peptides, and analogues				[M+H]+1	1.14959e+06	619532	1.38191e+06	1.16024e+06	1.21747e+06	1.32476e+06	495912	495717	476889	555000	535189	498958
MP4962	Pro-Pro	C10H16N2O3	-1.35	212.116	213.123	0.953	RWCOTTLHDJWHRS-YUMQZZPRSA-N		78.1	HMDB0011180		Organic acids and derivatives	Carboxylic acids and derivatives	Amino acids, peptides, and analogues				[M+H]+1	700807	550148	498080	262952	1.20997e+06	19325.6	871752	1.15981e+06	1.04729e+06	1.1861e+06	270529	270237
MP4970	2-(3,4-dihydroxyphenyl)acetamide	C8H9NO3	5.57	189.041	190.049	1.348	PFDFJMIGPOJBQV-UHFFFAOYSA-N	82.9	84.7			Benzenoids	Benzene and substituted derivatives	Phenylacetamides				[M+Na]+1	1.82052e+07	1.75192e+07	1.84145e+07	60199.4	58028.3	57843	7.83831e+06	7.76158e+06	7.23019e+06	1.72493e+07	1.65579e+07	1.6359e+07
MP4976	Arachidonic acid	C20H32O2	-7.38	286.228	287.235	7.746	YZXBAPSDXZZRGB-DOFZRALJSA-N	57.2	87.6	HMDB0001043	C00219	Lipids and lipid-like molecules	Fatty Acyls	Fatty acids and conjugates	Lipids	Fatty acids	Unsaturated fatty acids	[M+H-H2O]+1	151932	294136	167824	62197.6	64061.1	62312.4	2.60682e+07	2.19434e+07	2.11878e+07	4.60345e+06	6.646e+06	4.66095e+06
MP4982	lys-leu	C12H25N3O3	-7.15	259.188	260.195	0.988	ATIPDCIQTUXABX-ZJUUUORDSA-N		88.2	HMDB0028955		Organic acids and derivatives	Carboxylic acids and derivatives	Amino acids, peptides, and analogues				[M+H]+1	2.10602e+06	2.32547e+06	2.00689e+06	122209	884667	2.03343e+06	210053	116406	914084	701395	798451	284029
MP5020	leu-glu-lys	C17H32N4O6	-7.2	388.229	195.122	1.157	HQUXQAMSWFIRET-AVGNSLFASA-N		76.1			Organic acids and derivatives	Carboxylic acids and derivatives	Amino acids, peptides, and analogues				[M+2H]+2	1.61137e+06	1.74999e+06	1.61547e+06	2.29273e+06	2.04015e+06	2.03026e+06	1.11941e+07	2.80535e+06	9.04757e+06	6.51513e+06	6.07662e+06	3.21615e+06
MP5028	(2E)-3-Methyl-2-pentenoic acid	C6H10O2	0.77	114.068	115.075	2.621			77.4									[M+H]+1	232447	870272	712195	2.49314e+07	2.49504e+07	2.58653e+07	9.69257e+06	1.00287e+07	9.47197e+06	6.29164e+06	1.46307e+07	5.98875e+06
MP5040	6-[4-(3,4-Dimethoxyphenyl)tetrahydro-1H,3H-furo[3,4-c]furan-1-yl]-4-methoxy-1,3-benzodioxole	C22H24O7	-6.83	418.16	401.157	5.267			66.8									[M+H]+1	7.11097e+06	3.349e+06	3.51306e+06	189256	174997	822538	6.25331e+06	2.58152e+07	7.26238e+06	5.59778e+06	5.15164e+06	9.33471e+06
MP5045	4,8-Dihydroxy-3,7,8-trimethyl-7,8-dihydro-2H,5H-pyrano[4,3-b]pyran-2-one	C11H14O5	-6.57	208.072	209.079	5.068			74.8									[M+H-H2O]+1	1.86377e+07	2.57891e+07	1.82275e+07	710463	725443	906832	1.2495e+07	6.74089e+06	8.68344e+06	1.54663e+07	1.27827e+07	1.24405e+07
MP5059	Thr-Phe	C13H18N2O4	-7.01	234.099	267.132	3.208	IQHUITKNHOKGFC-MIMYLULJSA-N		89.5	HMDB0029068		Organic acids and derivatives	Carboxylic acids and derivatives	Amino acids, peptides, and analogues				[M+H]+1	2.65097e+06	3.22036e+06	62464.1	4.2076e+06	4.16948e+06	4.65178e+06	2.67674e+06	2.78422e+06	2.72296e+06	2.22919e+06	2.32423e+06	2.2244e+06
MP5072	8-(2,3-dihydroxy-3-methylbutyl)-7-methoxy-2H-chromen-2-one	C15H18O5	1.49	300.098	301.105	4.393		66.3	69.2									[M+Na]+1	1.93513e+07	6.2867e+06	6.25288e+06	225883	527807	664074	9.77428e+06	1.0995e+07	1.02501e+07	2.56816e+07	8.96074e+06	9.46274e+06
MP5081	Persin	C23H42O4	-7.88	382.305	405.295	9.23	WIFCNYBDKJFWPO-YSESTWPTSA-N		54.1			Lipids and lipid-like molecules	Fatty Acyls	Fatty alcohols				[M+Na]+1	2.14902e+07	2.32201e+07	2.56228e+07	101863	102671	103786	234873	263124	187447	4.59459e+06	893920	4.43074e+06
MP5101	Methenolone	C20H30O2	-7.6	302.222	303.23	6.88	ANJQEDFWRSLVBR-VHUDCFPWSA-N	72.5	77.9	HMDB0041928		Lipids and lipid-like molecules	Steroids and steroid derivatives	Androstane steroids				[M+H]+1	2.55298e+07	2.42239e+07	2.53932e+07	300897	317538	437420	7.85694e+06	8.89492e+06	7.42807e+06	4.31535e+06	4.19999e+06	4.1083e+06
MP5104	(卤)15-HETE	C20H32O3	-7.47	302.222	303.23	6.689	JSFATNQSLKRBCI-UHFFFAOYSA-N	51.8	80	HMDB0003876	C04742	Lipids and lipid-like molecules	Fatty Acyls	Eicosanoids	Lipids	FA Fatty acyls	FA03 Eicosanoids	[M+H-H2O]+1	2.55298e+07	2.42239e+07	2.53932e+07	2.3351e+06	2.2727e+06	2.29711e+06	9.53543e+06	9.6067e+06	9.46022e+06	5.55236e+06	6.83816e+06	6.61553e+06
MP5118	(1S,4aR,5S)-5-(5-Acetoxy-3-methylpentyl)-1,4a-dimethyl-6-methylenedecahydro-1-naphthalenecarboxylic acid	C22H36O4	-1.96	364.261	365.268	8.554			59.5									[M+H]+1	2.80072e+06	3.74664e+06	4.70159e+06	45158.5	49582.6	50163	2.39898e+06	2.88249e+06	3.09199e+06	4.88119e+06	5.39043e+06	4.98618e+06
MP5123	(5Z,8Z,11Z,14Z)-N-(2-Hydroxyethoxy)-5,8,11,14-icosatetraenamide	C22H37NO3	9.39	385.263	386.27	6.41			55.9									[M+Na]+1	179255	161743	178484	190440	183147	184957	144622	175208	128183	219643	225149	204850
MP5127	1-Hydroxyyanuthone C	C24H34O6	-6.42	418.233	419.24	7.199	AUXUIWMAFZEZRF-UHFFFAOYSA-N		64.3			Lipids and lipid-like molecules	Prenol lipids	Diterpenoids				[M+H]+1	727397	128245	501460	5.01625e+06	3.82916e+06	5.19172e+06	7.17395e+06	8.25238e+06	7.18912e+06	2.47364e+07	2.49705e+07	2.54398e+07
MP5135	(1R,3R,4S,5R)-3,4-bis({[(2E)-3-(3,4-dihydroxyphenyl)prop-2-enoyl]oxy})-1,5-dihydroxycyclohexane-1-carboxylic acid	C25H24O12	-6.98	516.123	517.13	4.34	UFCLZKMFXSILNL-RVXRWRFUSA-N	72	75.7			Organic oxygen compounds	Organooxygen compounds	Alcohols and polyols				[M+H]+1	1.33281e+07	1.33912e+07	1.35483e+07	45256.1	45248.9	45319.2	146804	283486	225356	3.36846e+06	3.70443e+06	3.38113e+06
MP5146	(1S,2S,3R,4R)-4-Amino-1,2,3-cyclopentanetriol	C5H11NO3	-0.11	115.064	116.071	1.015			61.4									[M+H-H2O]+1	9.92845e+06	1.00297e+07	9.46195e+06	3.35746e+06	4.84496e+06	2.60057e+06	3.51146e+06	5.58742e+06	2.88633e+06	5.54164e+06	5.56192e+06	5.33573e+06
MP5154	Myristicin	C11H12O3	-7.03	192.077	193.085	5.209	BNWJOHGLIBDBOB-UHFFFAOYSA-N	72	74.2	HMDB0035873	C10480	Organoheterocyclic compounds	Benzodioxoles		Phenylpropanoids	Monolignols	Others	[M+H]+1	2.53214e+07	2.45382e+07	1.42811e+07	799567	613125	3.02184e+06	7.50351e+06	4.88676e+06	1.812e+07	1.2281e+07	1.28071e+07	1.20166e+07
MP5158	3'-Adenosine monophosphate (3'-AMP)	C10H14N5O7P	-7.45	347.06	348.068	0.66		75.7	83.8									[M+H]+1	2.32704e+07	2.52993e+07	2.49014e+07	198341	190257	199591	8.00598e+06	8.00378e+06	7.66494e+06	1.0066e+07	866826	6.71237e+06
MP5173	1,4-dihydroxyheptadec-16-en-2-yl acetate	C19H36O4	-5.81	310.249	311.256	8.797	LUIGTZGBXWZJAX-UHFFFAOYSA-N	54.1	54.7			Lipids and lipid-like molecules	Fatty Acyls	Fatty alcohols				[M+H-H2O]+1	3.57091e+06	4.24826e+06	4.35515e+06	389802	213142	459238	3.49234e+06	4.3921e+06	3.7629e+06	2.22653e+06	2.00776e+06	1.83665e+06
MP5206	Cuminaldehyde	C10H12O	-7.14	148.088	149.095	4.215	WTWBUQJHJGUZCY-UHFFFAOYSA-N	68.8	91	HMDB0002214	C06577	Lipids and lipid-like molecules	Prenol lipids	Monoterpenoids	Terpenoids	Monoterpenoids (C10)	Cyclic monoterpenes	[M+H]+1	1.46271e+06	1.61812e+06	1.32132e+06	1.43293e+06	659412	1.2999e+06	2.33452e+07	2.27963e+07	2.30659e+07	2.50381e+07	2.3925e+07	2.45564e+07
MP5208	(3R,6aR,7S,12aS)-5,6,6a,7,8-pentahydroxy-3-methyl-1,2,3,4,5,6,6a,7,12,12a-decahydrotetraphene-1,12-dione	C19H20O7	-0.76	382.103	383.11	6.382	NFQFDMJGZPLWGI-KMBINYIWSA-N	69.3	60.9									[M+Na]+1	72253.8	71504	71247.1	1.64093e+06	1.43153e+06	1.46993e+06	7.86477e+06	8.79497e+06	8.52815e+06	2.50268e+07	2.15835e+07	2.45683e+07
MP5214	7-(2-Hydroxy-2-propanyl)-4a-methyl-1-methylenedecahydro-2-naphthalenyl acetate	C17H28O3	-7.45	280.202	281.209	6.495			71.8									[M+H]+1	2.49833e+07	2.00069e+07	2.27248e+07	176729	187720	180294	1.30336e+06	926218	238639	8.04848e+06	8.33533e+06	8.17449e+06
MP5243	(5Z)-3-aminonon-5-enoic acid	C9H17NO2	-3.51	171.125	172.133	4.21		59	79.4									[M+H]+1	9.73767e+06	1.5397e+07	1.4595e+07	2.4293e+07	2.37069e+07	2.40264e+07	6.18483e+06	5.97664e+06	4.99635e+06	5.85414e+06	6.195e+06	6.09674e+06
MP5247	Quercetin 3-O-Beta-D-(6''-O-Galloyl)Glucopyranoside	C28H24O16	1.85	616.108	617.115	4.087	FMQQLXJREAGPHS-OAYLZIFXSA-N		77.2			Phenylpropanoids and polyketides	Flavonoids	Flavonoid glycosides				[M+H]+1	217858	223763	224999	101394	104738	104206	3.91681e+06	4.33795e+06	3.8997e+06	3.72817e+06	2.31448e+06	4.10914e+06
MP5248	3-Hexynoic acid	C6H8O2	-6.68	112.052	113.059	1.606	JHBKYZNFFMIFDA-UHFFFAOYSA-N		84.9			Lipids and lipid-like molecules	Fatty Acyls	Fatty acids and conjugates				[M+H]+1	3.47635e+06	7.34772e+06	4.48609e+06	3.77383e+06	3.79685e+06	4.28756e+06	1.42433e+07	1.48846e+07	1.34854e+07	1.89381e+07	1.86484e+07	1.93339e+07
MP5256	20-oxo-heneicosanoic acid	C21H40O3	-3.95	340.296	341.304	8.23	MAGPQMMJCMNJQT-UHFFFAOYSA-N		53.9			Lipids and lipid-like molecules	Fatty Acyls	Fatty acids and conjugates				[M+H]+1	2.47939e+07	2.35861e+07	2.46178e+07	94421.6	96775.6	100576	3.53975e+06	3.42865e+06	3.67068e+06	8.40054e+06	8.68806e+06	8.74607e+06
MP5271	Guvacoline	C7H11NO2	0.04	141.079	142.086	1.782	DYPLDWLIOGXSSE-UHFFFAOYSA-N	78.4			C16821	Alkaloids and derivatives						[M+H]+1	2.77827e+06	2.82261e+06	2.83109e+06	87558.3	306869	84573.4	2.1437e+06	2.36453e+06	1.84716e+06	2.50515e+06	433765	1.93731e+06
MP5272	(1R,8S,9S)-3,4-dihydroxy-8-methoxy-11,11-dimethyl-5-(propan-2-yl)-16-oxatetracyclo[7.5.2.0脗a,脗a芒聛掳.0脗,芒聛路]hexadeca-2(7),3,5-trien-15-one	C21H28O5	-6.83	360.191	361.198	8.02		66.1	63.6									[M+H]+1	3.37918e+06	3.29957e+06	3.23914e+06	1.14478e+06	1.1431e+06	1.31317e+06	3.57397e+06	3.57569e+06	3.56369e+06	2.85233e+06	3.00769e+06	3.15998e+06
MP5273	3-Hydroxy-4,4,6a,9,12b-pentamethyl-3,4,4a,6,6a,12,12a,12b-octahydro-2H,11H-benzo[f]pyrano[2,3-b]chromene-1,11(5H)-dione	C21H28O5	-7.09	169.105	361.198	8.027			63									[M+H]+1	3.37918e+06	3.29957e+06	3.23914e+06	1.14478e+06	1.1431e+06	1.31317e+06	3.57397e+06	3.57569e+06	3.56369e+06	2.85233e+06	3.00769e+06	3.15998e+06
MP5288	(1S,4S,5R,10S,13S,17S,19S,20R)-10-hydroxy-4,5,9,9,13,19,20-heptamethyl-24-oxahexacyclo[15.5.2.0脗a,脗a芒聛赂.0芒聛麓,脗a芒聛路.0芒聛碌,脗a芒聛麓.0芒聛赂,脗a脗l]tetracos-15-en-23-one	C30H46O3	-6.79	454.342	455.349	8.213		60.9	81.7									[M+H]+1	477986	4.18107e+06	4.27195e+06	578995	1.87763e+06	1.68587e+06	2.46269e+07	2.0153e+07	2.25653e+07	1.86067e+07	1.79533e+07	1.44502e+07
MP5294	2,5-dimethyl-2E-tridecenoic acid	C15H28O2	-7.42	240.207	241.214	6.971	GEHLKZFXBXCLPH-WYMLVPIESA-N		70.1									[M+H]+1	4.06178e+06	3.65044e+06	3.47797e+06	121379	119025	121181	6.36937e+06	4.8755e+06	5.11245e+06	1.93893e+07	1.88663e+07	1.95485e+07
MP5295	Imidazoleacetic acid	C5H6N2O2	-3.34	126.043	127.05	0.588	PRJKNHOMHKJCEJ-UHFFFAOYSA-N	87.6	91.5	HMDB0002024	C02835	Organoheterocyclic compounds	Azoles	Imidazoles				[M+H]+1	1.02186e+07	1.01551e+07	9.8392e+06	319687	206769	201640	5.62185e+06	5.11499e+06	5.14763e+06	5.16316e+06	5.86228e+06	5.91275e+06
MP5302	glu-ala-lys	C14H26N4O6	-6.26	346.183	347.19	1	JJKKWYQVHRUSDG-GUBZILKMSA-N		60.8			Organic acids and derivatives	Carboxylic acids and derivatives	Amino acids, peptides, and analogues				[M+H]+1	5.81164e+06	1.09674e+06	5.57885e+06	248147	1.29197e+06	386491	718622	1.24699e+06	472074	350102	538513	1.43928e+06
MP5337	Acremolide C	C25H44N2O6	8.79	468.324	469.33	8.03	QOCRZHBXYGQZJC-UHFFFAOYSA-N		62.1			Organic acids and derivatives	Peptidomimetics	Depsipeptides				[M+H]+1	2.41535e+07	2.44715e+07	2.3965e+07	663459	3.54271e+06	3.28927e+06	4.08514e+06	1.36137e+06	4.51099e+06	635504	2.34442e+06	2.48984e+06
MP5343	(24E)-3-Oxodammara-1,12,24-trien-26-oic acid	C30H44O3	-7.46	434.315	435.323	6.871			64									[M+H-H2O]+1	599276	834594	1.38899e+06	267603	177700	798453	1.18173e+07	1.78551e+07	2.44466e+07	6.52091e+06	8.82949e+06	9.69093e+06
MP5352	Dankasterone A	C28H40O3	-0.9	424.297	425.304	8.905	MHVQURVXZWOWCF-UHFFFAOYSA-N		55.6			Lipids and lipid-like molecules	Prenol lipids	Sesquiterpenoids				[M+H]+1	2.43765e+07	2.36862e+07	2.38966e+07	283289	200001	850835	682669	818643	893264	800800	2.01651e+06	2.12247e+06
MP5358	4-{[5-(7-hydroxy-5,5,8a-trimethyl-2-methylidene-decahydronaphthalen-1-yl)-3-methylpentyl]oxy}-4-oxobutanoic acid	C24H40O5	-4.2	430.268	431.275	7.156	RJFVWGBZBUWHAM-UHFFFAOYSA-N	76.9				Lipids and lipid-like molecules	Prenol lipids	Diterpenoids				[M+Na]+1	343661	485437	1.11323e+06	1.555e+06	565269	3.46503e+06	1.81087e+06	1.7433e+06	4.27145e+06	2.5414e+06	4.57783e+06	4.02334e+06
MP5364	5-[4a,5-Bis(hydroxymethyl)-1,2-dimethyl-1,2,3,4,4a,7,8,8a-octahydro-1-naphthalenyl]-3-methylpentanoic acid	C20H34O4	-5.45	320.235	321.241	7.306			71.2									[M+H-H2O]+1	243330	243606	2.80767e+06	608420	604168	626618	2.43306e+07	9.28497e+06	1.00831e+07	2.28118e+07	255106	246897
MP5390	2,3-Dihydroxypropyl 2-[(9Z)-9-octadecenoylamino]ethyl hydrogen phosphate	C23H46NO7P	-5.95	501.28	502.287	7.464			81.1									[M+Na]+1	1.38413e+06	1.53247e+06	1.25051e+06	2.57935e+06	2.51614e+06	2.47237e+06	3.63249e+06	3.61199e+06	3.81719e+06	3.94449e+06	3.84728e+06	4.05126e+06
MP5404	MFCD00044582	C10H13NO2	-6.44	179.093	180.101	3.467			89.6									[M+H]+1	9.03817e+06	8.23568e+06	8.47156e+06	221137	239953	245683	2.6448e+06	3.04186e+06	3.11572e+06	5.30301e+06	5.5829e+06	5.31314e+06
MP5411	Cellobiose	C12H22O11	-6.83	324.104	325.111	0.885	GUBGYTABKSRVRQ-QRZGKKJRBU		71.6	HMDB0000055	C00185	Organic oxygen compounds	Organooxygen compounds	Carbohydrates and carbohydrate conjugates	Carbohydrates	Oligosaccharides	Disaccharides	[M+H-H2O]+1	1.79941e+06	1.94309e+06	2.02385e+06	418833	584246	793781	1.17721e+07	9.44287e+06	9.72865e+06	1.63018e+07	1.53612e+07	1.78667e+07
MP5424	1-(2-Chlorophenyl)piperazine (o-CPP)	C10H13ClN2	-12.8	196.074	197.081	8.346	PWZDJIUQHUGFRJ-UHFFFAOYSA-N	74.7	79.2			Organoheterocyclic compounds	Diazinanes	Piperazines				[M+H]+1	490707	496074	548607	227498	224271	231884	531191	582036	579571	508046	526003	533169
MP5428	(5Z,8Z)-10-{3-[(2Z,5Z)-2,5-Octadien-1-yl]-2-oxiranyl}-5,8-decadienoic acid	C20H30O3	-8.12	296.234	319.224	6.834			68.1									[M+H]+1	3.15444e+06	4.29398e+06	4.19053e+06	804975	1.10293e+06	1.88357e+06	2.38837e+07	1.72219e+07	1.18613e+07	1.04732e+07	1.52224e+07	7.93097e+06
MP5467	Hydrocodone	C18H21NO3	-7.18	299.15	300.157	3.666	LLPOLZWFYMWNKH-CMKMFDCUSA-N	58.8	68.8	HMDB0015091	C08024	Alkaloids and derivatives	Morphinans					[M+H]+1	2.27927e+07	2.36873e+07	2.18414e+07	1.25898e+06	73155.2	911727	2.01919e+07	1.94776e+07	2.01868e+07	1.30181e+07	1.44696e+07	1.40041e+07
MP5483	MCA	C10H13NO4	-7.11	211.083	212.09	0.986			76.4									[M+H]+1	8.42276e+06	8.47037e+06	8.0046e+06	172439	1.0359e+06	896985	1.00079e+07	1.04156e+07	1.04607e+07	2.36272e+07	2.27795e+07	2.3158e+07
MP5486	Phe-Gly	C11H14N2O3	-5.54	222.099	223.106	2.485	GLUBLISJVJFHQS-VIFPVBQESA-N		60.2	HMDB0028995		Organic acids and derivatives	Carboxylic acids and derivatives	Amino acids, peptides, and analogues				[M+H]+1	1.24776e+06	1.26301e+06	1.01234e+06	3.90596e+06	3.89545e+06	3.95199e+06	608921	516490	580220	463538	469398	491118
MP5500	25-hydroxy-1alpha-hydroxymethyl-26,27-dimethyl-24a-homo-22,23,24,24a-tetradehydrovitamin D3 / 25-hydroxy-1alpha-hydroxymethyl-26,27-dimethyl-24a-homo-22,23,24,24a-tetradehydrocholecalciferol	C31H48O3	-6.57	468.357	469.365	9.127	AGFPTUAZIWXZFF-HGXOMGNRSA-N		51.9									[M+H]+1	386384	691126	629226	1.29298e+06	2.06864e+06	1.9031e+06	2.6774e+06	3.91925e+06	4.26117e+06	2.23926e+06	2.33125e+06	2.35666e+06
MP5503	HYDROXYPHENYLLACTIC ACID	C9H10O4	-5.37	182.057	183.064	2.707	JVGVDSSUAVXRDY-UHFFFAOYSA-N		54	HMDB0000755	C03672	Phenylpropanoids and polyketides	Phenylpropanoic acids					[M+H]+1	4.26174e+06	6.60062e+06	3.50824e+06	4.22811e+06	4.53199e+06	4.84045e+06	9.61296e+06	1.17088e+07	5.04391e+06	2.35816e+07	1.0833e+07	1.16914e+07
MP5506	1,4a-dimethyl-9-oxo-7-(propan-2-yl)-1,2,3,4,4a,9,10,10a-octahydrophenanthrene-1-carboxylic acid	C20H26O3	-7.62	314.186	315.193	7.212		81.5	89.5									[M+H]+1	1.74907e+06	2.07895e+06	1.84191e+06	1.04181e+07	623213	598479	2.21011e+07	2.35663e+07	2.34838e+07	1.11327e+07	1.20163e+07	1.15432e+07
MP5547	Vigabatrin	C6H11NO2	-5.99	129.078	130.085	3.593	PJDFLNIOAUIZSL-UHFFFAOYSA-N		78.4	HMDB0015212	C07500	Organic acids and derivatives	Carboxylic acids and derivatives	Amino acids, peptides, and analogues				[M+H]+1	2.57725e+06	8.10921e+06	3.82708e+06	318299	298442	206531	1.02463e+06	750326	731078	1.78943e+06	1.30434e+06	959909
MP5551	PC(16:0/0:0)	C24H50NO7P	-5.85	495.33	496.337	7.253	ASWBNKHCZGQVJV-HSZRJFAPSA-N		90.4	HMDB0010382	C04230	Lipids and lipid-like molecules	Glycerophospholipids	Glycerophosphocholines	Lipids	Phospholipids	Glycerophospholipids	[M+H]+1	1.73617e+07	1.74294e+07	1.73762e+07	555168	746488	517554	8.08736e+06	9.03273e+06	1.0793e+07	1.30867e+07	1.60212e+07	1.58602e+07
MP5554	Alpha-Eleostearic acid	C18H30O2	-5.69	278.223	279.23	6.358	CUXYLFPMQMFGPL-WPOADVJFSA-N		81.1	HMDB0248208	C08315	Lipids and lipid-like molecules	Fatty Acyls	Lineolic acids and derivatives	Lipids	FA Fatty acyls	FA01 Fatty Acids and Conjugates	[M+H]+1	5.25768e+06	3.42153e+06	9.11172e+06	1.18487e+06	1.4334e+06	1.25164e+06	1.93e+07	4.04423e+06	1.23489e+07	4.11384e+06	4.4289e+06	4.31973e+06
MP5558	(+)鈥?,4鈥怐imethyl鈥?,5鈥怐ihydrofuran鈥?鈥怌arbaldehyde	C7H10O2	-1.5	126.068	127.075	2.952	CICOJTKLKAOXLL-UHFFFAOYSA-N		85			Organoheterocyclic compounds	Dihydrofurans					[M+H]+1	3.01389e+06	1.18022e+06	2.24583e+06	1.97322e+07	2.33602e+07	1.09766e+07	4.03835e+06	7.33928e+06	7.0735e+06	1.15072e+07	4.41807e+06	4.28293e+06
MP5561	5-dihydro-4-formyl-6-hydroxy-2-hydroxymethyl-6-methyl-2H-pyran	C8H12O4	-7.28	172.072	173.08	1.678	XZXSLVCIAIRQCH-UHFFFAOYSA-N		59.9			Organoheterocyclic compounds	Pyrans					[M+H]+1	2.12911e+07	2.13705e+07	1.91756e+07	3.43853e+06	4.26134e+06	1.86696e+06	2.32053e+07	2.33385e+07	2.21215e+07	1.76564e+07	1.7674e+07	1.79997e+07
MP5562	N-Acetyl-D-norleucine	C8H15NO3	-1.87	173.105	174.112	0.9			58.1									[M+H]+1	5.81579e+06	5.90507e+06	6.60505e+06	909757	1.34653e+06	1.32869e+06	6.63843e+06	6.60977e+06	5.76339e+06	5.1717e+06	5.79221e+06	5.06106e+06
MP5577	2-(4-Hydroxyphenyl)ethyl 6-O-[(2-oxo-2,3-dihydro-1H-indol-3-yl)acetyl]-beta-D-glucopyranoside	C24H27NO9	4.99	455.16	456.168	0.659			64.2									[M+H-H2O]+1	2.15589e+07	2.18149e+07	2.33042e+07	368323	334496	369227	438145	434247	835149	430077	222216	453601
MP5603	2-{5-[2-({2-[5-(2-hydroxybutyl)oxolan-2-yl]propanoyl}oxy)butyl]oxolan-2-yl}propanoic acid	C22H38O7	-7.28	436.241	437.248	7.139	WGVQPPKZKAJDGR-UHFFFAOYSA-N	63.9				Organic acids and derivatives	Carboxylic acids and derivatives	Dicarboxylic acids and derivatives				[M+Na]+1	1.00306e+06	1.02133e+06	1.12364e+06	914018	1.80318e+06	934073	6.86878e+06	8.34894e+06	8.17993e+06	7.42868e+06	7.37123e+06	6.39691e+06
MP5604	Muconic dialdehyde	C6H6O2	-5.89	110.036	111.043	0.655	NDCAAPXLWRAESY-ZPUQHVIOSA-N		74.7	HMDB0031180		Organic oxygen compounds	Organooxygen compounds	Carbonyl compounds				[M+H]+1	1.07883e+07	2.59956e+06	1.19565e+07	1.47635e+06	1.84687e+06	1.58198e+06	1.34511e+07	1.18935e+07	1.21706e+07	1.86384e+07	2.17538e+07	1.64854e+07
MP5619	2,5-DIMETHYL-1-PHENYLPYRROLE-3-CARBOXALDEHYDE	C13H13NO	-7.43	199.098	200.106	6.555			70									[M+H]+1	412409	531654	428399	102416	111915	114854	175608	171693	167701	127812	123638	128506
MP5637	Phomopsuidiol	C9H12O3	-4.71	168.078	169.085	5.72	PETGYPBYTINWKW-VIFPVBQESA-N		57.2			Benzenoids	Phenols	1-hydroxy-2-unsubstituted benzenoids				[M+H]+1	251715	259703	249933	678875	700412	2.31064e+07	339423	558139	385815	1.06143e+06	1.2797e+06	1.66937e+06
MP5656	2-Methoxybenzaldehyde	C8H8O2	-2.26	136.052	169.086	6.407	PKZJLOCLABXVMC-UHFFFAOYSA-N	81.9	94.8	HMDB0033766		Benzenoids	Benzene and substituted derivatives	Benzoyl derivatives				[M+H+MeOH]+1	1.88855e+06	1.85494e+06	1.79442e+06	9.63821e+06	1.00068e+07	2.57545e+06	4.87403e+06	6.32683e+06	5.66789e+06	7.37092e+06	7.01712e+06	7.46459e+06
MP5663	4-hydroxylauric acid	C12H24O3	-7.15	198.161	199.168	7.526	UZNDHCZORMBARB-UHFFFAOYSA-N		91.4			Organic acids and derivatives	Hydroxy acids and derivatives	Medium-chain hydroxy acids and derivatives				[M+H-H2O]+1	182144	113285	256686	83236.3	88472.4	83378.3	4.23939e+06	3.447e+06	3.23845e+06	3.48412e+06	4.63177e+06	2.89146e+06
MP5668	Irpeksolactin D	C31H46O5	-7.43	498.331	499.338	6.64	OTASRFGKLPQPNK-UHFFFAOYSA-N		52.8			Lipids and lipid-like molecules	Steroids and steroid derivatives	Bile acids, alcohols and derivatives				[M+H]+1	831378	1.74284e+06	648346	698395	1.16912e+06	707626	8.42121e+06	2.29595e+07	2.2649e+07	1.94554e+06	5.07732e+06	8.04778e+06
MP5674	Cytosine	C4H5N3O	-3.16	111.043	112.051	0.618	OPTASPLRGRRNAP-UHFFFAOYSA-N	74.4		HMDB0000630	C00380	Organoheterocyclic compounds	Diazines	Pyrimidines and pyrimidine derivatives	Nucleic acids	Bases	Pyrimidines	[M+H]+1	4.80248e+06	4.62524e+06	3.37252e+06	5.31306e+06	5.12531e+06	4.92594e+06	823552	1.3507e+06	1.01503e+06	847630	480711	539233
MP5681	(R)-(+)-Coclaurine	C17H19NO3	-7.21	285.134	286.142	3.641	LVVKXRQZSRUVPY-OAHLLOKOSA-N		67.2		C06349	Organoheterocyclic compounds	Isoquinolines and derivatives	Benzylisoquinolines				[M+H]+1	1.23172e+07	1.19352e+07	1.24456e+07	45956.9	45666.9	46197	1.71417e+07	1.75325e+07	1.8496e+07	1.18696e+07	1.18545e+07	1.16834e+07
MP5688	laurotetanine	C19H21NO4	-6.58	327.145	328.152	4.121	GVVXPMORGFYVOO-UHFFFAOYSA-N		88.4	HMDB0030220		Alkaloids and derivatives	Aporphines					[M+H]+1	1.45464e+07	1.72288e+07	1.82668e+07	180329	166433	63696	1.7157e+07	1.73331e+07	1.69477e+07	4.85475e+06	4.94581e+06	3.7024e+06
MP5701	3-hydroxyl-(22E, 24R)-ergosta-5,8,22-trien-7,15-dione	C28H40O3	0.39	424.298	425.305	6.516	HSRKDEUTHACTMM-GTPSUKJLSA-N		51.8			Lipids and lipid-like molecules	Steroids and steroid derivatives	Ergostane steroids				[M+H]+1	2.39678e+06	1.01417e+06	1.02379e+06	2.28261e+07	2.23498e+07	2.22444e+07	1.51619e+06	4.57114e+06	1.50629e+06	757544	2.35795e+06	492573
MP5712	Phe-glu	C14H18N2O5	-6.34	294.12	295.127	1.995	JXWLMUIXUXLIJR-QWRGUYRKSA-N		80.6	HMDB0028994		Organic acids and derivatives	Carboxylic acids and derivatives	Amino acids, peptides, and analogues				[M+H]+1	1.13883e+06	1.16431e+06	1.16952e+06	2.51974e+06	2.59322e+06	2.77323e+06	1.62577e+06	1.63402e+06	1.42535e+06	1.0962e+06	1.05415e+06	1.296e+06
MP5716	.alpha.-Campholenal	C10H16O	-4.11	134.109	135.116	4.659	OGCGGWYLHSJRFY-IMWMWJONNA-N		89.5									[M+H-H2O]+1	4.03382e+06	4.20184e+06	5.94135e+06	3.14921e+06	1.50225e+06	3.03954e+06	1.69926e+07	1.82206e+07	1.7447e+07	2.25181e+07	2.16983e+07	2.27824e+07
MP5736	Midodrine	C12H18N2O4	-6.69	236.115	237.122	2.937	PTKSEFOSCHHMPD-UHFFFAOYSA-N		52.2	HMDB0014356	C07890	Benzenoids	Benzene and substituted derivatives	Methoxybenzenes				[M+H-H2O]+1	3.93189e+06	3.72979e+06	3.87497e+06	42799.2	145992	67616.7	509224	284174	171617	129579	112102	73046.8
MP5744	hexenal, 4-hydroxy-	C6H10O2	-7.55	114.067	115.074	2.518	JYTUBIHWMKQZRB-UHFFFAOYSA-N		83.9			Organic oxygen compounds	Organooxygen compounds	Carbonyl compounds				[M+H]+1	1.8776e+06	1.42196e+06	2.63518e+06	243415	2.17288e+07	2.26561e+07	1.32848e+07	1.31133e+07	1.27176e+07	1.49935e+07	1.46307e+07	3.461e+06
MP5758	4-(4-hydroxy-2-methoxy-3,5,6-trimethylbenzoyloxy)-2-methoxy-3,5,6-trimethylbenzoic acid	C22H26O7	-6.94	402.165	403.172	5.73	MUQKNNNEHVXLOL-UHFFFAOYSA-N	56.3	68.1			Phenylpropanoids and polyketides	Depsides and depsidones					[M+H]+1	6.76424e+06	6.24476e+06	736261	198844	197253	202823	6.3425e+06	356732	5.69893e+06	2.13251e+07	2.13223e+07	2.26168e+07
MP5763	Catechin 7,4'-dimethyl ether	C17H18O6	-6.06	318.108	319.116	4.825	MWTVZZZJXLZCEN-WMLDXEAASA-N		50.1	HMDB0030663		Phenylpropanoids and polyketides	Flavonoids	Flavans				[M+H]+1	5.14616e+06	5.17806e+06	5.65811e+06	1.10037e+06	1.18514e+06	1.27241e+06	2.31805e+06	2.76168e+06	4.99164e+06	3.42106e+06	4.3771e+06	3.70279e+06
MP5797	LMO	C10H16O	2.4	134.11	135.117	7.065			91.9									[M+H-H2O]+1	4.49807e+06	4.34896e+06	4.38351e+06	278504	327343	245702	6.55861e+06	4.33307e+06	2.24523e+07	3.98099e+06	4.12528e+06	2.88059e+06
MP5809	2-Methylhippuric acid	C10H11NO3	-5.06	193.073	194.08	3.81	YOEBAVRJHRCKRE-UHFFFAOYSA-N	68.1	77.8	HMDB0011723	C01586	Benzenoids	Benzene and substituted derivatives	Benzoic acids and derivatives				[M+H]+1	1.94544e+07	1.89872e+07	2.01703e+07	9.97776e+06	1.03583e+07	1.0118e+07	2.24346e+07	2.15199e+07	2.15636e+07	9.46705e+06	9.85593e+06	8.57627e+06
MP5810	2-(3,4-dihydroxyphenyl)-3,5,7-trihydroxy-6-methyl-4H-chromen-4-one	C16H12O7	-6.81	316.056	317.063	4.584		72.6										[M+H]+1	1.43144e+06	1.16546e+06	899356	143143	38634.5	86175.8	1.23233e+06	6.86133e+06	1.08813e+06	938359	499356	2.24308e+07
MP5847	5-oxo capric acid	C10H18O3	2.01	186.126	187.133	4.835	SDKDCMWTAOZNGB-UHFFFAOYSA-N		59.2			Lipids and lipid-like molecules	Fatty Acyls	Fatty acids and conjugates				[M+H]+1	512440	212139	294323	1.8928e+07	1.9748e+07	2.23095e+07	3.43224e+06	4.98011e+06	2.38716e+06	1.41906e+07	1.2647e+06	187220
MP5852	US1836000	C6H8N2O	-5.67	124.063	125.07	0.625			86.5									[M+H]+1	3.62682e+06	3.30089e+06	3.65054e+06	456081	479902	420786	3.40919e+06	3.23304e+06	3.03597e+06	2.5008e+06	1.82394e+06	1.55433e+06
MP5869	Verrucarol	C15H22O4	-6.77	266.15	249.147	4.083	ZSRVBNXAPSQDFY-PLJUSGQGSA-N	66.3	68.1			Lipids and lipid-like molecules	Prenol lipids	Sesquiterpenoids				[M+H-H2O]+1	1.12953e+07	5.38021e+06	3.06122e+06	5.75484e+06	5.60322e+06	3.78324e+06	1.108e+07	6.17404e+06	2.10359e+06	1.87431e+07	2.1546e+07	2.22451e+07
MP5871	ile-leu-lys	C18H36N4O4	-5.94	372.271	187.143	3.519	TVYWVSJGSHQWMT-UHFFFAOYSA-N		69.5			Organic acids and derivatives	Carboxylic acids and derivatives	Amino acids, peptides, and analogues				[M+2H]+2	1.78267e+06	1.67262e+06	1.76139e+06	2.86374e+06	2.74763e+06	2.88095e+06	756660	1.72958e+06	1.41605e+06	1.58575e+06	1.60924e+06	2.49183e+06
MP5875	Oleoyl ethanolamide	C20H39NO2	-6.91	293.27	326.303	8.547	BOWVQLFMWHZBEF-KTKRTIGZSA-N	80.3	93	HMDB0002088	C20792	Organic nitrogen compounds	Organonitrogen compounds	Amines				[M+H]+1	2.0052e+06	2.36644e+06	2.88426e+06	198769	380155	444428	6.96001e+06	7.3111e+06	7.26304e+06	1.05899e+07	9.80016e+06	1.01794e+07
MP5883	Austdiol	C12H12O5	-6.97	236.067	237.074	3.891	QVMUHZHZYCDMAI-RYUDHWBXSA-N		58.1	HMDB0030858		Organoheterocyclic compounds	Azaphilones					[M+H]+1	3.35887e+06	3.4526e+06	3.62903e+06	2.41272e+06	2.86631e+06	2.13992e+06	3.75362e+06	3.81168e+06	3.06748e+06	3.34549e+06	3.53349e+06	3.08111e+06
MP5896	5-(L-alanin-3-yl)-2-hydroxy-cis,cis-muconate 6-semialdehyde	C9H11NO6	-6.9	229.057	230.064	0.738	OAPFPZKGGMKELA-WEBQFGJISA-N		54.8		C04797	Organic acids and derivatives	Carboxylic acids and derivatives	Amino acids, peptides, and analogues	Lipids	FA Fatty acyls	FA01 Fatty Acids and Conjugates	[M+H]+1	2.29317e+06	2.05866e+06	2.24095e+06	93360.8	282232	390252	1.02469e+07	9.23727e+06	9.52576e+06	2.21788e+07	2.16258e+07	2.16496e+07
MP5931	5-trans-Prostaglandin D2	C20H32O5	-5.55	374.206	375.212	6.351			70.5									[M+Na]+1	1.41255e+06	2.2926e+06	2.57693e+06	3.07826e+06	7.39149e+06	3.38719e+06	4.48492e+06	2.73925e+06	2.87518e+06	2.2044e+07	3.85192e+06	2.24419e+06
MP5933	(1R,2S,3S,4R,4aS)-2,3-Dihydroxy-3,4a,8,8-tetramethyl-4-[(1E)-3-oxo-1-buten-1-yl]decahydro-1-naphthalenyl acetate	C20H32O5	0.42	374.207	375.214	6.669			57.7									[M+Na]+1	1.31724e+06	305354	8.37645e+06	1.2565e+06	7.39149e+06	1.97167e+06	1.42494e+06	992929	1.10061e+06	2.2044e+07	510024	647265
MP5951	7-keto-n-caprylic acid	C8H14O3	-3.3	158.094	159.101	3.522	OSAHCBHKCKPJGI-UHFFFAOYSA-N		61.3			Lipids and lipid-like molecules	Fatty Acyls	Fatty acids and conjugates				[M+H]+1	1.38134e+06	1.09973e+06	985980	2.00239e+07	1.93326e+07	2.19986e+07	1.34676e+07	1.32584e+07	1.28631e+07	1.30046e+07	1.21263e+07	1.25612e+07
MP5959	Dankasterone B	C28H42O3	0.42	426.314	427.321	5.961	GERUCBMNWOYIOR-NLEPFULASA-N		57			Lipids and lipid-like molecules	Prenol lipids	Sesquiterpenoids				[M+H]+1	490137	227635	352925	2.19561e+07	1.48723e+07	1.85088e+07	415252	198160	1.13876e+06	158540	211661	418965
MP5964	Xyloketal E	C26H36O6	-1.61	422.268	445.258	5.703	ZNYRREFJIKRTIT-LJJJLYAGSA-N		61.6			Organoheterocyclic compounds	Benzopyrans	1-benzopyrans				[M+H]+1	2.20956e+06	2.32631e+06	2.3105e+06	1.18776e+07	2.19449e+07	2.15543e+07	606491	796715	5.81516e+06	3.60798e+06	2.66431e+06	4.84544e+06
MP5977	(6r)-5-amino-6-hydroxy-3-methoxy-2,6-dimethyl-4-[(2r)-2-methylbutanoyl]cyclohexa-2,4-dien-1-one	C14H21NO4	-6.42	267.145	268.152	3.528	UYJPMNCMOPWWNM-NXSYQRQQSA-N		70.9			Organic oxygen compounds	Organooxygen compounds	Carbonyl compounds				[M+H]+1	62212.1	3.77916e+06	3.39587e+06	116222	114509	140979	744361	635308	544241	2.26112e+06	1.50269e+06	1.79922e+06
MP5997	(+)-ar-Turmerone	C15H20O	-7.17	216.15	217.157	5.124	NAAJVHHFAXWBOK-ZDUSSCGKSA-N	54.3	91.4	HMDB0035612		Lipids and lipid-like molecules	Prenol lipids	Sesquiterpenoids				[M+H]+1	2.18696e+07	2.16366e+07	2.07493e+07	2.31787e+06	6.22936e+06	539049	6.84918e+06	4.46548e+06	5.8204e+06	1.11293e+07	7.20581e+06	1.45166e+07
MP6002	Ethyl furaneol	C7H10O3	-0.81	142.063	143.07	1.632			70.5									[M+H]+1	2.59666e+06	2.22338e+06	3.12082e+06	1.89181e+07	2.18547e+07	2.16211e+07	4.32653e+06	5.43552e+06	4.20168e+06	5.22613e+06	4.67539e+06	5.46134e+06
MP6007	11b-PGE2	C20H32O5	3.78	334.216	335.223	6.019	XEYBRNLFEZDVAW-YUOXZBOXSA-N		55.4	HMDB0060041		Lipids and lipid-like molecules	Fatty Acyls	Eicosanoids				[M+H-H2O]+1	5.22912e+06	1.35359e+06	1.82154e+06	2.13419e+06	4.37796e+06	1.8969e+06	6.78918e+06	1.25591e+07	3.44785e+06	2.16102e+07	2.16453e+07	2.18415e+07
MP6041	1-palmitoyl-2-oleoyl-sn-glycero-3-phosphoethanolamine	C39H76NO8P	-12.85	717.522	718.529	7.225	FHQVHHIBKUMWTI-OTMQOFQLSA-N		74	HMDB0008927		Lipids and lipid-like molecules	Glycerophospholipids	Glycerophosphoethanolamines				[M+H]+1	353092	351559	338270	1.02212e+07	1.13932e+07	5.55245e+06	549643	578791	599209	506753	547214	537762
MP6042	Fendlerin C	C27H38O8	-10.68	490.251	491.259	7.199	JTZRGALJGAWNLX-GRFPXVQNSA-N		55.4			Benzenoids	Benzene and substituted derivatives	Benzoic acids and derivatives				[M+H]+1	73882.4	71554	72921	94683.8	92942.6	95450	162154	158169	136751	110164	182786	121736
MP6053	octadec-9-ynoic acid	C18H32O2	-6.42	262.228	263.235	7.382	RGTIBVZDHOMOKC-UHFFFAOYSA-N	88.9	95.4		C08459	Lipids and lipid-like molecules	Fatty Acyls	Fatty acids and conjugates	Lipids	FA Fatty acyls	FA01 Fatty Acids and Conjugates	[M+H-H2O]+1	159826	731891	290930	754375	232336	249389	1.99413e+06	2.3447e+06	1.90537e+06	1.39371e+06	1.74244e+06	1.95852e+06
MP6061	Carbaprostacyclin	C21H34O4	-7.17	332.233	333.24	5.102	XZFRIPGNUQRGPI-UHFFFAOYSA-N	76.1	86.4	HMDB0247207		Lipids and lipid-like molecules	Fatty Acyls	Eicosanoids				[M+H-H2O]+1	7.01839e+06	6.9674e+06	6.96146e+06	60281	58490.7	57465.7	6.9418e+06	6.66995e+06	6.51333e+06	2.03883e+06	2.21839e+06	1.97688e+06
MP6069	Monomethyl sebacate	C11H20O4	-6.57	198.124	199.132	4.931			68.8									[M+H-H2O]+1	1.18502e+06	1.84633e+06	1.25779e+06	2.27061e+06	2.79102e+06	1.79117e+06	1.11589e+07	8.83345e+06	1.00096e+07	8.83324e+06	9.11159e+06	9.15239e+06
MP6070	4-hydroxy-2-methyl-7-[(E)-prop-1-enyl]-3,4-dihydro-2H-pyrano[3,2-c]pyran-5-one	C12H14O4	-7.41	222.088	223.095	7.597	BQWKFERJTQPNJF-UHFFFAOYSA-N		77.8			Organoheterocyclic compounds	Isocoumarans	Isobenzofuranones				[M+H]+1	727299	1.16424e+06	1.60877e+06	151037	214726	165523	2.06574e+07	2.15946e+07	1.96441e+07	1.06993e+07	1.08858e+07	1.09946e+07
MP6081	(1R,3aS,5aR,5bR,9S,11aR)-1-Acetyl-9-hydroxy-5a,5b,8,8,11a-pentamethylicosahydro-3aH-cyclopenta[a]chrysene-3a-carboxylic acid	C29H46O4	-0.56	458.339	459.346	6.126			60.7									[M+H]+1	77840.3	75538.2	80548	2.13603e+07	2.15566e+07	1.98082e+07	160370	609061	519076	375469	656856	392338
MP6103	Arachidonoyl amide	C20H33NO	-7.51	303.254	304.261	7.96	BNBSCAZCQDLUDU-DOFZRALJSA-N	75.7	60.9			Lipids and lipid-like molecules	Fatty Acyls	Fatty amides				[M+H]+1	518241	515078	499573	494463	512532	539232	864587	889688	837057	668429	679231	667818
MP6132	伪-Pinene-2-oxide	C10H16O	-7.39	120.093	153.126	4.587		79.9	88.7									[M+H]+1	2.03492e+06	2.2246e+06	2.42191e+06	6.76896e+06	6.15233e+06	7.35882e+06	2.14141e+07	1.67109e+07	1.96437e+07	1.46948e+07	1.43359e+07	1.40912e+07
MP6147	4,8-Dihydroxy-6,6,8-trimethyl-4,4a,5,6,7,7a,8,9-octahydroazuleno[5,6-c]furan-1(3H)-one	C15H22O4	-5.38	248.14	249.147	5.79			56									[M+H-H2O]+1	2.67328e+06	6.45935e+06	4.16858e+06	902863	1.38046e+06	640972	2.82717e+06	2.74841e+06	2.64045e+06	3.17491e+06	5.37515e+06	5.3355e+06
MP6154	13,14-dihydro-15-keto-tetranor Prostaglandin F1	C16H28O5	-7.22	282.181	283.188	6.259	UIZLUZTVNFGFMX-KBUPBQIOSA-N	55.6	71.1			Lipids and lipid-like molecules	Fatty Acyls	Eicosanoids				[M+H-H2O]+1	5.13179e+06	3.67263e+06	3.45667e+06	409320	394159	409673	3.09781e+06	2.13273e+07	3.18779e+06	5.14801e+06	3.10158e+06	5.16791e+06
MP6161	Ser-Val	C8H16N2O4	-6.16	204.11	205.116	0.922	ILVGMCVCQBJPSH-RITPCOANSA-N		66.1	HMDB0029052		Organic acids and derivatives	Carboxylic acids and derivatives	Amino acids, peptides, and analogues				[M+H]+1	468118	320290	533033	725876	979028	1.06194e+06	290630	867643	888964	306149	310392	358490
MP6170	Angumycinone A	C19H16O6	-6.92	340.092	341.1	5.312	NEXBQCMCKLMADP-AXUOBQJMSA-N		55.6			Benzenoids	Anthracenes	Anthraquinones				[M+H]+1	111732	185040	198463	4.64763e+06	4.78246e+06	4.55739e+06	2.11733e+07	2.12726e+07	2.06096e+07	2.10505e+06	1.99667e+06	1.63526e+06
MP6178	UNII:67GL43KSFC	C13H20O	-7.34	174.14	175.147	5.305			95.5									[M+H-H2O]+1	1.52155e+07	1.52533e+07	1.53379e+07	86830.5	71731.4	69077.7	5.97844e+06	5.98567e+06	5.7169e+06	1.72454e+07	1.70609e+07	2.12523e+07
MP6213	(卤)11(12)-EET	C20H32O3	-7.01	302.222	303.23	8.679	DXOYQVHGIODESM-REPBVNJUSA-N	65.2	89.6	HMDB0004673	C14770	Lipids and lipid-like molecules	Fatty Acyls	Eicosanoids	Lipids	FA Fatty acyls	FA03 Eicosanoids	[M+H-H2O]+1	631873	752456	824165	178603	188552	181841	1.48913e+07	1.41214e+07	1.4868e+07	1.73385e+07	2.11555e+07	1.62834e+07
MP6221	4-Hydroxy-1-propionylproline	C8H13NO4	-7.76	187.083	220.116	1.271			64.2									[M+H+MeOH]+1	7.74408e+06	1.31046e+07	1.30846e+07	805054	792003	811141	3.27522e+06	3.33799e+06	3.0254e+06	1.48014e+07	1.4961e+07	1.46981e+07
MP6222	2-METHYLMETHCATHINONE	C11H15NO	-3.88	177.115	178.122	9.304	PRGXFAWAMOFULD-UHFFFAOYSA-N		76.1			Organic oxygen compounds	Organooxygen compounds	Carbonyl compounds				[M+H]+1	3.88212e+06	5.84085e+06	6.0293e+06	1.88804e+07	1.46661e+07	1.40142e+07	1.50264e+07	1.54889e+07	2.0041e+07	1.42952e+07	1.66034e+07	2.11461e+07
MP6224	Naringenin	C15H12O5	-6.93	272.067	273.074	5.321	FTVWIRXFELQLPI-CYBMUJFWSA-N	81.4	89.2	HMDB0002670	C00509	Phenylpropanoids and polyketides	Flavonoids	Flavans	Lipids	PK Polyketides	PK12 Flavonoids	[M+H]+1	5.18562e+06	4.92099e+06	5.27664e+06	62939.1	62453.3	63921.5	1.24302e+07	1.19887e+07	1.18353e+07	1.04407e+07	1.03551e+07	1.07204e+07
MP6225	2-(3,4-dihydroxyphenyl)-7-hydroxy-3,4-dihydro-2H-1-benzopyran-4-one	C15H12O5	-7.51	250.084	273.074	5.32	MJBPUQUGJNAPAZ-UHFFFAOYSA-N	82.1	87.8			Phenylpropanoids and polyketides	Flavonoids	Flavans				[M+H]+1	5.18562e+06	4.92099e+06	5.27664e+06	60758.2	59642.7	61706.5	1.24302e+07	1.19887e+07	1.18353e+07	1.04407e+07	1.03551e+07	1.07204e+07
MP6227	N-[2-(3,4-Dimethoxyphenyl)ethyl]-2-(4-isobutylphenyl)propanamide	C23H31NO3	3.52	369.232	370.239	7.407			55.3									[M+H]+1	93723.9	198782	92725.3	151914	106078	120701	124681	123204	130881	223647	123929	118467
MP6238	L-Serine	C3H7NO3	-9.59	105.042	106.05	0.576	MTCFGRXMJLQNBG-REOHCLBHSA-N	80.6	92.7	HMDB0000187	C00065	Organic acids and derivatives	Carboxylic acids and derivatives	Amino acids, peptides, and analogues	Peptides	Amino acids	Common amino acids	[M+H]+1	3.94493e+06	5.07877e+06	4.78372e+06	1.55569e+07	1.3419e+07	1.65156e+07	4.87775e+06	4.2244e+06	4.59304e+06	1.67576e+06	1.7459e+06	1.49727e+06
MP6244	2,3-Dihydroxypropyl (5Z,9alpha,13E,15R)-9,15-dihydroxy-11-oxoprosta-5,13-dien-1-oate	C23H38O7	-1.72	408.25	409.258	5.869			53.4									[M+H-H2O]+1	224029	121751	300046	1.58779e+07	2.10649e+07	1.52382e+07	366366	511228	493865	1.79114e+06	2.18955e+06	828256
MP6260	Glycyl-D-phenylalanine	C11H14N2O3	-5.14	222.099	223.107	3.133	JBCLFWXMTIKCCB-SECBINFHSA-N		77.4	HMDB0028848		Organic acids and derivatives	Carboxylic acids and derivatives	Amino acids, peptides, and analogues				[M+H]+1	2.66063e+06	2.51656e+06	2.50201e+06	1.94382e+06	2.11907e+06	1.99072e+06	2.25303e+06	2.06909e+06	2.29124e+06	2.03458e+06	2.1917e+06	2.0448e+06
MP6288	Hydroquinone	C6H6O2	-5.18	110.036	111.043	1.038	QIGBRXMKCJKVMJ-UHFFFAOYSA-N		50.4	HMDB0002434	C00530	Benzenoids	Phenols	Benzenediols				[M+H]+1	1.10168e+07	1.29335e+07	2.75094e+06	3.33276e+06	3.0028e+06	2.17037e+06	8.72436e+06	1.19378e+07	1.21286e+07	2.09378e+07	1.41457e+07	1.45443e+07
MP6314	ile-met	C11H22N2O3S	-13.65	262.132	263.141	3.2	TUYOFUHICRWDGA-VGMNWLOBSA-N		91.4	HMDB0028913		Organic acids and derivatives	Carboxylic acids and derivatives	Amino acids, peptides, and analogues				[M+H]+1	666434	783365	786890	2.80399e+06	2.92519e+06	3.14396e+06	668536	563289	488809	100965	195175	108375
MP6318	sinapaldehyde glucoside	C17H22O9	-0.82	392.108	393.115	4.531	OYTCTPHTVUEGCL-GCPOEHJPSA-N		51.9			Organic oxygen compounds	Organooxygen compounds	Carbohydrates and carbohydrate conjugates				[M+Na]+1	3.2201e+06	2.92019e+06	2.92464e+06	77627.2	534272	74098.9	1.78446e+07	2.07968e+07	2.01692e+07	1.64921e+07	1.68324e+07	1.73956e+07
MP6327	4H-1-Benzopyran-4-one, 6-arabinopyranosyl-8-尾-D-glucopyranosyl-5,7-dihydroxy-2-(4-hydroxyphenyl)-	C26H28O14	-6.53	564.144	565.152	3.788			91.5									[M+H]+1	117625	103069	108394	68794.4	70614.5	70273.4	390078	462705	487696	167646	1.26266e+06	1.22232e+06
MP6331	(-)-Evofolin B	C17H18O6	-6.47	318.108	319.116	4.334	QMYGRGKKZBRZKH-UHFFFAOYNA-N		71.9									[M+H]+1	1.59426e+07	1.32448e+07	1.38226e+07	1.68542e+06	1.59381e+06	1.6784e+06	1.97007e+07	1.95862e+07	2.07494e+07	1.72071e+07	1.78816e+07	1.60424e+07
MP6344	D-(&minus;)-Lyxose	C5H10O5	-6.64	132.041	133.049	0.899			71.4									[M+H-H2O]+1	7.96953e+06	8.2925e+06	9.28023e+06	688354	763728	1.25574e+06	1.32695e+07	1.12318e+07	1.57372e+07	1.86745e+07	2.07104e+07	8.6767e+06
MP6351	3-hydroxy-3,4-bis[(4-hydroxy-3-methoxyphenyl)methyl]oxolan-2-one	C20H22O7	-7.12	324.097	357.131	4.665	ZITBJWXLODLDRH-UHFFFAOYSA-N	66.4	65.6			Lignans, neolignans and related compounds	Furanoid lignans	Tetrahydrofuran lignans				[M+H-H2O]+1	6.14005e+06	7.32684e+06	7.01169e+06	347436	268157	387799	1.08685e+07	2.06981e+07	7.23969e+06	1.86772e+07	1.03826e+07	9.83126e+06
MP6369	L-Isoleucyl-D-tyrosine	C15H22N2O4	-7.08	294.156	295.163	3.196			85.3									[M+H]+1	3.08924e+06	3.0988e+06	2.96142e+06	1.87875e+06	1.97361e+06	1.98171e+06	2.97976e+06	3.09521e+06	3.31633e+06	2.49255e+06	2.6076e+06	2.58954e+06
MP6374	pro-ser-lys	C14H26N4O5	-5.43	330.189	331.196	1.123	SXJOPONICMGFCR-DVRYWGNFSA-N		69.1									[M+H]+1	2.04547e+06	2.0298e+06	1.97598e+06	1.28795e+06	1.42523e+06	1.37885e+06	1.6763e+06	1.41509e+06	1.11752e+06	1.05225e+06	1.35736e+06	1.01676e+06
MP6384	3-linoleoyl-sn-glycerol	C21H38O4	-3.72	354.276	355.282	8.475	WECGLUPZRHILCT-KKFOGOCZSA-N		64.6			Lipids and lipid-like molecules	Fatty Acyls	Lineolic acids and derivatives				[M+H]+1	1.47809e+06	428970	3.00236e+06	2.1764e+06	391368	2.20827e+06	5.22904e+06	1.08398e+07	9.71443e+06	2.05689e+07	1.55141e+07	1.33424e+07
MP6386	N-(2,4-Dimethyl-3-nitrophenyl)acetamide	C10H12N2O3	-8.65	208.083	241.116	1.753			74.7									[M+H+MeOH]+1	500424	838674	872232	90196.7	86484.3	86372.7	447740	857350	548128	608986	834853	406478
MP6395	5,7-dioxa-12-azapentacyclo[10.6.1.0脗,脗a芒聛掳.0芒聛麓,芒聛赂.0脗a脗l,脗a芒聛赂]nonadeca-2,4(8),9,17-tetraene-15,16-diol	C16H17NO4	1.56	269.106	270.113	6.36		63.5										[M+H-H2O]+1	29173.6	28253	28763.7	79780.3	80329.7	72762.2	49776.4	43463.7	45402.2	47264.5	47488.1	50356.9
MP6420	(-)-4-hydroxypropranolol	C16H21NO3	-7.66	275.15	276.157	4.996	CWEPACWBWIOYID-UHFFFAOYSA-N		72.2	HMDB0060989		Benzenoids	Naphthalenes	Naphthols and derivatives				[M+H]+1	138521	143850	136406	64634.3	65829.8	72157.8	196196	172882	179465	182178	177311	172174
MP6425	1-(3-ethyl-2,4-dihydroxy-6-methoxyphenyl)butan-1-one	C13H18O4	0.09	220.11	221.117	6.254	GRQAKVFPDMDUIF-UHFFFAOYSA-N	79.8	81.6			Organic oxygen compounds	Organooxygen compounds	Carbonyl compounds				[M+H-H2O]+1	109638	90885.5	146455	1.91657e+07	2.04478e+07	2.01014e+07	843222	800652	5.10506e+06	1.75084e+06	956363	1.68695e+06
MP6437	Prednisolone acetate	C23H30O6	-1.91	402.203	403.211	7.1	LRJOMUJRLNCICJ-JZYPGELDSA-N		57.6	HMDB0255628	C08180	Lipids and lipid-like molecules	Steroids and steroid derivatives	Pregnane steroids				[M+H]+1	889872	1.0837e+06	194471	2.0047e+07	2.04039e+07	1.78059e+07	6.59791e+06	7.13426e+06	7.82927e+06	6.5628e+06	6.67348e+06	7.09804e+06
MP6438	(2R,3R,4R,5R,6S)-2-{[(2R,3S,4S,5R,6R)-6-(benzyloxy)-3,4,5-trihydroxyoxan-2-yl]methoxy}-6-methyloxane-3,4,5-triol	C19H28O10	-7.28	433.192	434.199	3.791	SMUMBCREXHTKFN-VZOUQOBNSA-N	73.8	67.8			Organic oxygen compounds	Organooxygen compounds	Carbohydrates and carbohydrate conjugates				[M+NH4]+1	1.2117e+07	1.07812e+07	1.1862e+07	50094	48410.9	56697.5	1.83299e+06	1.10531e+06	1.90805e+06	5.60864e+06	6.32069e+06	5.75614e+06
MP6472	N-(2-Ethoxyphenyl)-5-nitro-2-furamide	C13H12N2O5	2.66	258.065	259.072	3.613			50.3									[M+H-H2O]+1	121002	114778	115064	48950.6	46657.7	48584.7	110409	104904	105499	113298	117629	117498
MP6478	(1S,2R,5R,6R,10R,13S,15S)-5-[(2R,3E,5R)-5,6-Dimethyl-3-hepten-2-yl]-6,10-dimethyl-16,17-dioxapentacyclo[13.2.2.0~1,9~.0~2,6~.0~10,15~]nonadec-18-en-13-ol	C28H44O3	-5.67	428.327	451.316	9.15			75.5									[M+Na]+1	2.02087e+07	2.00491e+07	2.03221e+07	76577.2	78945	80473.4	2.65173e+06	2.62435e+06	2.36398e+06	1.2029e+06	1.26133e+06	1.27885e+06
MP6483	tyr-val	C14H20N2O4	-6.55	280.14	281.148	2.443	OYOQKMOWUDVWCR-NEPJUHHUSA-N		85.2	HMDB0029118		Organic acids and derivatives	Carboxylic acids and derivatives	Amino acids, peptides, and analogues				[M+H]+1	670761	1.16533e+06	821202	1.58155e+06	1.40887e+06	1.50683e+06	921187	758399	5.09506e+06	885455	793171	612581
MP6503	N6-Acetyl-L-lysine	C8H16N2O3	1.09	188.116	189.124	0.668	DTERQYGMUDWYAZ-ZETCQYMHSA-N	69.5	77.2	HMDB0000206	C02727	Organic acids and derivatives	Carboxylic acids and derivatives	Amino acids, peptides, and analogues				[M+H]+1	2.10133e+06	1.84552e+06	2.24637e+06	6.47418e+06	6.29877e+06	6.15575e+06	3.0594e+06	2.98018e+06	2.71011e+06	1.94687e+06	2.02506e+06	1.87965e+06
MP6512	Sinapinic acid	C11H12O5	-6.78	174.03	207.064	4.353	PCMORTLOPMLEFB-ONEGZZNKSA-N	82.1	85.4	HMDB0032616	C00482	Phenylpropanoids and polyketides	Cinnamic acids and derivatives	Hydroxycinnamic acids and derivatives	Phenylpropanoids	Monolignols	Sinapate derivatives	[M+H-H2O]+1	5.71648e+06	6.37916e+06	4.92803e+06	1.35951e+06	1.5749e+06	1.63215e+06	1.39503e+07	1.40727e+07	1.46796e+07	8.27939e+06	1.15804e+07	1.05236e+07
MP6523	Ser-Tyr	C12H16N2O5	-7.02	268.104	269.111	1.227	MALNXHYEPCSPPU-NXEZZACHSA-N		67.8	HMDB0258243		Organic acids and derivatives	Carboxylic acids and derivatives	Amino acids, peptides, and analogues				[M+H]+1	1.52902e+06	5.00716e+06	1.77299e+06	883097	647837	573051	2.71585e+06	2.19872e+06	2.20628e+06	2.00906e+06	1.69277e+06	1.7733e+06
MP6542	Fuzanin F	C14H21NO4	-6.73	534.29	268.153	3.555	UHIQJXLTBHADDM-UHFFFAOYSA-N		63			Organoheterocyclic compounds	Azolidines	Oxazolidines				[M+H]+1	326041	328658	307397	795861	784685	837422	240107	217702	218745	235362	245547	240837
MP6548	(1aR,1bR,2R,3R,7R,7aS)-1b,2-dimethyl-7a-(prop-1-en-2-yl)-1aH,1bH,2H,3H,4H,5H,7H,7aH-naphtho[1,2-b]oxirene-3,7-diol	C15H22O3	-2.08	232.146	233.153	8.007		88.9	83.2									[M+H-H2O]+1	1.06396e+07	1.01488e+07	3.54616e+06	101494	99096.3	96891.8	3.38508e+06	3.75194e+06	3.69071e+06	4.1782e+06	3.69977e+06	2.76193e+06
MP6557	4-oxosebacic acid	C10H16O5	0.64	216.1	217.107	3.3	XTQIBFVBYWIHIP-UHFFFAOYSA-N		63.5			Organic acids and derivatives	Keto acids and derivatives	Medium-chain keto acids and derivatives				[M+H]+1	376398	159128	413383	2.00798e+07	1.44207e+07	6.54073e+06	961698	528696	1.0481e+06	1.60356e+06	1.1639e+06	3.78756e+06
MP6565	(3beta,5beta,11beta)-11,17-Dihydroxy-20-oxopregnane-3,21-diyl diacetate	C25H38O7	-5.67	472.241	473.248	7.047			66.9									[M+Na]+1	1.26719e+06	1.25798e+06	1.15801e+06	362153	229869	522670	1.12506e+07	1.10246e+07	1.08174e+07	1.95702e+07	1.96498e+07	2.00605e+07
MP6569	2-amino-2,3,7-trideoxy-D-lyxo-hept-6-ulosonic acid	C7H13NO5	3.7	174.053	192.087	0.606	IFMHGOADXGYWMO-KVQBGUIXSA-N		53.5			Organic acids and derivatives	Carboxylic acids and derivatives	Amino acids, peptides, and analogues				[M+H]+1	1.33929e+07	1.22242e+07	1.19568e+07	3.48422e+06	4.2213e+06	6.12942e+06	1.69085e+07	1.75015e+07	1.10624e+07	1.72146e+07	1.8222e+07	1.76314e+07
MP6584	Urocanic acid	C6H6N2O2	-7.07	138.042	139.049	0.901	LOIYMIARKYCTBW-UPHRSURJSA-N	79	80.5	HMDB0000301	C00785	Organoheterocyclic compounds	Azoles	Imidazoles				[M+H]+1	6.15359e+06	1.87759e+06	6.64435e+06	2.57154e+06	1.58818e+06	879865	4.24209e+06	2.34926e+06	1.92221e+06	4.49197e+06	4.12656e+06	2.23194e+06
MP6587	L-Proline	C5H9NO2	2.03	230.127	116.071	0.512	ONIBWKKTOPOVIA-BYPYZUCNSA-N	89.6	89.6	HMDB0000162	C00148	Organic acids and derivatives	Carboxylic acids and derivatives	Amino acids, peptides, and analogues	Peptides	Amino acids	Common amino acids	[M+H]+1	7.57868e+06	7.14628e+06	6.96065e+06	6.99821e+06	7.82702e+06	6.99918e+06	2.32018e+06	2.34131e+06	2.31005e+06	582555	547343	542441
MP6589	Rk-1441B	C13H14N2O5	-7.02	278.088	279.096	2.116	IAAKMUQTTVYMND-UHFFFAOYSA-N		60.5			Organoheterocyclic compounds	Benzodiazepines	1,4-benzodiazepines				[M+H]+1	946441	1.77853e+07	1.86736e+07	53513.3	52617.8	51207.6	1.72602e+06	1.23095e+06	1.06188e+06	212677	212465	205888
MP6598	2,6-dimethoxy terephthalic acid	C10H10O6	-0.43	226.048	227.055	4.837	XZZNMOQLQQVIFN-UHFFFAOYSA-N		72.3			Benzenoids	Benzene and substituted derivatives	Benzoic acids and derivatives				[M+H]+1	101354	100457	104658	1.84522e+07	1.82015e+07	1.99704e+07	979067	955520	954660	157652	442587	122248
MP6602	5-aceto valeric acid	C7H12O3	-0.28	144.079	145.086	2.614	IZOQMUVIDMLRDC-UHFFFAOYSA-N		75.7			Organic acids and derivatives	Keto acids and derivatives	Medium-chain keto acids and derivatives				[M+H]+1	1.21713e+06	164794	321703	1.95897e+07	1.99507e+07	1.88067e+07	6.14498e+06	6.59773e+06	6.15382e+06	5.19185e+06	4.92616e+06	5.53796e+06
MP6605	tyr-ile	C15H22N2O4	-7.08	294.156	295.163	3.543	QJKMCQRFHJRIPU-TVYUQYBPSA-N		86.3	HMDB0029108		Organic acids and derivatives	Carboxylic acids and derivatives	Amino acids, peptides, and analogues				[M+H]+1	4.70697e+06	4.34332e+06	4.38933e+06	3.0501e+06	3.14814e+06	2.97432e+06	4.05541e+06	3.9666e+06	4.42703e+06	4.29148e+06	4.8814e+06	4.22085e+06
MP6620	3-(2-Ethylhexyloxy)propylamine	C11H25NO	-7.38	187.192	188.2	4.926			87.9									[M+H]+1	290582	337189	343789	46904.8	48441.3	49575.5	1.68668e+07	1.59387e+07	1.52364e+07	1.96408e+07	1.98935e+07	1.82074e+07
MP6624	Adiposin 1	C19H33NO14	-7.05	499.187	500.194	1.113	GDEQRGXFOXVCHI-XWBXRGQJNA-N		51.8									[M+H]+1	1.19038e+07	1.95315e+07	1.98822e+07	166171	177667	171881	387739	387767	384610	517762	473301	500301
MP6631	Exemestane	C20H24O2	4.05	314.189	297.186	5.858	BFYIZQONLCFLEV-RHVZCBDQSA-N		64.7	HMDB0015125	C08162	Lipids and lipid-like molecules	Steroids and steroid derivatives	Androstane steroids				[M+H]+1	6.39619e+06	5.99898e+06	986314	156154	195499	145787	104233	339842	151614	434523	456852	432850
MP6639	D-Valyl-L-methionine	C10H20N2O3S	-6.41	248.118	249.125	1.985			84.7									[M+H]+1	102200	874065	891021	2.99501e+06	3.12255e+06	3.1937e+06	1.22875e+06	1.13723e+06	1.17829e+06	287547	356390	401426
MP6646	3-Trehalosamine	C12H23NO10	-6.67	341.13	342.137	0.723	OHNBYBTUSOVUMK-DPTPXBBBNA-N		52.8									[M+H]+1	9.91889e+06	1.79819e+07	9.44945e+06	914187	834457	315988	1.72798e+07	6.66957e+06	9.52438e+06	1.98229e+07	1.49774e+07	1.15786e+07
MP6659	2-(3,4-Dihydroxyphenyl)-5,7-dihydroxy-4-oxo-4H-chromen-3-yl 4-O-hexopyranosylhexopyranoside	C27H30O17	-6.99	626.144	627.151	3.848			91.3									[M+H]+1	2.03642e+06	315940	1.87877e+06	94694.1	92511.7	97234.5	997554	1.84298e+06	931702	1.73402e+06	1.57557e+06	1.60358e+06
MP6669	4-[(1S,3aR,4S,6aR)-4-(3,4-Dimethoxyphenyl)tetrahydro-1H,3H-furo[3,4-c]furan-1-yl]-2-methoxyphenol	C21H24O6	-7.88	354.144	355.151	5.824			71.6									[M+H-H2O]+1	4.94151e+06	4.96361e+06	4.85499e+06	165033	162805	171711	2.27465e+06	657407	2.46478e+06	1.84481e+07	1.97385e+07	1.77451e+07
MP6693	2-Acetoxyrhizopogone	C28H36O6	-6.87	234.124	469.255	7.83	BFLVHVWVDWTKSG-SXHWZVCWSA-N		72.2			Lipids and lipid-like molecules	Prenol lipids	Diterpenoids				[M+H]+1	216024	345281	600845	247356	284798	970255	1.57665e+07	1.60299e+07	1.58882e+07	1.53433e+07	1.5792e+07	1.70102e+07
MP6711	(2S,3S)-2-[(1E,3S,4R)-3,4-dihydroxypent-1-en-1-yl]-6-oxo-3,6-dihydro-2H-pyran-3-yl (2E)-2-methylbut-2-enoate	C15H20O6	1.08	318.109	319.116	4.402		56.8										[M+Na]+1	2.67012e+06	3.36095e+06	3.56095e+06	473537	49939.8	273653	1.29443e+06	1.95862e+07	4.3809e+06	1.20765e+06	1.19593e+06	1.60424e+07
MP6712	pro-cys-arg	C14H26N6O4S	11.38	374.178	375.185	1.168			50.5									[M+H]+1	3.25853e+06	512946	1.26698e+06	824911	941138	926048	2.02539e+06	2.49864e+06	2.23965e+06	1.79532e+06	1.29e+06	1.76109e+06
MP6717	(12Z)-9,10,11-trihydroxyoctadec-12-enoic acid	C18H34O5	-6.69	312.228	313.235	6.074	JHGVFGJXFVIYSM-XFXZXTDPSA-N	82.9	67.7			Lipids and lipid-like molecules	Fatty Acyls	Fatty acids and conjugates				[M+H-H2O]+1	7.24492e+06	7.57736e+06	7.36065e+06	209302	220975	218219	2.15347e+06	1.80333e+06	1.42904e+06	434776	2.12411e+06	2.06971e+06
MP6718	MDMA	C11H15NO2	-7.32	193.109	194.116	3.542	SHXWCVYOXRDMCX-UHFFFAOYSA-N		83.7	HMDB0041931	C07577	Organoheterocyclic compounds	Benzodioxoles					[M+H]+1	1.85812e+07	1.89393e+07	1.88536e+07	6.24151e+06	6.1845e+06	6.11677e+06	1.49716e+07	1.95704e+07	1.8298e+07	1.6127e+07	1.65053e+07	1.55129e+07
MP6721	6-hydroxy-3,5a,9-trimethyl-2H,3H,3aH,4H,5H,5aH,6H,7H,9aH,9bH-naphtho[1,2-b]furan-2-one	C15H22O3	-5.54	250.156	251.163	5.564	DGIMMEWTLSCNGO-UHFFFAOYSA-N	81.6	79.9			Lipids and lipid-like molecules	Prenol lipids	Terpene lactones				[M+H]+1	1.19376e+07	1.4143e+07	1.68196e+07	1.05096e+07	9.7523e+06	1.29903e+07	3.96981e+06	3.81633e+06	3.4346e+06	1.95702e+07	5.68667e+06	5.37438e+06
MP6723	Cyclo(Pro-Thr)	C9H14N2O3	-2.99	198.1	199.107	1.619	UBLWFFBGMBRBMC-UHFFFAOYSA-N		51.8			Organic acids and derivatives	Carboxylic acids and derivatives	Amino acids, peptides, and analogues				[M+H]+1	1.62264e+07	1.46068e+07	1.56519e+07	73060.8	74693.6	75571.1	5.35707e+06	6.03318e+06	4.92543e+06	1.52063e+07	1.58414e+07	1.50358e+07
MP6730	Nitidanin	C21H24O8	-6.58	404.144	405.152	4.657	AZTAGXIJLPKJOR-UHFFFAOYSA-N		55.2			Organoheterocyclic compounds	Benzodioxanes	Phenylbenzodioxanes				[M+H]+1	1.93985e+07	1.94434e+07	1.95312e+07	425999	246861	197493	1.32185e+07	1.32395e+07	1.30933e+07	1.54598e+07	1.56377e+07	1.52162e+07
MP6737	2-(9-Decen-1-yl)pentanedioic acid	C15H26O4	-6.95	252.171	253.178	7.594			57.5									[M+H-H2O]+1	1.95151e+07	3.17879e+06	4.73233e+06	836040	202456	1.16356e+06	8.17853e+06	6.71916e+06	1.58335e+07	5.43563e+06	7.1102e+06	1.31752e+07
MP6766	Pelargonidin	C15H10O5	-7.09	270.051	271.058	5.306	XVFMGWDSJLBXDZ-UHFFFAOYSA-O	77.3	52.8			Phenylpropanoids and polyketides	Flavonoids	Hydroxyflavonoids				[M+H]+1	5.98759e+06	6.21434e+06	6.51888e+06	62417.8	61271.8	62313.6	1.80947e+07	6.67954e+06	1.73537e+07	1.51062e+07	1.85777e+07	1.91744e+07
MP6768	16,16-dimethyl Prostaglandin E1	C22H38O5	-7.27	364.259	365.266	7.588	RQOFITYRYPQNLL-UHFFFAOYSA-N		70.9	HMDB0244726		Lipids and lipid-like molecules	Fatty Acyls	Eicosanoids				[M+H-H2O]+1	101870	100819	197273	848559	101357	97621.1	1.88076e+07	1.90195e+07	1.94494e+07	1.199e+07	1.23366e+07	1.14557e+07
MP6771	1-(1,3-Benzodioxol-4-yl)-N-methyl-2-propanamine	C11H15NO2	-7.17	193.109	194.116	3.309			65.8									[M+H]+1	2.95249e+06	2.81375e+06	2.83012e+06	5.42372e+06	2.49587e+06	2.53212e+06	1.10145e+07	1.01217e+07	1.03742e+07	8.4977e+06	8.1621e+06	7.86361e+06
MP6777	Citreoviridin putative annotated in Paecelomyces	C23H30O6	-4.2	424.184	425.192	3.481	JLSVDPQAIKFBTO-CFEYTUSBSA-N		63.8			Organoheterocyclic compounds	Pyrans	Pyranones and derivatives				[M+Na]+1	5.99343e+06	5.56891e+06	4.35145e+06	121132	117711	119548	291252	275425	262436	236370	196181	231492
MP6792	5-(1,2,4a,5-tetramethyl-7-oxo-3,4,8,8a-tetrahydro-2H-naphthalen-1-yl)-3-methylpentanoic acid	C20H32O3	-5.98	342.215	343.222	6.987	RNWHJFUXZQBBLK-UHFFFAOYSA-N		52.6			Lipids and lipid-like molecules	Prenol lipids	Diterpenoids				[M+Na]+1	2.44436e+06	2.0742e+06	2.40042e+06	98555.7	98695.9	100138	633564	2.58711e+06	361625	1.88555e+06	238242	346622
MP6796	Myricanol	C21H26O5	-2.33	358.177	359.185	4.988	QFUYWQPDFLHXSV-UHFFFAOYSA-N		52.1			Phenylpropanoids and polyketides	Diarylheptanoids	Cyclic diarylheptanoids				[M+H]+1	1.04014e+07	9.55148e+06	8.94186e+06	50518.4	270171	157605	489865	672147	455279	1.13703e+07	1.24635e+07	1.14975e+07
MP6799	Nicotinamide adenine dinucleotide (NAD+)	C21H27N7O14P2	-4.64	663.106	332.56	0.63	BAWFJGJZGIEFAR-NNYOXOHSSA-N	96.8	94.5			Nucleosides, nucleotides, and analogues	(5'->5')-dinucleotides					[M+2H]+2	1.72528e+07	1.92638e+07	1.93473e+07	1.35434e+07	1.35863e+07	1.37522e+07	5.84511e+06	6.76599e+06	6.19516e+06	3.17941e+06	3.80822e+06	4.12421e+06
MP6804	C17 Sphingosine	C17H35NO2	-6.67	285.265	286.272	5.913	RBEJCQPPFCKTRZ-BUHFOSPRSA-N		81.6			Organic nitrogen compounds	Organonitrogen compounds	Amines				[M+H]+1	1.93011e+07	1.93252e+07	1.91953e+07	4.18056e+06	5.43274e+06	4.21555e+06	4.29743e+06	4.4237e+06	6.46138e+06	889148	751003	907986
MP6810	1,5,9-trihydroxy-5,7,7-trimethyl-4,5a,6,8,8a,9-hexahydro-1H-azuleno[5,6-c]furan-3-one	C15H22O5	-4.45	282.145	283.153	4.32	MWDNWQAVYQDZQI-UHFFFAOYSA-N		55.3			Lipids and lipid-like molecules	Prenol lipids	Terpene lactones				[M+H]+1	3.16299e+06	2.63053e+06	2.9371e+06	3.28392e+06	4.39783e+06	4.74136e+06	1.6538e+07	1.9303e+07	5.21823e+06	7.09929e+06	1.68361e+07	1.56498e+07
MP6827	Monoisobutyl phthalic acid	C12H14O4	3.56	222.09	223.097	5.877	RZJSUWQGFCHNFS-UHFFFAOYSA-N		81.9	HMDB0002056		Benzenoids	Benzene and substituted derivatives	Benzoic acids and derivatives				[M+H]+1	1.24099e+07	1.26658e+07	1.22967e+07	2.47049e+06	2.92417e+06	1.04244e+07	8.48348e+06	6.26611e+06	9.4134e+06	1.45152e+07	1.47272e+07	1.92772e+07
MP6839	11b-Hydroxytestosterone	C19H28O3	-7.53	304.202	305.209	5.072	YQDZGFAYWGWSJK-SLMGBJJTSA-N		59.6	HMDB0012533		Lipids and lipid-like molecules	Steroids and steroid derivatives	Androstane steroids				[M+H]+1	816675	790885	192579	277556	273968	269688	3.17077e+06	3.34753e+06	1.925e+07	4.29356e+06	4.35012e+06	3.70397e+06
MP6844	Methyl (4Z,7S,8E,10Z,12E,14E,16R,17S,19Z)-7,16,17-trihydroxy-4,8,10,12,14,19-docosahexaenoate	C23H34O5	-3.79	372.229	373.236	6.698			56.9									[M+H-H2O]+1	2.86301e+06	4.58103e+06	4.20256e+06	1.92398e+07	1.85806e+07	1.54783e+07	1.01114e+07	8.28381e+06	1.22432e+07	1.79898e+07	1.75494e+07	1.72649e+07
MP6849	Phe-leu	C15H22N2O3	-4.87	278.162	279.169	3.797	RFCVXVPWSPOMFJ-UHFFFAOYSA-N		82.9			Organic acids and derivatives	Carboxylic acids and derivatives	Amino acids, peptides, and analogues				[M+H]+1	9.27717e+06	359445	203640	915247	895531	849747	175637	175488	172074	227129	173302	168009
MP6854	2-Keto-n-heptylic acid	C7H12O3	-2.93	144.078	145.086	3.196	IDDYNNYMUPHFMO-UHFFFAOYSA-N		83.1									[M+H]+1	5.36318e+06	3.98075e+06	5.60163e+06	1.46083e+07	1.92102e+07	1.66924e+07	3.1519e+06	4.29737e+06	3.10914e+06	2.74918e+06	1.42501e+06	2.64653e+06
MP6855	PyroGlu-Gln-Lys	C16H27N5O6	-6.89	368.167	386.201	1.671			55.8									[M+H]+1	107382	104072	100857	60280.7	60944.9	61001	124363	121366	116782	157296	151115	156041
MP6858	Methoxyphenamine	C11H17NO	-7.35	179.13	180.137	1.146	OEHAYUOVELTAPG-UHFFFAOYSA-N		72.1	HMDB0041930		Benzenoids	Benzene and substituted derivatives	Phenethylamines				[M+H]+1	109089	177443	106503	317555	123060	38907.6	1.92013e+07	1.69682e+07	1.748e+07	1.10087e+07	1.14804e+07	9.86797e+06
MP6867	伪-Zearalanol	C18H26O5	-1.98	344.159	345.167	5.468	DWTTZBARDOXEAM-GXTWGEPZSA-N	77.2		HMDB0032702	C14752	Phenylpropanoids and polyketides	Macrolides and analogues		Lipids	PK Polyketides	PK04 Macrolides and lactone polyketides	[M+Na]+1	837675	1.03305e+06	1.14833e+06	375477	317614	370062	3.79419e+06	3.75251e+06	3.67964e+06	1.91944e+07	1.84897e+07	1.83679e+07
MP6881	Methyl 2E,4Z-decadienoate	C11H18O2	-7.26	182.129	183.137	5.815	SFHSEXGIVSBRRK-UQGDGPGGSA-N		59.1	HMDB0034730		Lipids and lipid-like molecules	Fatty Acyls	Fatty acid esters				[M+H]+1	209460	535872	2.66929e+06	359460	682170	253837	6.3374e+06	2.96539e+06	1.91299e+07	2.17283e+06	2.22552e+06	4.29436e+06
MP6886	Triethylene glycol	C6H14O4	1.33	150.089	151.097	0.316	ZIBGPFATKBEMQZ-UHFFFAOYSA-N		84.2	HMDB0259193		Organic oxygen compounds	Organooxygen compounds	Ethers				[M+H]+1	1.04056e+06	975401	1.02811e+06	744472	851258	752287	3.14756e+06	2.90249e+06	3.04158e+06	3.60675e+06	3.43345e+06	3.32059e+06
MP6887	Leu-Gly-Gly	C10H19N3O4	-4.17	245.137	246.144	0.901	VWHGTYCRDRBSFI-ZETCQYMHSA-N		80.3			Organic acids and derivatives	Carboxylic acids and derivatives	Amino acids, peptides, and analogues				[M+H]+1	781115	959438	949460	2.97516e+06	4.60303e+06	2.25013e+06	1.22099e+06	1.70814e+06	1.73844e+06	1.29947e+06	1.06061e+06	1.13636e+06
MP6897	ilicicolin H	C27H31NO4	7.36	393.236	416.225	3.854	BYVVOONSAAQMKI-IQBGQWGGSA-N		59.2			Organoheterocyclic compounds	Pyridines and derivatives	Phenylpyridines				[M+H-H2O]+1	3.68335e+06	3.72938e+06	1.52281e+07	2.06744e+06	1.15055e+06	1.19971e+06	6.09295e+06	4.67226e+06	4.63008e+06	1.15576e+07	4.8946e+06	4.63063e+06
MP6901	PE(0:0/20:4(8Z,11Z,14Z,17Z))	C25H44NO7P	-6.82	501.282	502.289	6.867	BAKUYTLDCVITBO-YSKCIPFOSA-N		68.5	HMDB0011488		Lipids and lipid-like molecules	Glycerophospholipids	Glycerophosphoethanolamines				[M+H]+1	1.43763e+07	1.36173e+07	1.41802e+07	187273	164670	251836	736228	699231	701974	738988	792451	754284
MP6935	5-Oxo-D-prolyl-L-valine	C10H16N2O4	-5.41	228.11	229.117	3.234			71.2									[M+H]+1	1.65447e+06	1.62544e+06	1.84038e+06	396037	100271	206982	4.01132e+06	884156	701183	365832	4.38232e+06	4.29542e+06
MP6966	Morusinol	C25H26O7	-7.38	438.165	439.172	6.574	AFOKZNPZDXHDHD-UHFFFAOYSA-N		79.8	HMDB0030620	C17868	Phenylpropanoids and polyketides	Flavonoids	Flavones				[M+H]+1	142056	131275	120788	118941	119656	117587	1.79571e+07	1.82389e+07	1.8936e+07	1.42703e+07	1.41257e+07	1.49539e+07
MP6973	12(S)-HpEPE	C20H30O4	-6.87	316.202	317.209	6.268	HDMYXONNVAOHFR-UOLHMMFFSA-N		50.6			Lipids and lipid-like molecules	Fatty Acyls	Eicosanoids				[M+H-H2O]+1	1.7915e+06	1.3426e+06	1.54206e+06	2.73599e+06	3.31803e+06	2.86921e+06	4.19466e+06	1.24733e+07	1.89071e+07	6.8768e+06	8.97927e+06	9.92934e+06
MP6974	ile-ser-arg	C15H30N6O5	-7.05	374.225	188.12	1.217	JHNJNTMTZHEDLJ-PMUOWJKOSA-N		61.6									[M+2H]+2	604454	185623	471082	405399	274039	100712	403076	494742	366487	434358	478440	489397
MP6981	pentadecanoic acid	C15H30O2	-7.42	242.223	243.23	7.233	WQEPLUUGTLDZJY-UHFFFAOYSA-N		71	HMDB0000826	C16537	Lipids and lipid-like molecules	Fatty Acyls	Fatty acids and conjugates	Lipids	FA Fatty acyls	FA01 Fatty Acids and Conjugates	[M+H]+1	882780	806494	778822	211347	233302	206654	1.42866e+06	1.39824e+06	1.45721e+06	1.0788e+07	1.10417e+07	1.14401e+07
MP6982	S-(-)-Pulegone	C10H16O	0.7	134.11	135.117	7.733	NZGWDASTMWDZIW-SVGMAFHSNA-N		89.5									[M+H-H2O]+1	7.38947e+06	6.52027e+06	1.7677e+06	231022	233728	154902	4.10094e+06	4.19475e+06	3.94467e+06	1.81433e+06	5.95278e+06	5.99285e+06
MP7004	(1S,2R,3R,5aS,6R,10S,10aS,10cR)-1,2,6,10-Tetrahydroxy-3,7,10a,10c-tetramethyl-3,3a,6,6a,10,10a,10b,10c-octahydro-1H-phenanthro[10,1-bc]furan-4,9(2H,5aH)-dione	C19H26O7	2.97	348.158	349.166	5.837			58.9									[M+H-H2O]+1	94474.7	92883.6	96335.1	678289	353649	354076	3.30413e+06	3.46969e+06	2.66535e+06	791549	315113	615678
MP7005	Bacillusamide B	C10H16N2O3	-7.38	212.115	213.122	2.834	WIAREGARJIKKRJ-UHFFFAOYSA-N		50.3			Organic acids and derivatives	Carboxylic acids and derivatives	Amino acids, peptides, and analogues				[M+H]+1	2.45207e+06	2.12806e+06	2.2771e+06	32752.8	32469.5	32797.6	5.51112e+06	5.82353e+06	5.60656e+06	1.81322e+07	1.88331e+07	1.80177e+07
MP7007	Roseopurpurin E	C18H22O8	0.66	366.132	367.139	5.962	OFAIPEZAGBTTCZ-BQFCYCMXSA-N		51			Benzenoids	Benzene and substituted derivatives	Benzoic acids and derivatives				[M+H]+1	90236.4	88998.6	86297.5	1.88295e+07	1.84993e+07	9.40184e+06	143407	138438	134546	173396	141531	148458
MP7008	arg-ala-lys	C15H31N7O4	-7.04	373.241	187.628	0.479	VBFJESQBIWCWRL-DCAQKATOSA-N		74.7			Organic acids and derivatives	Carboxylic acids and derivatives	Amino acids, peptides, and analogues				[M+2H]+2	682965	641128	624020	2.95196e+06	3.08327e+06	3.11396e+06	903600	910332	986956	1.19945e+06	1.1366e+06	1.12943e+06
MP7016	3-Succinoylpyridine	C9H9NO3	1.3	179.058	180.066	4.859	JGSUNMCABQUBOY-UHFFFAOYSA-N	84.6	68.9	HMDB0000992	C19569	Organic acids and derivatives	Keto acids and derivatives	Gamma-keto acids and derivatives				[M+H]+1	419800	162386	217191	57397.9	60374.7	60066.8	189653	189053	140147	115406	136342	314745
MP7018	MFCD00041564	C11H22O3	-7.42	184.145	185.152	5.918			77.6									[M+H-H2O]+1	6.65932e+06	6.16333e+06	6.42065e+06	344675	328760	327638	3.81953e+06	3.5542e+06	5.19824e+06	1.75509e+07	1.88035e+07	1.68212e+07
MP7030	Thr-Val	C9H18N2O4	-7.5	196.143	219.132	0.935	CKHWEVXPLJBEOZ-QYNIQEEDSA-N		51.6	HMDB0029074		Organic acids and derivatives	Carboxylic acids and derivatives	Amino acids, peptides, and analogues				[M+H]+1	190082	1.04591e+06	440779	1.07837e+06	266271	1.35501e+06	2.2502e+06	1.23974e+06	607222	597295	863649	882654
MP7056	5-[5-(Methoxycarbonyl)-5,8a-dimethyl-2-methylenedecahydro-1-naphthalenyl]-3-methylpentanoic acid	C21H34O4	-7.41	332.233	333.24	7.494			61.9									[M+H-H2O]+1	1.06116e+06	405790	403410	948787	173381	340137	1.17183e+06	1.16522e+06	1.28761e+06	1.27248e+06	1.24112e+06	918793
MP7066	(3S,3aS,5aR,9R,9aS,9bS)-9-hydroxy-3,5a,9-trimethyl-2H,3H,3aH,4H,5H,5aH,6H,9H,9aH,9bH-naphtho[1,2-b]furan-2,6-dione	C15H20O4	-7.23	264.134	265.141	4.976	NGPDZEACIWDCKX-WUDKWMPASA-N	80.7	87.3			Lipids and lipid-like molecules	Prenol lipids	Terpene lactones				[M+H]+1	1.33852e+07	1.30228e+07	1.32155e+07	1.20432e+06	1.17019e+06	3.24021e+06	3.36507e+06	4.18897e+06	4.12355e+06	9.50671e+06	9.11372e+06	1.07375e+07
MP7078	(Isolated and identified as methyl-3-ketodehydrosulfurenate)	C31H46O4	-6.92	482.336	483.344	7.047	OSACBIMFKXGCAD-HOSBDSGNSA-N		53.5			Lipids and lipid-like molecules	Steroids and steroid derivatives	Bile acids, alcohols and derivatives				[M+H]+1	2.50754e+06	2.21633e+06	2.6103e+06	2.02164e+06	3.14652e+06	2.54667e+06	1.62116e+07	1.13516e+07	1.86214e+07	1.18361e+07	1.26933e+07	6.1682e+06
MP7095	3-NH2-Tyr-OH	C9H12N2O3	-6.56	196.084	197.091	2.947			80.6									[M+H]+1	132132	1.14688e+06	1.11668e+06	36325.1	37193.5	38102.6	4.70261e+06	1.49436e+06	3.91969e+06	357861	335274	202045
MP7102	M344	C16H25N3O3	6.83	307.192	308.199	4.86			50.7									[M+H]+1	343559	333296	349773	197848	203703	202664	434948	404775	396239	416528	422171	397680
MP7103	(4R)-4-((3R,5S,6R,7R,9S,10R,12S,13R,14S,17R)-3,6,7,12-tetrahydroxy-10,13-dimethylhexadecahydro-1H-cyclopenta[a]phenanthren-17-yl)pentanoic acid	C24H40O6	-2.73	424.281	425.287	6.702	COCMFMBNEAMQMA-OGAWIUPOSA-N		51.9			Lipids and lipid-like molecules	Steroids and steroid derivatives	Bile acids, alcohols and derivatives				[M+H]+1	83512.6	81700.9	80754.5	650305	448086	403616	466322	603285	810322	1.70204e+06	1.97031e+06	1.91316e+06
MP7145	RMK	C17H35N7O4S	-1.02	433.247	434.254	4.489		60.6										[M+H]+1	123495	120640	125171	1.82754e+07	1.79674e+07	1.84259e+07	227933	223910	221083	324546	345882	323340
MP7152	1-[(9Z)-octadecenoyl]-2-tetradecanoyl-sn-glycero-3-phosphocholine	C40H78NO8P	-11.64	731.538	732.545	7.595	KIVAJCJTVPWSRJ-OQHNRNOKSA-N		93.5	HMDB0008097		Lipids and lipid-like molecules	Glycerophospholipids	Glycerophosphocholines				[M+H]+1	827533	774099	777784	1.27134e+07	1.28622e+07	1.23372e+07	1.19635e+06	1.19907e+06	1.19482e+06	1.13767e+06	1.09653e+06	1.0342e+06
MP7190	Fusaprolifin A	C27H38O5	-7.48	442.269	443.276	7.865	ZEIXQVUXYJFZIW-NMLHJAMPSA-N		52.7			Organoheterocyclic compounds	Tetrahydrofurans					[M+H]+1	1.31625e+06	1.17059e+06	631223	495706	634520	767057	1.76397e+06	789597	5.91725e+06	2.96195e+06	3.11265e+06	3.18485e+06
MP7219	(1aS,2R,6R,7R,7aR,7bR)-1a-Isopropenyl-7,7a-dimethyl-1a,2,4,5,6,7,7a,7b-octahydronaphtho[1,2-b]oxirene-2,6-diol	C15H22O3	-8.49	250.155	251.162	5.886	CHWPMFMUQATVNK-ARYYTZDLSA-N		75.2			Lipids and lipid-like molecules	Prenol lipids	Sesquiterpenoids				[M+H]+1	4.26247e+06	4.23964e+06	4.03312e+06	1.15943e+06	918409	1.73108e+06	2.97576e+06	6.95224e+06	1.02445e+07	1.82446e+07	1.50344e+07	3.18962e+06
MP7226	4-Ethyl-4-formylhexanenitrile	C9H15NO	-5.01	170.141	171.148	4.894			54.2									[M+NH4]+1	9.71425e+06	8.51864e+06	1.14165e+07	7.90311e+06	3.35158e+06	6.61258e+06	1.07249e+07	1.43592e+07	1.7e+07	1.24525e+07	9.82607e+06	1.05211e+07
MP7241	N-Boc-L-alanine	C8H15NO4	3.74	179.057	212.09	3.116			59.5									[M+Na]+1	5.00495e+06	5.62433e+06	4.61226e+06	112734	47109.9	91584.6	8.79283e+06	8.4554e+06	8.21336e+06	1.60079e+07	1.75361e+07	1.82052e+07
MP7256	1-(4-methoxyphenyl)propane-1,2-diol	C10H14O3	-7.42	164.083	165.09	3.872	MRDZSBVJWOXBRW-UHFFFAOYSA-N	72.9	88.1			Benzenoids	Benzene and substituted derivatives	Phenylpropanes				[M+H-H2O]+1	7.01865e+06	8.05373e+06	2.6866e+06	713590	725890	688357	5.61004e+06	5.20645e+06	1.81686e+07	6.96041e+06	4.97902e+06	6.79211e+06
MP7263	3,4-dihydroxyphenylacetic acid	C8H8O4	-6.88	168.041	169.048	4.243	CFFZDZCDUFSOFZ-UHFFFAOYSA-N		69.2	HMDB0001336	C01161	Benzenoids	Phenols	Benzenediols				[M+H]+1	5.12209e+06	6.60374e+06	5.13884e+06	650527	1.13782e+06	477406	4.65242e+06	1.7376e+07	1.81337e+07	2.27508e+06	2.6999e+06	3.27595e+06
MP7272	(4E,10E)-13,21-Dihydroxy-8,14,19-trimethoxy-4,10,12,16-tetramethyl-3,20,22-trioxo-2-azabicyclo[16.3.1]docosa-1(21),4,10,18-tetraen-9-yl carbamate	C29H42N2O10	14.8	600.275	601.282	7.016			53.6									[M+Na]+1	81264.1	79934.7	76355.8	99951.1	94263.9	97119.8	131707	121130	132928	111408	112265	110862
MP7275	4-Methoxybenzaldehyde	C8H8O2	-8.45	136.051	137.059	0.668	ZRSNZINYAWTAHE-UHFFFAOYSA-N		52.4	HMDB0029686	C10761	Benzenoids	Benzene and substituted derivatives	Benzoyl derivatives				[M+H]+1	362887	941627	374756	455469	717154	527612	1.07376e+07	1.38869e+06	1.85028e+06	5.30061e+06	270088	5.57592e+06
MP7276	N-Acetylserotonin	C12H14N2O2	-7.5	201.077	219.111	3.977	MVAWJSIDNICKHF-UHFFFAOYSA-N	67.2	77.8	HMDB0001238	C00978	Organoheterocyclic compounds	Indoles and derivatives	Hydroxyindoles				[M+H]+1	1.33417e+07	1.28829e+07	1.37653e+07	148517	189598	184479	1.77861e+07	1.74405e+07	1.80991e+07	7.44487e+06	7.50296e+06	7.6478e+06
MP7295	(3aR,7aS,8S,9aR)-5,8-dimethyl-3-methylidene-2H,3H,3aH,4H,6H,7H,7aH,8H,9H,9aH-azuleno[6,5-b]furan-2,6-dione	C15H18O3	-7.48	228.113	229.121	4.976		81.5	85.6									[M+H-H2O]+1	1.39197e+07	1.29115e+07	1.39503e+07	48410.3	49341.7	50673	1.31219e+06	162024	1.40122e+06	6.66605e+06	6.89192e+06	6.76946e+06
MP7302	Citreoanthrasteroide A	C28H40O2	-2.7	408.302	409.309	7.917	JEBBAGYMMFYRSR-UHFFFAOYSA-N		52.7			Lipids and lipid-like molecules	Prenol lipids	Sesquiterpenoids				[M+H]+1	3.00377e+06	424351	2.18498e+06	1.65031e+07	1.80425e+07	5.24885e+06	6.05845e+06	1.26675e+06	8.53686e+06	660989	885498	5.5201e+06
MP7320	Ethyl 3-hydroxyoctanoate	C10H20O3	-6.11	188.14	171.137	4.101	VGWUJHSTGYCXQQ-UHFFFAOYSA-N		71.5	HMDB0041600		Lipids and lipid-like molecules	Fatty Acyls	Fatty alcohols				[M+H-H2O]+1	4.24551e+06	4.15972e+06	1.54382e+06	1.02512e+07	1.05465e+07	1.03799e+07	3.85077e+06	8.0196e+06	3.35077e+06	4.55901e+06	4.25135e+06	4.15593e+06
MP7331	(4R,5R)-4,5-Dihydroxycyclohexa-1,5-Dienecarboxylic Acid	C7H8O4	-6.1	156.041	157.049	0.909	CIJRGMXYGYWBAY-UHFFFAOYSA-N		53.6			Organic oxygen compounds	Organooxygen compounds	Alcohols and polyols				[M+H]+1	4.01108e+06	3.80222e+06	3.95795e+06	1.00781e+06	1.25913e+06	1.40635e+06	5.4217e+06	8.90269e+06	6.95323e+06	8.21659e+06	1.79811e+07	1.78153e+07
MP7337	Methyl (2E,4E)-5-(1-hydroxy-2,6,6-trimethyl-4-oxo-2-cyclohexen-1-yl)-3-methyl-2,4-pentadienoate	C16H22O4	2.72	260.142	261.149	7.601			74.5									[M+H-H2O]+1	260120	290686	264982	141037	93876.7	157641	381396	620791	825082	1.15419e+06	762055	540405
MP7355	2-(2-Anilino-2-oxoethoxy)benzoic acid	C15H13NO4	13.84	271.088	254.085	4.556			73.4									[M+H-H2O]+1	655587	640434	664485	340418	329397	336524	1.21001e+06	1.18866e+06	1.17365e+06	1.72289e+06	1.83616e+06	1.71649e+06
MP7366	9-oxodeca-2,7-dienoic acid	C10H14O3	0.73	182.094	183.102	1.624	LAJQVVQFOJEDEP-UHFFFAOYSA-N		53.5			Lipids and lipid-like molecules	Fatty Acyls	Fatty acids and conjugates				[M+H]+1	796916	4.86138e+06	828598	8.59306e+06	9.59024e+06	8.76246e+06	5.9755e+06	2.16524e+06	2.09142e+06	2.19699e+06	2.13324e+06	1.78921e+07
MP7367	Docosahexaenoic acid	C22H32O2	2.61	328.241	329.249	8.481	MBMBGCFOFBJSGT-KUBAVDMBSA-N	80.3	75.2	HMDB0002183	C06429	Lipids and lipid-like molecules	Fatty Acyls	Fatty acids and conjugates	Lipids	Fatty acids	Unsaturated fatty acids	[M+H]+1	218538	204592	218768	53307.9	56115.6	57501	279478	811707	276597	269423	285826	255818
MP7375	Monolaurin	C15H30O4	-7.79	274.212	297.201	5.386	ARIWANIATODDMH-UHFFFAOYSA-N	72.6		HMDB0245396		Lipids and lipid-like molecules	Glycerolipids	Monoradylglycerols				[M+Na]+1	1.78675e+07	1.64212e+07	1.71183e+07	1.78641e+06	129434	207176	446960	645126	1.04175e+06	4.81092e+06	5.60537e+06	5.38272e+06
MP7400	10-Undecenoic acid	C11H20O2	-7.78	166.135	167.142	6.03	FRPZMMHWLSIFAZ-UHFFFAOYSA-N		87.5	HMDB0033724	C13910	Lipids and lipid-like molecules	Fatty Acyls	Fatty acids and conjugates	Lipids	FA Fatty acyls	FA01 Fatty Acids and Conjugates	[M+H-H2O]+1	1.78349e+07	1.67183e+07	1.70791e+07	214453	216064	211781	636830	390863	562435	708507	815699	826455
MP7441	5,13-bis(3,4-dihydroxyphenyl)-7-[2-(3,4-dihydroxyphenyl)-3,5,7-trihydroxy-3,4-dihydro-2H-1-benzopyran-8-yl]-4,12,14-trioxapentacyclo[11.7.1.0脗,脗a脗a.0脗l,芒聛赂.0脗a芒聛碌,脗芒聛掳]henicosa-2,8,10,15,17,19-hexaene-6,9,17,19,21-pentol	C45H36O18	-7.05	864.184	865.191	3.785		77.6	90.5									[M+H]+1	1.24681e+07	1.45278e+07	1.53793e+07	56422.6	57915.4	57635.6	443143	387830	803945	668846	649591	649441
MP7449	N-Methylisonipecotic acid	C7H13NO2	-7.18	143.094	144.101	2.251			59.6									[M+H]+1	4.08839e+06	6.43286e+06	6.34865e+06	132649	98997.2	242256	7.41456e+06	8.09758e+06	8.03442e+06	1.77326e+07	1.6484e+07	1.744e+07
MP7454	Asenjonamide B	C11H19NO2	-6.95	197.14	198.147	4.718	JZDUBTRQFFMDRN-BQYQJAHWSA-N		52.2			Organic oxygen compounds	Organooxygen compounds	Carbonyl compounds				[M+H]+1	2.39145e+06	2.82787e+06	2.41148e+06	2.40654e+06	2.4565e+06	2.47532e+06	2.78881e+06	3.64262e+06	3.54206e+06	3.56458e+06	2.71107e+06	351838
MP7470	RU-24,969	C14H16N2O	-3.03	228.126	229.132	3.838	KRVMLPUDAOWOGN-UHFFFAOYSA-N		63.2			Organoheterocyclic compounds	Indoles and derivatives	Indoles				[M+H]+1	2.09372e+06	3.32408e+06	3.3417e+06	3.40077e+06	3.03004e+06	3.28862e+06	8.32957e+06	9.45742e+06	9.67269e+06	1.76867e+07	1.75752e+07	1.70295e+07
MP7476	(1R,2S,3S,5S,11R,12R)-5-(3-Furyl)-12-hydroxy-3,11-dimethyl-6,14-dioxatetracyclo[10.2.2.0~2,11~.0~3,8~]hexadec-15-ene-7,13-dione	C20H22O6	-6.33	340.129	341.136	4.766			55.9									[M+H-H2O]+1	1.1634e+07	1.14201e+07	1.16782e+07	238901	58414.2	199547	3.99238e+06	4.20744e+06	4.30337e+06	3.42166e+06	3.1153e+06	3.28872e+06
MP7492	asn-arg-arg	C16H32N10O5	-11.76	444.25	445.258	6.117	GMRGSBAMMMVDGG-UHFFFAOYSA-N		52.5									[M+H]+1	2.47558e+06	1.96191e+06	179434	1.10762e+07	1.09115e+07	1.63552e+07	247521	322135	2.89668e+06	4.9734e+06	4.32946e+06	3.18541e+06
MP7509	Bufotenin	C12H16N2O	-7.55	204.125	205.132	1.745	VTTONGPRPXSUTJ-UHFFFAOYSA-N	56.4	71.9	HMDB0041842	C08299	Organoheterocyclic compounds	Indoles and derivatives	Tryptamines and derivatives	Alkaloids	Alkaloids derived from tryptophan and anthranilic acid	Indole alkaloids	[M+H]+1	1.76095e+07	1.73803e+07	1.72692e+07	130259	124898	124737	151553	146108	143643	186178	166451	172376
MP7528	17伪-Hydroxyprogesterone	C21H30O3	-7.41	330.217	331.224	5.707	DBPWSSGDRRHUNT-CEGNMAFCSA-N	72.2	81.7	HMDB0000374	C01176	Lipids and lipid-like molecules	Steroids and steroid derivatives	Pregnane steroids	Hormones and transmitters	Steroid hormones	Progestagens	[M+H]+1	1.63996e+07	1.51906e+07	1.75733e+07	390523	363043	358602	1.21941e+07	1.36995e+07	1.10895e+07	2.74538e+06	2.22402e+06	2.2776e+06
MP7543	4-[(E)-2-[(1R,4aS,5R,6R,8aR)-6-hydroxy-5-(hydroxymethyl)-5,8a-dimethyl-2-methylidene-3,4,4a,6,7,8-hexahydro-1H-naphthalen-1-yl]ethenyl]-2H-furan-5-one	C20H28O4	-9.9	332.195	333.203	6.719	XMJAJFVLHDIEHF-CRBRZBHVSA-N		57.6			Lipids and lipid-like molecules	Prenol lipids	Terpene lactones				[M+H]+1	3.64802e+06	3.61239e+06	3.93845e+06	2.22705e+06	2.24542e+06	2.21173e+06	3.2039e+06	3.50241e+06	2.52831e+06	5.41065e+06	1.16363e+06	2.53894e+06
MP7545	(3-Oxo-2,3-dihydro-4H-1,4-benzoxazin-4-yl)acetic acid	C10H9NO4	10.21	207.055	208.059	0.614			73									[M+H]+1	1.61313e+06	1.61034e+06	1.07111e+06	544578	518890	512281	2.54411e+06	2.81053e+06	670628	752720	516157	836044
MP7548	Dapiprazole	C19H27N5	-11.52	325.223	326.23	4.195	RFWZESUMWJKKRN-UHFFFAOYSA-N		58.1	HMDB0014443		Organoheterocyclic compounds	Diazinanes	Piperazines				[M+H]+1	1.7541e+07	1.59946e+07	1.64054e+07	36962.6	37510.4	36526.3	416616	450779	385147	4.19709e+06	3.36769e+06	1.0004e+06
MP7559	(2alpha,3beta,5xi,9xi,19alpha)-2,3,19,24-Tetrahydroxyolean-12-en-28-oic acid	C30H48O6	-5.33	486.332	487.339	6.633			57.6									[M+H-H2O]+1	491533	2.53822e+06	389773	1.75293e+07	864906	1.92366e+06	1.0464e+07	1.11909e+07	1.07883e+07	6.49014e+06	6.24607e+06	6.90845e+06
MP7563	p-Fluorococaine	C17H20FNO4	13.94	343.124	344.132	1.156			61.8									[M+Na]+1	1.7522e+07	107084	143397	36874.8	37850.9	37343.4	440218	340252	358100	164778	399802	268437
MP7566	(5Z,11alpha,13E,15S,17E)-11,15-Dihydroxy-9-oxoprosta-5,13,17-trien-1-oic acid	C20H30O5	-4.09	332.198	333.205	6.304			54.6									[M+H-H2O]+1	1.25919e+06	2.2609e+06	1.39097e+06	2.29896e+06	2.3688e+06	2.10328e+06	1.03327e+07	4.69015e+06	4.11202e+06	1.74999e+07	5.92847e+06	1.15413e+07
MP7568	clerodin	C24H34O7	-5.03	434.228	435.236	6.545	CNIWQELMLPUFOS-QLOCXSCVSA-N		63.4		C09075	Organoheterocyclic compounds	Furofurans		Terpenoids	Diterpenoids (C20)	Clerodanes	[M+H]+1	533716	421851	494640	6.22816e+06	5.67977e+06	6.40897e+06	3.14639e+06	3.02448e+06	3.22158e+06	5.9859e+06	6.20304e+06	6.18506e+06
MP7588	1-(3,4-Dihydroxy-5-methoxyphenyl)-7-(3,4-dihydroxyphenyl)-3-heptanyl acetate	C22H28O7	-7.01	372.154	405.188	5.462			56.5									[M+H]+1	1.74538e+07	1.73113e+07	1.73473e+07	1.44722e+06	8.75429e+06	3.3718e+06	7.51127e+06	7.2657e+06	7.11003e+06	4.71688e+06	4.4158e+06	4.32247e+06
MP7590	PyroGlu-Asn-Lys	C15H25N5O6	-7.03	371.178	372.185	0.841			58.6									[M+H]+1	249066	317415	214221	40141.8	40314.7	344444	108558	104961	109845	2.18529e+06	144471	269729
MP7601	tyr-val-arg	C20H32N6O5	-7.2	436.24	219.127	3.057	MJUTYRIMFIICKL-AQOJYXMDSA-N		76.5									[M+2H]+2	316770	283936	271758	37872.1	109028	64676.1	57683.1	124941	81689.4	185721	217372	180916
MP7606	leu-lys-arg	C18H37N7O4	-7.55	415.288	208.651	0.89	JLWZLIQRYCTYBD-HSBZDZAISA-N		65.9									[M+2H]+2	652353	617971	631795	401839	509242	100658	494663	494468	475687	553601	533841	497701
MP7615	Maslinic acid	C30H48O4	-8.43	494.333	495.34	8.347	MDZKJHQSJHYOHJ-UHFFFAOYNA-N	75.3		HMDB0002392	C16939	Lipids and lipid-like molecules	Prenol lipids	Triterpenoids	Lipids	PR Prenol lipids	PR01 Isoprenoids	[M+Na]+1	1.63943e+07	1.73841e+07	1.63977e+07	644477	389875	378753	2.9152e+06	523941	3.78354e+06	1.25127e+06	1.42596e+06	1.52488e+06
MP7618	(5S,6S)-5-hydroxy-4-methoxy-6-(2-phenylethyl)-5,6-dihydro-2H-pyran-2-one	C14H16O4	-6.95	248.103	249.11	5.344		77.1	64.4									[M+H]+1	1.04095e+07	1.00307e+07	1.02326e+07	1.37742e+06	883199	944853	1.73781e+07	1.53505e+07	1.66866e+07	7.19598e+06	6.85528e+06	6.96297e+06
MP7621	alpha-Ketoglutaramate	C5H7NO4	-9.61	145.036	146.044	0.666	COJBGNAUUSNXHX-UHFFFAOYSA-N		58.6	HMDB0001552	C00940	Organic acids and derivatives	Keto acids and derivatives	Short-chain keto acids and derivatives				[M+H]+1	1.70677e+07	1.67745e+07	7.59411e+06	206648	198225	207949	8.81274e+06	7.41431e+06	7.70777e+06	4.70601e+06	5.72109e+06	5.13144e+06
MP7628	L-Histidyl-L-phenylalanine	C15H18N4O3	-5.52	302.136	303.144	1.256	XMAUFHMAAVTODF-STQMWFEESA-N		83.5	HMDB0028892		Organic acids and derivatives	Carboxylic acids and derivatives	Amino acids, peptides, and analogues				[M+H]+1	784664	740689	770648	1.865e+06	1.97973e+06	377526	239540	237408	192234	296739	376129	304823
MP7632	(5R,5aS,9aS,9bS)-5,9b-dihydroxy-6,6,9a-trimethyl-1H,3H,5H,5aH,6H,7H,8H,9H,9aH,9bH-naphtho[1,2-c]furan-1-one	C15H22O4	-3.69	248.14	249.148	6.411		50.3										[M+H-H2O]+1	2.1827e+06	4.71368e+06	3.86192e+06	1.19773e+06	957238	1.41797e+06	6.46634e+06	1.73455e+07	4.77913e+06	9.86452e+06	8.92507e+06	6.19954e+06
MP7661	(6E)-2,6,10-Trimethyl-6,11-dodecadiene-2,3,10-triol	C15H28O3	-7.42	238.192	239.199	4.777			65.3									[M+H-H2O]+1	1.09823e+07	1.73032e+07	1.36272e+07	238231	256943	239471	1.86468e+06	3.97082e+06	2.26675e+06	1.25948e+07	1.15453e+07	1.28993e+07
MP7675	ser-ile-arg	C15H30N6O5	-4.47	187.113	188.12	1.171	YIUWWXVTYLANCJ-VKRYWUJJSA-N		60.3									[M+2H]+2	1.73419e+06	317600	1.54968e+06	577787	674451	770235	2.17008e+06	2.00365e+06	2.10643e+06	517998	1.85172e+06	2.64788e+06
MP7678	(-)-alpha-Thujone	C10H16O	-3.57	152.12	153.127	4.487	USMNOWBWPHYOEA-MRTMQBJTSA-N		62.9	HMDB0036113	C20260	Lipids and lipid-like molecules	Prenol lipids	Monoterpenoids	Lipids	PR Prenol lipids	PR01 Isoprenoids	[M+H]+1	1.80692e+06	1.89765e+06	1.44227e+06	6.76896e+06	6.15233e+06	7.35882e+06	1.28839e+07	6.22501e+06	2.90465e+06	4.13141e+06	3.06061e+06	3.64901e+06
MP7707	(8Z)-5,10-Dihydroxy-4,6-dimethoxy-2-oxatricyclo[13.2.2.1~3,7~]icosa-1(17),3(20),4,6,8,15,18-heptaen-12-one	C21H22O6	-6.45	370.139	371.146	5.093			61.9									[M+H]+1	1.16023e+07	1.16031e+07	1.08968e+07	54051	71257.7	93186.7	1.71978e+07	1.66318e+07	1.63498e+07	1.46823e+07	1.50874e+07	1.59649e+07
MP7709	6脽-Hydroxytestosterone	C19H28O3	2.63	304.205	305.212	6.896		67.9										[M+H]+1	70373.6	71611.3	66863.6	3.91027e+06	3.34517e+06	3.1586e+06	166058	196829	212397	135070	146855	148062
MP7712	N2_N2-Dimethylguanosine	C12H17N5O5	-4.26	311.122	312.129	2.771	RSPURTUNRHNVGF-IOSLPCCCSA-N		91.5	HMDB0004824		Nucleosides, nucleotides, and analogues	Purine nucleosides					[M+H]+1	624054	581580	599955	29165.8	28604	29474.7	470217	380641	412843	402359	370186	674677
MP7741	Ophthalmic acid	C11H19N3O6	-2.19	289.127	290.134	0.9	SPLUHYDIQKURQW-UHFFFAOYSA-N		65.8	HMDB0005765	C21016	Organic acids and derivatives	Peptidomimetics	Peptoid-peptide hybrids				[M+H]+1	4.138e+06	3.39219e+06	3.47823e+06	852217	1.25069e+06	964105	5.26866e+06	6.25317e+06	5.08364e+06	8.08025e+06	9.28948e+06	483864
MP7748	5,6-epoxy-8Z,11Z,14Z-eicosatrienoic acid	C20H32O3	-7.09	320.233	321.24	5.684	VBQNSZQZRAGRIX-QNEBEIHSSA-N		56.1	HMDB0002190	C14768	Lipids and lipid-like molecules	Fatty Acyls	Fatty acids and conjugates	Lipids	FA Fatty acyls	FA03 Eicosanoids	[M+H]+1	999402	819433	256273	2.18921e+06	2.17961e+06	2.14543e+06	5.38512e+06	5.08491e+06	5.50257e+06	6.92869e+06	1.71026e+07	1.14872e+07
MP7763	Flavin mononucleotide (FMN)	C17H21N4O9P	-7	434.119	457.109	3.614		81.5	88.3									[M+H]+1	7.47196e+06	6.79349e+06	6.72951e+06	49013.1	46717.3	48646.8	1.21755e+06	590513	1.08454e+06	3.57635e+06	3.03797e+06	3.46236e+06
MP7824	N-(2,5-Difluorophenyl)-beta-alaninamide	C9H10F2N2O	6.02	200.077	201.086	0.977			55.5									[M+H]+1	792703	636322	2.42039e+06	130122	50049.6	51079.6	1.19683e+06	1.40542e+06	1.36725e+06	533406	469021	672137
MP7825	8-Hydroxyguanosine	C10H13N5O6	-6.96	299.084	300.092	1.099	FPGSEBKFEJEOSA-UMMCILCDSA-N		81.6	HMDB0002044		Nucleosides, nucleotides, and analogues	Purine nucleosides					[M+H]+1	2.92222e+06	2.62226e+06	2.66212e+06	135735	108881	59462.9	6.90911e+06	6.85799e+06	6.80287e+06	7.81364e+06	8.23496e+06	8.01503e+06
MP7837	4,9-dihydroxy-6-methyl-3,10-dimethylidene-2H,3H,3aH,4H,7H,8H,9H,10H,11H,11aH-cyclodeca[b]furan-2-one	C15H20O4	-6.83	264.134	265.142	3.802		74.5	81.1									[M+H]+1	2.52851e+06	2.24983e+06	1.84088e+06	265371	883472	1.3935e+06	401669	1.14423e+06	1.23647e+06	502865	4.1109e+06	1.60657e+06
MP7856	4-[(3Z)-4-(4-hydroxy-3-methoxyphenyl)-2,3-dimethylbut-3-en-1-yl]-2-methoxyphenol	C20H24O4	-1.25	350.149	351.156	6.165		51.8	89.5									[M+Na]+1	1.67179e+07	1.68651e+07	1.62788e+07	185952	190137	190032	139238	224856	209579	3.13505e+06	3.34557e+06	2.6483e+06
MP7872	D-Valyl-N~5~-(diaminomethylene)-L-ornithine	C11H23N5O3	-7.01	273.178	274.185	0.811			63.3									[M+H]+1	659687	530870	702643	50972.4	37019.8	36689.5	150859	197928	152865	106596	254972	199071
MP7976	13-hydroxy-2,6,6,10,11-pentamethyl-14-(4,5,6-trihydroxy-6-methylheptan-2-yl)tetracyclo[8.7.0.0脗,芒聛路.0脗a脗a,脗a芒聛碌]heptadec-14-en-5-one	C30H50O5	-7	472.352	473.359	6.508		58.3	67.6									[M+H-H2O]+1	1.36742e+06	1.50364e+06	1.61298e+06	3.38422e+06	2.6829e+06	3.06782e+06	7.3738e+06	4.67403e+06	4.79199e+06	1.60629e+07	1.64747e+07	1.66127e+07
MP7977	Dihydrosarkomycin	C7H10O3	-4.15	142.062	143.07	1.277	XFFBZNIHNHNMFL-WHFBIAKZSA-N		76.4			Organic oxygen compounds	Organooxygen compounds	Carbonyl compounds				[M+H]+1	4.6299e+06	1.94427e+06	4.43122e+06	1.51682e+07	1.66124e+07	8.30455e+06	1.20819e+07	5.57934e+06	1.15818e+07	4.19511e+06	1.0246e+07	4.35119e+06
MP7982	Cladosporiumin F	C13H19NO5	-6.59	269.125	270.132	1.266	GFECIIOJYPXSGC-UHFFFAOYSA-N		67			Organic oxygen compounds	Organooxygen compounds	Carbonyl compounds				[M+H]+1	857684	805310	502681	56317.3	56239.7	322331	328881	815024	276239	2.01721e+06	1.38077e+06	1.59085e+06
MP7996	C14 sphingosine	C14H29NO2	-6	243.218	244.226	5.118	VDRZDTXJMRRVMF-NXFSIWHZSA-N		63.3			Organic nitrogen compounds	Organonitrogen compounds	Amines				[M+H]+1	4.70568e+06	4.80451e+06	4.56244e+06	1.09543e+06	1.23151e+06	1.12574e+06	1.65784e+07	1.63836e+07	1.6514e+07	8.17453e+06	1.0175e+07	7.86125e+06
MP7999	4-Methyl-5-thiazoleethanol	C6H9NOS	1.66	111.015	144.048	0.541	BKAWJIRCKVUVED-UHFFFAOYSA-N	78.9	67.1	HMDB0032985	C04294	Organoheterocyclic compounds	Azoles	Thiazoles	Alkaloids	Alkaloids derived from tyrosine	Thiazole alkaloids	[M+H]+1	1.00862e+06	1.61573e+06	1.65741e+07	111732	156498	133547	253245	265641	271619	191960	247962	212162
MP8011	4-Formyl-3-(formylmethyl)-4-hexenoic acid	C9H12O4	1.71	184.074	185.081	1.521	DBMWDRVDXUPGBP-CDETVPHDSA-N		57.2	HMDB0039650		Lipids and lipid-like molecules	Fatty Acyls	Fatty acids and conjugates				[M+H]+1	1.33126e+06	1.29797e+06	1.39329e+06	2.07811e+06	5.5004e+06	6.0741e+06	3.11584e+06	2.66898e+06	2.52224e+06	3.32008e+06	3.84888e+06	3.97597e+06
MP8015	4-hydroxy-6-[2-(2-methyl-1,2,4a,5,6,7,8,8a-octahydronaphthalen-1-yl)ethyl]oxan-2-one	C18H28O3	-7.36	274.191	275.199	6.643	XQUGJIFOYBNDBQ-UHFFFAOYSA-N	64.1	86.9			Organoheterocyclic compounds	Lactones	Delta valerolactones				[M+H-H2O]+1	2.1862e+06	2.5707e+06	2.28117e+06	543871	443209	508214	1.26836e+07	6.00498e+06	5.82957e+06	7.66182e+06	1.24761e+07	1.88438e+06
MP8025	Kadcoccinic acid D	C30H44O3	9.16	452.333	453.341	4.13	KZOBOICRKKYGAQ-GOUGDUPLSA-N		57.1			Lipids and lipid-like molecules	Prenol lipids	Triterpenoids				[M+H]+1	1.15182e+07	1.21897e+07	1.19519e+07	2.39224e+06	2.51413e+06	323261	1.64901e+07	1.64089e+07	1.55159e+07	1.65137e+07	1.42901e+07	1.38419e+07
MP8026	7-hydroxy-2,6,9,12,17,17-hexamethyl-22-methylidene-5,16,19,21-tetraoxaheptacyclo[10.8.1.1脗l,芒聛a.0脗,脗a脗a.0脗l,芒聛路.0脗a脗l,脗a芒聛赂.0脗a芒聛赂,脗芒聛掳]docos-13-ene-4,8,15-trione	C25H28O8	-12.76	478.154	479.162	3.99		51.2										[M+Na]+1	115584	109871	114961	68415	68829.3	68185.6	150784	144028	145289	170384	175595	170648
MP8031	5,8-EPOXYTRETINOIN, R,R-(+/-)-	C20H28O3	-6.83	298.191	299.199	7.013			66.2									[M+H-H2O]+1	139913	285703	371917	534531	461733	257152	1.6009e+07	1.59533e+07	1.64952e+07	1.39421e+07	1.39533e+07	1.40901e+07
MP8103	4-(2,5-Dioxo-1-pyrrolidinyl)butanoic acid	C8H11NO4	-6.79	185.068	186.075	1.273			71.1									[M+H]+1	1.60902e+07	1.40734e+07	1.34903e+07	2.93504e+06	3.73894e+06	3.34785e+06	8.49304e+06	8.51836e+06	8.83118e+06	1.38422e+07	1.38866e+07	1.29186e+07
MP8136	6-Methyl-2-hepten-4-one	C8H14O	0.46	126.105	109.101	3.163	VJQKJGLHKJYTQM-SNAWJCMRSA-N		60.6			Organic oxygen compounds	Organooxygen compounds	Carbonyl compounds				[M+H-H2O]+1	3.1054e+06	7.09852e+06	1.51693e+06	6.79683e+06	6.95836e+06	7.12537e+06	3.34644e+06	4.30981e+06	3.33285e+06	5.09879e+06	1.6279e+07	1.22988e+07
MP8157	3-Hydroxyanthranilic acid	C7H7NO3	-7.28	153.041	154.049	1.352	WJXSWCUQABXPFS-UHFFFAOYSA-N	77.5	73	HMDB0001476	C00632	Benzenoids	Benzene and substituted derivatives	Benzoic acids and derivatives				[M+H]+1	5.94388e+06	4.77477e+06	6.06352e+06	50331.9	48516.7	48361.7	4.63391e+06	4.54342e+06	4.73894e+06	4.12546e+06	5.42103e+06	4.19298e+06
MP8171	Deflectin D1	C24H32O5	-3.51	400.224	401.231	7.688	VDFZZRYEMBZNOL-YYBAZUPLSA-N		60.2			Organic oxygen compounds	Organooxygen compounds	Carbonyl compounds				[M+H]+1	203661	213376	175244	5.56127e+06	4.86915e+06	5.21463e+06	4.22735e+06	3.48076e+06	4.51585e+06	4.02724e+06	4.43292e+06	4.21572e+06
MP8173	3-SUCCINIMIDOPROPIONIC ACID	C7H9NO4	0.03	171.053	172.06	1.238			63.3									[M+H]+1	8.14494e+06	1.03277e+06	1.4616e+06	41300.9	61177.6	374050	3.77062e+06	2.76665e+06	2.65965e+06	267751	847303	4.31322e+06
MP8192	5,8-dihydroxy-10-methyl-5,8,9,10-tetrahydro-2H-oxecin-2-one	C10H14O4	2.44	180.079	181.086	6.933		56.2	88.6									[M+H-H2O]+1	210521	180774	210487	1.77123e+06	2.47197e+06	1.82973e+06	708314	710799	3.2358e+06	3.45726e+06	2.57884e+06	1.99308e+06
MP8196	trans-Vaccenic acid	C18H34O2	-5.62	282.254	283.261	6.425	UWHZIFQPPBDJPM-BQYQJAHWSA-N		84.7	HMDB0003231	C08367	Lipids and lipid-like molecules	Fatty Acyls	Fatty acids and conjugates	Lipids	FA Fatty acyls	FA01 Fatty Acids and Conjugates	[M+H]+1	1.09032e+07	9.89228e+06	1.02234e+07	150259	150564	154674	2.43945e+06	2.53749e+06	2.34049e+06	6.78797e+06	6.70971e+06	6.11912e+06
MP8198	(3beta,5beta,14beta,16beta,20Z)-16-Acetoxy-14,21-epoxy-24-norcholane-20,22-diene-3-ol	C25H36O4	-2.56	400.26	401.267	7.545	WBDQPITVPUAHAN-DRCQBYJMSA-N		53.9			Lipids and lipid-like molecules	Prenol lipids	Terpene lactones				[M+H]+1	947595	1.31906e+06	397870	341423	292096	1.55547e+06	805843	724307	598275	898269	555843	311503
MP8213	Ganodernoid B	C25H34O6	-12.63	398.204	431.237	5.616	WJJMXGMVRMDYBU-UHFFFAOYSA-N		67.6			Lipids and lipid-like molecules	Prenol lipids	Triterpenoids				[M+H]+1	402952	995020	962179	1.47987e+07	1.46964e+07	1.48221e+07	7.0752e+06	7.08792e+06	6.58446e+06	1.59799e+07	1.59672e+07	1.61307e+07
MP8226	6-(2,3-dihydroxy-3-methylbutoxy)-4-methoxy-5-methyl-1,3-dihydro-2-benzofuran-1-one	C15H20O6	0.04	278.115	279.123	6.166		68.7	82.1									[M+H-H2O]+1	2.02238e+06	1.93992e+06	1.94209e+06	1.49745e+07	1.50779e+07	1.6112e+07	337461	370669	345484	817232	1.53912e+06	1.46968e+06
MP8227	val-leu-lys	C17H34N4O4	-7.13	358.255	180.135	3.253	AEMPCGRFEZTWIF-UHFFFAOYSA-N		77.4			Organic acids and derivatives	Carboxylic acids and derivatives	Amino acids, peptides, and analogues				[M+2H]+2	766041	673520	971093	2.08177e+06	2.56208e+06	3.0347e+06	861253	798681	1.15566e+06	1.04238e+06	1.32035e+06	1.32533e+06
MP8245	Xylarinol A	C10H8O3	-5.07	176.046	177.054	2.393	OMBMYWYFYLOVPT-UHFFFAOYSA-N		74.4			Organoheterocyclic compounds	Benzoxepines					[M+H]+1	6.56175e+06	6.90202e+06	6.5529e+06	170338	171475	163670	5.51587e+06	5.85512e+06	5.71675e+06	7.06633e+06	1.60838e+07	6.97798e+06
MP8256	5-Tetradecynoic acid	C14H24O2	-7.1	206.166	207.173	6.22	RHOQRBVFJSAQTR-UHFFFAOYSA-N		87.4			Lipids and lipid-like molecules	Fatty Acyls	Fatty acids and conjugates				[M+H-H2O]+1	3.13533e+06	4.59699e+06	3.19168e+06	337597	659195	348905	1.14899e+07	5.17786e+06	1.19409e+07	3.92703e+06	1.60692e+07	1.17818e+07
MP8267	违-L-Glutamyl-L-glutamic acid	C10H16N2O7	1.95	276.096	277.104	0.662		74.4	79.3									[M+H]+1	2.05535e+06	2.20296e+06	2.77558e+06	3.83565e+06	662942	205408	4.55022e+06	2.02066e+06	2.81622e+06	2.5653e+06	4.57914e+06	2.86256e+06
MP8282	Deoxycorticosterone acetate	C23H32O4	2.91	372.231	373.238	6.316	VPGRYOFKCNULNK-ACXQXYJUSA-N	51.5	59.8	HMDB0251003	C14554	Lipids and lipid-like molecules	Steroids and steroid derivatives	Pregnane steroids				[M+H]+1	1.82391e+06	708169	616901	4.21083e+06	1.60282e+07	4.27071e+06	3.06994e+06	1.28622e+06	1.70275e+06	1.49223e+06	2.52882e+06	471738
MP8292	Annulohypoxyloman C	C12H16O4	-7.53	192.077	225.11	3.962	HPQCCEMROSJHPU-SSDOTTSWSA-N		52.9			Organoheterocyclic compounds	Benzopyrans	2-benzopyrans				[M+H]+1	1.37854e+07	1.45292e+07	1.60003e+07	2.03716e+06	1.90972e+06	2.17641e+06	4.56542e+06	4.08787e+06	9.42095e+06	9.64136e+06	9.19292e+06	9.2177e+06
MP8338	PESTALOTIN	C11H18O4	-7.15	214.119	215.126	3.926	YFIMUDXPJZVJJO-UWVGGRQHSA-N		79.9			Organoheterocyclic compounds	Pyrans	Pyranones and derivatives				[M+H]+1	1.02576e+06	1.54808e+06	1.25073e+06	7.03847e+06	2.70992e+06	7.36737e+06	1.30119e+06	4.41646e+06	1.94497e+06	2.34265e+06	1.40233e+07	1.5929e+07
MP8345	val-trp-arg	C22H33N7O4	-7.13	459.256	230.635	2.97	HVRRJRMULCPNRO-FQECFTEESA-N		54.9									[M+2H]+2	196240	206416	273873	136511	163924	100201	67253.1	66719.8	68587.9	66483.5	69742.5	71011.2
MP8346	3,6,9,12-tetraoxatridecan-1-ol	C9H20O5	0.76	208.131	209.139	3.345			57.9									[M+H]+1	3.86361e+06	4.04627e+06	4.9357e+06	1.53427e+07	1.54352e+07	1.59144e+07	7.50864e+06	186732	101555	9.59635e+06	9.83666e+06	9.3335e+06
MP8352	2-Amino-6-(1,2,3-trihydroxypropyl)-7,8-dihydro-4(1H)-pteridinone	C9H13N5O4	-12.95	237.083	238.09	0.59			71.3									[M+H-H2O]+1	1.41571e+07	1.59083e+07	1.43842e+07	155815	282239	222269	6.06263e+06	6.29807e+06	6.34545e+06	6.65874e+06	5.54347e+06	1.12545e+07
MP8355	Gly-Tyr	C11H14N2O4	-7.15	238.094	239.101	1.296	XBGGUPMXALFZOT-VIFPVBQESA-N		81.9	HMDB0028853		Organic acids and derivatives	Carboxylic acids and derivatives	Amino acids, peptides, and analogues				[M+H]+1	5.80433e+06	1.57638e+06	5.69887e+06	375855	403623	384646	3.20945e+06	5.1595e+06	2.49202e+06	6.91147e+06	1.36832e+07	3.16304e+06
MP8367	3-Methoxy prostaglandin F1伪	C21H38O6	-5.12	408.247	409.254	5.953		67.6										[M+Na]+1	1.59267e+06	866551	155382	1.58779e+07	2.19297e+06	7.91802e+06	2.06761e+06	1.9754e+06	1.91938e+06	3.30528e+06	3.56445e+06	3.15142e+06
MP8372	Aspilactonol B	C9H14O5	-6.3	202.083	203.09	3.089	ARUCEWIJCNEASJ-LRSZDJBLSA-N		55			Organoheterocyclic compounds	Dihydrofurans	Furanones				[M+H]+1	667754	3.48174e+06	3.00246e+06	1.88885e+06	1.37116e+06	1.33077e+06	1.54798e+07	1.35027e+07	1.5866e+07	8.66029e+06	9.64612e+06	9.59891e+06
MP8390	ETHYL PALMITOLEATE	C18H34O2	-7.12	282.254	283.261	4.918	JELGPLUONQGOHF-KTKRTIGZSA-N		71.8			Lipids and lipid-like molecules	Fatty Acyls	Fatty acid esters				[M+H]+1	6.74603e+06	4.23579e+06	8.64954e+06	69384.8	71657.8	73335.5	1.58467e+07	784341	763122	1.26843e+07	9.95514e+06	4.15719e+06
MP8411	6-{3-[(3,4-dimethoxyphenyl)methyl]-4-methoxy-2-(methoxymethyl)butyl}-4-methoxy-2H-1,3-benzodioxole	C24H32O7	-7.21	449.238	450.245	5.936	RCFGIEPQSDGMJJ-UHFFFAOYSA-N	60.4				Lignans, neolignans and related compounds	Dibenzylbutane lignans					[M+NH4]+1	1.58188e+07	1.53187e+07	1.50118e+07	217185	216783	199979	199045	339079	121722	5.37517e+06	5.34733e+06	5.04426e+06
MP8440	3,5-Dihydroxyphenylglycine	C8H9NO4	-5.78	183.052	184.059	0.653	HOOWCUZPEFNHDT-UHFFFAOYSA-N	69.4	53	HMDB0243702	C12026	Organic acids and derivatives	Carboxylic acids and derivatives	Amino acids, peptides, and analogues				[M+H]+1	9.79612e+06	9.93904e+06	8.49574e+06	294492	152443	699965	1.42015e+07	1.36146e+07	1.5788e+07	1.39774e+07	1.26122e+07	1.19416e+07
MP8453	Meconin	C10H10O4	-6.51	194.057	195.064	3.963	ORFFGRQMMWVHIB-UHFFFAOYSA-N		51.1	HMDB0032652		Organoheterocyclic compounds	Isocoumarans	Isobenzofuranones				[M+H]+1	1.07594e+06	1.38926e+06	1.80017e+06	1.47801e+07	1.57635e+07	1.53854e+07	1.02952e+07	1.29879e+07	6.4119e+06	4.15726e+06	7.36037e+06	5.64452e+06
MP8470	4,8-dihydroxy-6,6,8-trimethyl-1H,3H,4H,4aH,5H,6H,7H,7aH,8H,9H-azuleno[5,6-c]furan-1-one	C15H22O4	2.85	216.116	249.149	7.6		64	73.2									[M+H-H2O]+1	1.17719e+06	1.26674e+06	1.71716e+06	283992	84390.1	330738	2.49069e+06	1.73772e+06	1.77062e+06	6.77511e+06	2.87903e+06	1.66105e+06
MP8487	3-(Tetrahydrofuran-2-yl)propionic acid	C7H12O3	1.21	144.079	145.086	1.632			78.6									[M+H]+1	289473	282867	320408	1.44427e+07	1.56467e+07	1.57075e+07	2.47717e+06	2.87833e+06	3.59547e+06	2.28124e+06	3.62388e+06	3.28822e+06
MP8492	2-Hydroxyhexan-3-one	C6H12O2	-4.42	116.083	117.091	1.02	ZWBUSAWJHMPOEJ-UHFFFAOYSA-N		77.2			Organic oxygen compounds	Organooxygen compounds	Carbohydrates and carbohydrate conjugates				[M+H]+1	286285	313312	429402	244836	586974	1.56948e+07	1.35048e+06	846133	989617	2.01182e+06	1.96796e+06	1.91146e+06
MP8506	4,5-Dihydroxy-3-propyl-2-cyclopenten-1-one	C8H12O3	-3.19	138.068	139.075	1.799			78.2									[M+H-H2O]+1	2.82276e+06	3.65696e+06	2.82786e+06	1.11384e+07	1.1991e+07	1.19409e+07	1.56784e+07	2.02343e+06	1.9092e+06	3.92746e+06	8.28301e+06	8.52249e+06
MP8508	(3S)-3-Methyloxacyclotetradecan-2-one	C14H26O2	-7.42	226.192	227.199	5.562			86.4									[M+H]+1	838312	815801	810798	158923	159710	159316	1.96805e+06	3.2253e+06	1.81127e+06	1.88327e+06	2.33605e+06	2.2699e+06
MP8515	9,16-dihydroxy-6-(hydroxymethyl)-2,6,11-trimethyl-14-oxo-15-oxatetracyclo[8.7.0.0脗,芒聛路.0脗a脗,脗a芒聛露]heptadec-12-en-8-yl acetate	C22H32O7	-0.12	408.215	409.222	6.215		59.7	61.4									[M+H]+1	272713	301102	284306	1.49514e+07	1.56562e+07	1.48585e+07	472876	275277	520744	724349	1.4728e+06	284439
MP8523	1-[2-(2,5-dimethylphenoxy)ethyl]-3-indolecarboxylic acid	C19H19NO3	4.54	309.138	310.145	3.53			55.3									[M+H]+1	1.56438e+07	1.4757e+07	1.55137e+07	61518.5	59805.5	60152.6	4.28185e+06	4.42147e+06	4.42425e+06	8.10615e+06	7.9626e+06	7.48719e+06
MP8524	(2R,3S,4S,5R,6R)-2-(hydroxymethyl)-6-(2-phenylethoxy)oxane-3,4,5-triol	C14H20O6	-6.85	266.114	267.121	4.147	MLRIJUWUQTVDQE-RKQHYHRCSA-N	51.8	63.5			Organic oxygen compounds	Organooxygen compounds	Carbohydrates and carbohydrate conjugates				[M+H-H2O]+1	640174	417382	2.28179e+06	187033	157771	358796	4.20545e+06	4.33296e+06	4.34215e+06	3.90971e+06	3.34526e+06	3.76997e+06
MP8531	6-hydroxy-4a-(hydroxymethyl)-5-methyl-3-(prop-1-en-2-yl)-2,3,4,4a,5,6,7,8-octahydronaphthalen-2-one	C15H22O3	-7.4	232.144	233.152	7.483		89.4	86									[M+H-H2O]+1	3.40436e+06	2.81521e+06	2.36334e+06	5.5965e+06	2.92319e+06	4.7553e+06	1.25109e+07	1.20657e+07	1.17274e+07	1.5469e+07	1.56208e+07	1.51617e+07
MP8546	Curvulide A	C10H14O4	-6.95	198.088	199.095	4.026	HTBJFEKXOKTOLI-UHFFFAOYSA-N		72.5			Organic acids and derivatives	Carboxylic acids and derivatives	Carboxylic acid derivatives				[M+H]+1	2.23474e+06	4.68005e+06	1.96413e+06	1.35601e+07	1.55884e+07	1.24516e+07	3.64269e+06	3.5913e+06	3.61892e+06	4.15717e+06	3.80993e+06	3.32535e+06
MP8549	Ethyl oxo(2-oxocyclohexyl)acetate	C10H14O4	-5.47	198.088	199.095	4.194			69.4									[M+H]+1	1.42071e+06	4.68005e+06	1.57622e+06	1.35601e+07	1.55884e+07	1.55707e+07	1.74504e+06	2.55015e+06	2.38692e+06	4.54986e+06	5.20436e+06	4.35734e+06
MP8553	pantetheine	C11H22N2O4S	-2.05	300.11	301.119	3.807	ZNXZGRMVNNHPCA-UHFFFAOYSA-N		64.1	HMDB0003426	C00831	Organic acids and derivatives	Carboxylic acids and derivatives	Amino acids, peptides, and analogues				[M+Na]+1	613247	1.37587e+06	577801	224071	160562	164029	3.44847e+06	3.52622e+06	3.44654e+06	523799	1.62605e+06	2.74862e+06
MP8569	3-Hydroxylanosta-8,24-dien-21-oic acid	C30H48O3	-6.91	438.347	439.354	6.484			83.3									[M+H-H2O]+1	230019	322185	180813	597460	214813	442141	5.56955e+06	5.27404e+06	5.76442e+06	1.55496e+07	1.54156e+07	1.55416e+07
MP8580	Prostaglandin E2-1-glyceryl ester	C23H38O7	-1.6	408.25	409.258	6.228	RJXVYMMSQBYEHN-LVXZDWGESA-N	54.7	55.4			Lipids and lipid-like molecules	Fatty Acyls	Eicosanoids				[M+H-H2O]+1	1.20802e+06	471694	268355	1.39828e+07	1.49559e+07	1.55303e+07	1.49948e+06	1.59901e+06	1.57726e+06	1.5528e+06	2.00035e+06	1.53304e+06
MP8584	Sulfamethazine	C12H14N4O2S	5.69	278.085	279.092	1.795	ASWVTGNCAZCNNR-UHFFFAOYSA-N	82.4		HMDB0015522	C19530	Benzenoids	Benzene and substituted derivatives	Benzenesulfonamides				[M+H]+1	110937	52590.9	558202	70043.6	66652.1	66856.7	1.56405e+06	184303	913266	614288	652073	926669
MP8595	7伪-Hydroxytestosterone	C19H28O3	-7.15	304.202	305.209	5.703	RNCGWYKXAJCOLD-JUKXBMAYSA-N	64.6	75	HMDB0003956	C05291	Lipids and lipid-like molecules	Steroids and steroid derivatives	Androstane steroids	Hormones and transmitters	Steroid hormones	Androgens	[M+H]+1	480227	378474	374231	922419	1.13973e+06	2.37835e+06	1.07385e+07	1.00606e+07	1.07782e+07	1.39808e+07	1.55034e+07	1.39199e+07
MP8621	Phenothiazine	C12H9NS	5.72	199.047	200.054	0.78	WJFKNYWRSNBZNX-UHFFFAOYSA-N	55.1	54.2	HMDB0302434		Organoheterocyclic compounds	Benzothiazines	Phenothiazines				[M+H]+1	4.14137e+06	4.1376e+06	4.20059e+06	2.27446e+06	2.48962e+06	2.34956e+06	9.4424e+06	8.68789e+06	8.84182e+06	1.46305e+07	8.31442e+06	1.54748e+07
MP8628	Alpha-Cyperone	C15H22O	-6.29	200.155	201.163	6.419	KUFXJZXMWHNCEH-UHFFFAOYSA-N		92.6	HMDB0037061	C17090	Lipids and lipid-like molecules	Prenol lipids	Sesquiterpenoids				[M+H-H2O]+1	3.09563e+06	3.05883e+06	3.19265e+06	500444	542899	486578	8.52067e+06	1.54667e+07	1.30202e+07	7.07519e+06	6.19044e+06	7.16554e+06
MP8639	(19R,23E)-5,19-Epoxy-19-methoxy-5beta-cucurbita-6,23,25-triene-3beta-ol	C31H48O3	-6.38	468.357	469.364	8.472	QNIOIQFWRJSVOW-HYPRSTRGSA-N		55			Lipids and lipid-like molecules	Prenol lipids	Triterpenoids				[M+H]+1	4.13091e+06	3.34104e+06	4.88924e+06	1.45448e+06	4.90183e+06	1.45303e+06	4.77753e+06	5.70307e+06	4.96005e+06	3.37463e+06	7.08041e+06	2.40045e+06
MP8643	24,25-Epoxylanost-7-ene-3,23-diol	C30H50O3	-1.01	458.376	459.383	8.245			65.7									[M+H]+1	2.00232e+06	1.954e+06	1.21771e+06	1.51872e+07	1.54002e+07	1.54296e+07	6.21526e+06	6.6169e+06	6.74969e+06	6.3988e+06	5.6855e+06	6.68413e+06
MP8668	Chaxalactin A	C28H40O4	-7.33	440.289	441.297	6.197	DDLYOXCLOXCDSG-XORCWBNPSA-N		53.1									[M+H]+1	1.37194e+06	1.16495e+06	1.22868e+06	1.07777e+07	1.14937e+07	1.53874e+07	7.99826e+06	7.46459e+06	8.17966e+06	2.27404e+06	2.20264e+06	5.21238e+06
MP8672	3-Acetyl-4-methoxybenzoic acid	C10H10O4	-8.28	194.056	195.065	3.887	NPCYEBHVHXQCEM-UHFFFAOYSA-N		78.1			Organic oxygen compounds	Organooxygen compounds	Carbonyl compounds				[M+H]+1	1.07594e+06	1.56913e+06	1.43874e+06	1.47801e+07	1.11221e+06	1.53854e+07	3.97409e+06	4.02053e+06	6.4119e+06	4.92781e+06	3.87769e+06	3.99895e+06
MP8674	Myricetin	C15H10O8	-5.04	318.036	319.043	4.596	IKMDFBPHZNJCSN-UHFFFAOYSA-N	79.7	67.4	HMDB0002755	C10107	Phenylpropanoids and polyketides	Flavonoids	Flavones	Lipids	PK Polyketides	PK12 Flavonoids	[M+H]+1	90345.1	359552	193158	38940.5	40042	39455	449944	8.0425e+06	7.72479e+06	5.00283e+06	5.10682e+06	4.95663e+06
MP8687	N-(Cyclohexylcarbamoyl)glycine	C9H16N2O3	-14.03	400.227	401.234	8.045			52.8									[2M+H]+1	142954	149200	213021	1.33524e+06	1.28621e+06	1.26642e+06	849640	743693	1.16537e+06	564263	1.07076e+06	202358
MP8697	Pro-Gln	C10H17N3O4	-5.37	243.121	244.127	0.898	SHAQGFGGJSLLHE-RNFRBKRXSA-N		66.4	HMDB0029015		Organic acids and derivatives	Carboxylic acids and derivatives	Amino acids, peptides, and analogues				[M+H]+1	1.97011e+06	6.92002e+06	2.0179e+06	146732	208300	184554	2.31345e+06	2.60374e+06	2.1428e+06	2.46139e+06	2.06511e+06	2.84994e+06
MP8704	(.+/-.)-trans-Nerolidol	C15H26O	-7.43	204.184	205.194	7.606	FQTLCLSUCSAZDY-SDNWHVSQSA-N		88.9	HMDB0041629	C09704	Lipids and lipid-like molecules	Prenol lipids	Sesquiterpenoids	Lipids	PR Prenol lipids	PR01 Isoprenoids	[M+H-H2O]+1	149431	227444	223790	235697	226154	75873.3	9.74567e+06	8.86884e+06	1.12065e+07	1.53016e+07	7.31641e+06	6.12785e+06
MP8713	D-Valyl-L-glutamine	C10H19N3O4	-6.28	245.136	246.143	0.845			76.8									[M+H]+1	140682	1.74856e+06	140549	360708	446130	162792	1.09524e+06	898017	738836	1.29947e+06	701531	98877.4
MP8715	MFCD00156978	C8H8O3S	1.66	184.02	185.027	6.109			70.6									[M+H]+1	47526.3	44832	46953	241832	244522	245723	57139.7	57056.6	57823.9	93343	98323.1	92294
MP8723	ALK	C15H30N4O4	-6.24	330.225	166.12	1.015		65.8	76.9									[M+2H]+2	2.18009e+06	2.2685e+06	2.38347e+06	2.28796e+06	2.29448e+06	548546	907078	842122	1.05213e+06	864950	673733	667138
MP8748	N-oleoyl glutamine	C23H42N2O4	-6.8	410.312	411.319	7.899	ZHVSXWCIYWYBQP-UHFFFAOYSA-N		68.9	HMDB0241958		Organic acids and derivatives	Carboxylic acids and derivatives	Amino acids, peptides, and analogues				[M+H]+1	698202	424351	451842	226044	162879	160537	3.06332e+06	1.72611e+06	853774	660989	737749	607806
MP8757	Ethyl 3-cyclohexyl-3-oxopropanoate	C11H18O3	-6.65	180.114	181.121	5.842			51.8									[M+H-H2O]+1	4.28092e+06	4.03176e+06	3.68416e+06	793761	655062	601116	5.22954e+06	4.77553e+06	2.90915e+06	2.89633e+06	3.85648e+06	2.46363e+06
MP8760	3-[5-(3,4-Dihydroxy-4-methyl-5-oxotetrahydro-2-furanyl)-2-hydroxy-4-methoxyphenyl]propanoic acid	C15H18O8	2.11	308.09	309.098	5.753			71.3									[M+H-H2O]+1	97275.5	112517	103565	156567	507933	156215	179739	161043	187516	102803	104250	104970
MP8785	Lesquerolic acid	C20H38O3	3.28	326.283	327.29	6.804	OONXYOAWMIVMCI-HKKGQIFHNA-N		62									[M+H]+1	129922	122196	126736	600038	616381	586114	208233	205803	185974	187197	195883	182168
MP8795	Methyl deoxycholate	C25H42O4	-5.55	388.296	389.303	7.658	ZHUOOEGSSFNTNP-HWAYZWBCSA-N		51.5			Lipids and lipid-like molecules	Steroids and steroid derivatives	Bile acids, alcohols and derivatives				[M+H-H2O]+1	1.85155e+06	1.82161e+06	830804	920884	809419	921946	3.88269e+06	1.51553e+07	6.53983e+06	3.65527e+06	2.48007e+06	3.38428e+06
MP8813	16,16-Dimethyl prostaglandin A1	C22H36O4	3.29	386.245	387.252	8.563	CTQQHQGBBMYJPT-DZFVFWAGSA-N	78.6				Lipids and lipid-like molecules	Fatty Acyls	Eicosanoids				[M+Na]+1	1.64622e+06	1.25633e+06	2.93629e+06	48181.5	30109.2	30713.4	3.00977e+06	3.8696e+06	4.74958e+06	3.18023e+06	4.12438e+06	3.37896e+06
MP8819	4,7-Epoxyisobenzofuran-1,3-dione, hexahydro-, (3aR,4S,7R,7aS)-rel-	C8H8O4	-4.1	168.042	169.049	1.929	WJSQCAWGGRFZJK-UHFFFAOYSA-N		64.4	HMDB0245751		Organic oxygen compounds	Organooxygen compounds	Carbonyl compounds				[M+H]+1	4.25181e+06	2.37888e+06	3.96406e+06	794791	1.17741e+06	1.12949e+06	3.99486e+06	5.74267e+06	3.80932e+06	1.44841e+07	1.49697e+07	1.50953e+07
MP8821	2-hydroxy-6-(hydroxymethyl)-3,5-dimethylcyclohexa-2,5-diene-1,4-dione	C9H10O4	-5.33	182.057	183.064	3.892	ISBZQQHZWPNKOK-UHFFFAOYSA-N		68.5			Organic oxygen compounds	Organooxygen compounds	Carbonyl compounds				[M+H]+1	1.37824e+07	1.33367e+07	1.32439e+07	2.33071e+06	7.16482e+06	7.19311e+06	1.4089e+07	1.50905e+07	1.32976e+07	1.36116e+07	1.39219e+07	1.38656e+07
MP8832	L-Dopa	C9H11NO4	-7.24	197.067	198.075	1.042	WTDRDQBEARUVNC-LURJTMIESA-N	62	52.2	HMDB0000181	C00355	Organic acids and derivatives	Carboxylic acids and derivatives	Amino acids, peptides, and analogues	Peptides; Hormones and transmitters	Amino acids; Neurotransmitters	Other amino acids; Amino acids	[M+H]+1	2.03418e+06	2.57957e+06	2.03538e+06	2.3991e+06	1.42966e+06	938255	1.50623e+07	1.41565e+07	1.3619e+07	7.39258e+06	8.97194e+06	9.09619e+06
MP8839	4-[3-(4-hydroxy-3-methoxybenzoyl)-2,3-dimethyloxirane-2-carbonyl]-2-methoxyphenol	C20H20O7	1.63	372.122	373.129	5.671	ZDJWTWORZULMCQ-UHFFFAOYSA-N	65.9	68.4			Lignans, neolignans and related compounds	Dibenzylbutane lignans					[M+H]+1	115194	99179.5	99375.4	690824	687794	677009	236055	1.12003e+06	257880	103827	236520	742987
MP8853	Myxofacycline B	C14H23NO3	0.78	253.168	254.175	3.673	CUALQTIVAOUYKB-UHFFFAOYSA-N		63.1			Lipids and lipid-like molecules	Fatty Acyls	Fatty acids and conjugates				[M+H]+1	127979	124153	124424	1.50272e+07	1.45556e+07	1.49366e+07	604208	541558	515490	176862	361061	212135
MP8867	5-(4-Carboxy-3-methylbutyl)-3-hydroxy-5,6,8a-trimethyl-3,4,4a,5,6,7,8,8a-octahydro-1-naphthalenecarboxylic acid	C20H32O5	-10.02	352.221	353.229	5.024			56.8									[M+H]+1	1.67684e+06	2.1121e+06	2.52668e+06	2.73449e+06	2.91627e+06	2.74484e+06	3.6224e+06	3.88052e+06	3.9201e+06	6.50309e+06	6.68451e+06	6.70669e+06
MP8881	5-Oxoprolyltyrosine	C14H16N2O5	-6.91	292.104	293.111	3.345			86									[M+H]+1	8.38272e+06	8.38589e+06	8.2215e+06	208515	114014	168777	1.0726e+07	9.13103e+06	8.53562e+06	9.17319e+06	9.93867e+06	1.02559e+07
MP8890	(3aR,4S,6S,7R,7aR)-6-ethenyl-4-hydroxy-7-(3-hydroxyprop-1-en-2-yl)-6-methyl-3-methylidene-octahydro-1-benzofuran-2-one	C15H20O4	-6.67	246.124	247.131	3.408		85.8	85.4									[M+H-H2O]+1	878186	771932	1.4088e+06	367973	261701	315413	301286	541212	444559	1.8357e+06	402709	209769
MP8891	corydine	C20H23NO4	-7.17	341.16	342.168	4.151	IDQUPXZJURZAGF-CYBMUJFWSA-N		56.3			Alkaloids and derivatives	Aporphines					[M+H]+1	1.49598e+07	1.40889e+07	1.44893e+07	59951.1	58772.1	58154.6	1.52217e+06	1.43651e+06	1.35908e+06	1.76578e+06	1.35818e+06	1.465e+06
MP8910	1-O-(2R-hydroxy-pentadecyl)-sn-glycerol	C18H38O4	-4.4	318.276	319.283	8.386	XNBDVGMHTKTALN-MSOLQXFVSA-N		51.1			Lipids and lipid-like molecules	Fatty Acyls	Fatty alcohols				[M+H]+1	7.2756e+06	5.41756e+06	5.28767e+06	1.49231e+07	1.4642e+07	1.44287e+07	1.36914e+07	1.00657e+07	1.19432e+07	1.45939e+07	1.37068e+07	1.03922e+07
MP8912	7-hydroxy-1,4a-dimethyl-9-oxo-7-(propan-2-yl)-1,2,3,4,4a,4b,5,6,7,9,10,10a-dodecahydrophenanthrene-1-carboxylic acid	C20H30O4	-9.42	316.201	317.208	7.127	UFEHYRPBLFGEJW-UHFFFAOYSA-N	87.3	85			Lipids and lipid-like molecules	Prenol lipids	Diterpenoids				[M+H-H2O]+1	1.6938e+06	903605	4.50582e+06	3.68197e+06	3.32397e+06	3.75732e+06	1.429e+07	1.49059e+07	9.26851e+06	1.19366e+07	1.13292e+07	5.87666e+06
MP8934	Adenine	C5H5N5	8.09	135.056	136.063	0.931	GFFGJBXGBJISGV-UHFFFAOYSA-N	88.8	55.2	HMDB0000034	C00147	Organoheterocyclic compounds	Imidazopyrimidines	Purines and purine derivatives	Nucleic acids	Bases	Purines	[M+H]+1	231181	1.84361e+06	826780	2.62549e+06	2.78573e+06	2.34674e+06	237721	1.10633e+06	186996	259880	443938	765801
MP8939	(+/-)-Sabinene	C10H16	-5.62	136.124	137.131	5.245	NDVASEGYNIMXJL-WSYQHHSTNA-N		92.3	HMDB0034928	C16777	Lipids and lipid-like molecules	Prenol lipids	Monoterpenoids	Lipids	PR Prenol lipids	PR01 Isoprenoids	[M+H]+1	3.67061e+06	521277	433574	2.06376e+06	680921	801836	6.4189e+06	8.14924e+06	1.48711e+07	3.4462e+06	3.31774e+06	3.1627e+06
MP8947	1-Stearoyl-sn-glycero-3-phosphocholine	C26H54NO7P	-6.55	523.36	524.368	8.107	IHNKQIMGVNPMTC-RUZDIDTESA-N		90.4	HMDB0010384	C04230	Lipids and lipid-like molecules	Glycerophospholipids	Glycerophosphocholines	Lipids	Phospholipids	Glycerophospholipids	[M+H]+1	1.39457e+07	1.3933e+07	1.39704e+07	492494	205725	268130	487983	512134	495512	447704	436715	430571
MP8973	Met-Ile	C11H22N2O3S	0.78	262.135	263.143	3.53	OGGRSJFVXREKOR-XHNCKOQMSA-N		92.3	HMDB0028976		Organic acids and derivatives	Carboxylic acids and derivatives	Amino acids, peptides, and analogues				[M+H]+1	1.10042e+06	1.08823e+06	745525	3.5808e+06	3.63673e+06	3.57632e+06	1.888e+06	2.45396e+06	2.05862e+06	748759	586072	677649
MP8976	L-165041	C22H26O7	-7.35	402.165	403.172	5.765			52.9									[M+H]+1	6.93193e+06	6.87799e+06	6.6714e+06	215345	223332	214861	6.3425e+06	207428	5.69893e+06	1.3099e+07	1.3409e+07	1.4801e+07
MP8988	L-(-)-Carvone	C10H14O	-6.07	150.104	151.111	4.894	ULDHMXUKGWMISQ-SECBINFHSA-N	74.5	92	HMDB0035089	C01767	Lipids and lipid-like molecules	Prenol lipids	Monoterpenoids	Lipids	PR Prenol lipids	PR01 Isoprenoids	[M+H]+1	5.87211e+06	5.47501e+06	5.0051e+06	5.86019e+06	6.01553e+06	2.54948e+06	7.74068e+06	7.86303e+06	8.85435e+06	3.42283e+06	6.25501e+06	5.98043e+06
MP8989	Adenylsuccinic acid	C14H18N5O11P	-6.86	463.071	464.078	1.12	OFBHPPMPBOJXRT-DPXQIYNJSA-N		92.8	HMDB0000536	C03794	Nucleosides, nucleotides, and analogues	Purine nucleotides	Purine ribonucleotides				[M+H]+1	1.47707e+07	1.40752e+07	1.43119e+07	50733.8	53255	50809.7	381762	365289	436013	199462	324021	224459
MP9014	5-(3-Furyl)-2a',5'-dihydroxy-8b'-(hydroxymethyl)-7'-methyldodecahydrospiro[furan-3,6'-naphtho[1,8-bc]furan]-2-one	C20H26O7	-7.15	360.155	361.162	7.315	DHPGIJYSTONUPM-UHFFFAOYSA-N		51.6			Organoheterocyclic compounds	Lactones	Gamma butyrolactones				[M+H-H2O]+1	102392	101573	103712	172316	181459	177355	109483	111451	102161	104500	108340	99246.8
MP9031	Methyl cinnamate	C10H10O2	-13.39	162.066	163.074	3.8	CCRCUPLGCSFEDV-UHFFFAOYSA-N	55.2	66.5	HMDB0303905	C06358	Phenylpropanoids and polyketides	Cinnamic acids and derivatives	Cinnamic acid esters				[M+H]+1	1.84321e+06	897648	1.00507e+06	91285.5	93450.4	170094	4.94915e+06	3.26744e+06	4.79415e+06	1.47039e+07	7.1741e+06	2.92006e+06
MP9049	(8xi)-9-Hydroxy-11,15-dioxoprostan-1-oic acid	C20H34O5	0.68	354.241	337.238	5.313			50.9									[M+H-H2O]+1	2.24438e+06	2.05989e+06	300493	1.13655e+07	1.14736e+07	1.12418e+07	2.53092e+06	2.47073e+06	2.40814e+06	6.78448e+06	3.10177e+06	1.11823e+07
MP9059	VLK	C17H34N4O4	-6.9	358.256	180.135	2.96		60.3	79.3									[M+2H]+2	202481	256952	144870	307467	106166	388857	85003.7	93855.1	86690.7	85285.6	93978.5	89753.6
MP9072	D-MANNOSAMINE	C6H13NO5	4.45	201.062	202.069	0.657	MSWZFWKMSRAUBD-CBPJZXOFSA-N		60.1		C03570	Organic oxygen compounds	Organooxygen compounds	Carbohydrates and carbohydrate conjugates	Carbohydrates	Monosaccharides	Amino sugars	[M+Na]+1	6.67476e+06	6.87298e+06	7.06816e+06	598412	650857	387683	1.04922e+07	1.07737e+07	1.23665e+07	1.46403e+07	9.37108e+06	1.14051e+07
MP9107	methyl 3,4,5-trihydroxycyclohex-1-ene-1-carboxylate	C8H12O5	3.97	210.051	211.059	4.263	LSNUUAUXWJZSFD-UHFFFAOYSA-N	73.3	62			Organic oxygen compounds	Organooxygen compounds	Alcohols and polyols				[M+Na]+1	7.09375e+06	6.54672e+06	7.58168e+06	5.68304e+06	1.45716e+07	6.32463e+06	8.41065e+06	1.14374e+07	8.77556e+06	7.9396e+06	8.02264e+06	7.93051e+06
MP9124	2-[(3-Ethoxy-3-oxopropanoyl)amino]benzoic acid	C12H13NO5	-5.8	251.078	252.085	4.168			76.6									[M+H]+1	5.0897e+06	4.98192e+06	4.82123e+06	47086	45743.2	48300.2	8.97806e+06	9.02278e+06	8.74988e+06	7.72463e+06	7.61904e+06	7.59233e+06
MP9159	(2R,3S,4S,5R,6S)-2-({[(2S,3R,4R)-3,4-dihydroxy-4-(hydroxymethyl)oxolan-2-yl]oxy}methyl)-6-(3,4,5-trimethoxyphenoxy)oxane-3,4,5-triol	C20H30O13	-6.92	495.192	496.199	3.617	CKGKQISENBKOCA-NHBPFIHPSA-N	79.8	94.1			Organic oxygen compounds	Organooxygen compounds	Carbohydrates and carbohydrate conjugates				[M+NH4]+1	7.91946e+06	7.49337e+06	7.63476e+06	45252.9	43133.2	44914.7	3.29965e+06	3.26833e+06	3.21614e+06	7.97449e+06	7.32905e+06	7.75686e+06
MP9162	3-Hydroxypicolinic acid	C6H5NO3	-7.42	139.026	140.033	0.9	BRARRAHGNDUELT-UHFFFAOYSA-N	74.2	50.7	HMDB0013188	C18620	Organoheterocyclic compounds	Pyridines and derivatives	Pyridinecarboxylic acids and derivatives				[M+H]+1	1.23961e+07	1.17941e+07	1.21107e+07	254961	540992	400848	1.07241e+07	1.13093e+07	9.46231e+06	3.02484e+06	3.58051e+06	2.97807e+06
MP9177	5-OxoETE	C20H30O3	-3.72	318.218	319.226	5.322	MEASLHGILYBXFO-UHFFFAOYSA-N	76.5	79.4	HMDB0010217	C14732	Lipids and lipid-like molecules	Fatty Acyls	Fatty acids and conjugates	Lipids	FA Fatty acyls	FA03 Eicosanoids	[M+H]+1	1.47133e+06	1.27033e+06	1.34564e+06	1.13926e+07	1.11343e+07	1.14953e+07	6.22527e+06	6.68444e+06	5.99606e+06	1.02428e+07	1.44326e+07	6.2574e+06
MP9182	D-Valyl-L-threonine	C9H18N2O4	-6.02	218.125	219.132	1.176			71.2									[M+H]+1	488454	460745	479072	88730.4	35371.8	71507.5	92594.1	1.23974e+06	88116.1	108682	623346	853640
MP9184	5-Oxoprolylphenylalanine	C14H16N2O4	1.84	276.112	277.119	4.126			71.1									[M+H]+1	817333	440481	606010	73681	51561.9	61334.6	164495	291712	110277	1.89315e+06	416532	350143
MP9186	4-Methoxycinnamaldehyde	C10H10O2	-8.05	162.067	163.074	0.901	AXCXHFKZHDEKTP-NSCUHMNNSA-N	52.4	73.9	HMDB0032611	C10475	Phenylpropanoids and polyketides	Cinnamaldehydes					[M+H]+1	7.06525e+06	6.04109e+06	6.24592e+06	91026.8	94438.4	97356.3	4.28451e+06	3.82012e+06	3.1679e+06	5.37035e+06	5.83492e+06	5.79902e+06
MP9193	(9Z,12Z,14E)-16-Oxo-9,12,14-octadecatrienoic acid	C18H28O3	-7.14	274.191	275.199	6.257			60.4									[M+H-H2O]+1	692175	767854	698445	1.5046e+06	1.57761e+06	1.54628e+06	1.44118e+07	7.68941e+06	8.15883e+06	5.5507e+06	5.35742e+06	4.88996e+06
MP9198	2-(1H-Tetrazol-5-yl)acetohydrazide	C3H6N6O	13.89	142.062	143.069	1.074			75.8									[M+H]+1	2.65546e+06	2.86915e+06	2.67241e+06	1.35464e+07	1.38475e+07	1.43997e+07	7.17182e+06	1.88225e+06	3.8823e+06	832108	4.49615e+06	5.22211e+06
MP9210	12S-HOME(13Z)	C18H34O3	-6.92	298.249	299.256	5.083	SOMSSWWRWUAFKK-VWILAXROSA-N		53.7									[M+H]+1	2.55081e+06	2.27596e+06	2.11523e+06	80457	81322.9	80052.6	769239	862657	586731	5.40193e+06	1.43846e+07	1.40501e+07
MP9240	(+/-)-Cannabichromeorcin	C17H22O2	3.87	258.163	259.17	6.837	VZJBWZFFBJMJSD-UHFFFAOYSA-N	75.5	76.5			Organoheterocyclic compounds	Benzopyrans	1-benzopyrans				[M+H]+1	133665	124165	195317	232754	251449	243025	133772	132725	129647	163473	172868	159975
MP9261	Altersolanol P	C15H14O5	2.78	274.085	275.092	4.049	WRNLEMKPLFRUFO-LSDHHAIUSA-N		72.7			Benzenoids	Anthracenes	Anthraquinones				[M+H]+1	940628	427476	460613	75624	74251.1	75030.7	215100	822921	549734	129394	820694	717642
MP9267	(E)-5-((1S,4R)-3,3-Dimethylbicyclo[2.2.1]heptan-2-yl)pent-3-en-2-one	C14H22O	-8.59	206.165	207.173	5.512			71.3									[M+H]+1	4.03159e+06	2.64612e+06	1.64973e+06	589715	287028	1.23398e+06	9.21057e+06	8.39593e+06	8.87413e+06	1.42875e+07	7.82869e+06	7.36159e+06
MP9281	1-Allyl-2-(3-methoxyphenyl)-3-oxo-4-isoindolinecarboxylic acid	C19H17NO4	10.26	323.119	324.126	0.567			67.5									[M+H]+1	1.00185e+07	1.07983e+07	1.18839e+07	135676	877785	206481	950167	1.01421e+06	5.71142e+06	2.7012e+06	511175	733344
MP9288	Fagarol	C20H18O6	-7.31	354.108	355.115	5.452	PEYUIKBAABKQKQ-UHFFFAOYSA-N		71.2	HMDB0034256	C10882	Lignans, neolignans and related compounds	Furanoid lignans		Phenylpropanoids	Lignans	Lignans	[M+H]+1	161971	202870	142551	966035	1.56784e+06	1.01939e+06	1.30355e+07	1.4258e+07	1.32391e+07	2.52602e+06	2.31807e+06	1.97194e+06
MP9298	13(S)-HOTrE	C18H30O3	-3	294.219	295.226	5.668	KLLGGGQNRTVBSU-FQSPHKRJSA-N	76.9	83		C16316	Lipids and lipid-like molecules	Fatty Acyls	Lineolic acids and derivatives	Lipids	FA Fatty acyls	FA02 Octadecanoids	[M+H]+1	332297	591108	503399	981923	977616	239802	5.15925e+06	5.05621e+06	5.60253e+06	6.2298e+06	6.87801e+06	5.78621e+06
MP9301	Hypoxanthine	C5H4N4O	2	136.039	137.046	0.903	FDGQSTZJBFJUBT-UHFFFAOYSA-N	83.7	50.9	HMDB0000157	C00262	Organoheterocyclic compounds	Imidazopyrimidines	Purines and purine derivatives	Alkaloids	Others	Purine alkaloids	[M+H]+1	5.46205e+06	3.01088e+06	2.92584e+06	131277	106287	236955	357680	1.60046e+06	1.55552e+06	400297	1.43322e+06	359877
MP9324	Miglitol	C8H17NO5	-7.27	189.1	190.106	1.11	IBAQFPQHRJAVAV-UHFFFAOYSA-N		64.6	HMDB0014634	C07708	Organoheterocyclic compounds	Piperidines					[M+H-H2O]+1	6.87169e+06	6.79585e+06	6.793e+06	329794	328381	317112	6.137e+06	5.27899e+06	5.87713e+06	9.75876e+06	1.03218e+07	1.01235e+07
MP9340	5-(furan-3-yl)-1',9'-dihydroxy-12'-(hydroxymethyl)-6'-methyl-3'-oxaspiro[oxolane-3,7'-tricyclo[6.3.1.0芒聛麓,脗a脗]dodecane]-2-one	C20H26O7	-6.31	400.147	401.155	4.317		60.2	74.8									[M+Na]+1	1.41816e+07	9.15755e+06	1.41185e+07	88701.3	71566.4	50426.2	6.62494e+06	6.97665e+06	4.872e+06	4.79061e+06	6.70886e+06	6.48732e+06
MP9341	Ser-Met	C8H16N2O4S	-11.94	236.08	237.088	1.052	PBUXMVYWOSKHMF-RITPCOANSA-N		72	HMDB0029045		Organic acids and derivatives	Carboxylic acids and derivatives	Amino acids, peptides, and analogues				[M+H]+1	3.44534e+06	1.97031e+06	4.06242e+06	1.11989e+06	2.12913e+06	419395	879048	2.36689e+06	330819	1.2626e+06	4.49599e+06	376980
MP9356	(2aR,5aR,6R,6aR,10aS,10bR)-3-Acetoxy-8-(3-furyl)-6-(2-methoxy-2-oxoethyl)-2a,5a,6a,7-tetramethyl-2a,4,5,5a,6,6a,8,9,9a,10a,10b,10c-dodecahydro-2H,3H-cyclopenta[b]furo[2',3',4':4,5]naphtho[2,3-d]furan- 5-yl (2E)-2-methyl-2-butenoate	C34H44O9	4.1	618.283	619.29	7.32			77.9									[M+Na]+1	171379	171048	173308	283882	298946	292184	189460	192258	188322	178425	189548	177018
MP9362	(R)-cis-verbenol	C10H16O	1.15	134.11	135.117	2.449	WONIGEXYPVIKFS-HRDYMLBCSA-N		90.4			Lipids and lipid-like molecules	Prenol lipids	Monoterpenoids				[M+H-H2O]+1	1.23646e+06	1.2342e+06	1.09645e+06	1.41376e+07	1.36461e+07	1.33821e+07	3.29215e+06	3.23399e+06	3.28711e+06	2.95832e+06	2.80069e+06	2.77555e+06
MP9363	5,6,7,3',4',5'-Hexamethoxyflavanone	C21H24O8	-6.68	404.144	405.152	4.734	CYJWWPSCJSSHJX-CYBMUJFWSA-N		69.2			Phenylpropanoids and polyketides	Flavonoids	O-methylated flavonoids				[M+H]+1	7.49276e+06	9.41107e+06	1.04652e+07	554214	700129	536874	9.99449e+06	5.11982e+06	1.4132e+07	3.62214e+06	4.05349e+06	4.09612e+06
MP9370	Oxacyclohexadecane-2,13-dione	C15H26O3	-6.64	254.187	255.194	6.251			70.1									[M+H]+1	9.30896e+06	8.55672e+06	8.54963e+06	1.48517e+06	868382	1.40412e+06	4.11733e+06	5.16292e+06	5.27127e+06	2.77021e+06	1.41235e+07	1.32173e+07
MP9375	2E,6Z-dodecadienoic acid	C12H20O2	-7.42	178.134	179.142	7.158	RFHKVLKBWQIQDY-JFEAUALZSA-N		92.6			Lipids and lipid-like molecules	Fatty Acyls	Fatty acids and conjugates				[M+H-H2O]+1	4.95479e+06	1.66886e+06	1.71129e+06	256996	241684	258316	4.51921e+06	4.23422e+06	3.56004e+06	2.0332e+06	3.22119e+06	2.72565e+06
MP9392	(2s)-2-phenyl-2-(trimethylammonio)acetate	C11H15NO2	-4.74	193.109	194.117	0.68	ULHLQCLIZGYXEV-JTQLQIEISA-N		55.7			Organic acids and derivatives	Carboxylic acids and derivatives	Amino acids, peptides, and analogues				[M+H]+1	9.14239e+06	8.99144e+06	9.05578e+06	1.20945e+07	1.17943e+07	1.21144e+07	9.96242e+06	5.01161e+06	9.73424e+06	8.26514e+06	8.40417e+06	8.74357e+06
MP9404	(2E)-3-[4-(beta-D-Glucopyranosyloxy)-1-benzofuran-5-yl]acrylic acid	C17H18O9	-8.63	383.118	384.126	0.666			51.8									[M+NH4]+1	1.26659e+07	1.29349e+07	1.40618e+07	168983	162095	170047	253489	251234	255210	248289	273591	262431
MP9405	4-Amino-2-hydroxy-5-{[1-hydroxy-1-(2-oxobicyclo[4.1.0]hept-3-en-1-yl)-2-propanyl]amino}-5-oxopentanoic acid	C15H22N2O6	6.35	326.15	327.157	6.042			51.8									[M+H]+1	365260	336375	302836	222545	221652	224113	1.40609e+07	425751	9.0434e+06	2.46831e+06	2.89456e+06	1.59775e+06
MP9406	2-[1-(2H-1,3-benzodioxol-5-yl)propan-2-yl]-6-methoxy-4-(prop-2-en-1-yl)phenol	C20H22O4	4.07	326.153	327.16	6.078	ASUIJWWJFVZGGG-UHFFFAOYSA-N	71.8	91.3			Phenylpropanoids and polyketides	Stilbenes					[M+H]+1	96723.1	96709.4	96137.6	146263	140669	137074	1.40609e+07	1.11381e+06	9.0434e+06	133391	941302	215201
MP9419	Methyl indole-3-acetate	C11H11NO2	-6.4	189.078	190.085	5.723	KTHADMDGDNYQRX-UHFFFAOYSA-N	78.1	86.2	HMDB0029738		Organoheterocyclic compounds	Indoles and derivatives	Indolyl carboxylic acids and derivatives				[M+H]+1	1.11539e+07	1.19296e+07	1.4047e+07	299765	296533	270139	7.32166e+06	7.65072e+06	7.3646e+06	2.65414e+06	1.8903e+06	2.25222e+06
MP9426	Asperugin B	C23H30O5	-7.28	386.207	387.214	7.974	UDBSZUYIWDXRKO-XURGJTJWSA-N		56.8			Lipids and lipid-like molecules	Prenol lipids	Sesquiterpenoids				[M+H]+1	223412	460154	176963	178554	180416	186462	1.27053e+07	1.40423e+07	1.28148e+07	8.41974e+06	8.42025e+06	7.5132e+06
MP9440	LY-341,495	C20H19NO5	-0.14	375.108	376.115	7.408			60.4									[M+Na]+1	150048	148238	148449	1.40242e+07	1.36389e+07	9.68964e+06	207571	200843	209534	202385	198404	189700
MP9446	ACETYL PROLINE	C7H11NO3	-5.29	157.073	158.08	0.984	GNMSLDIYJOSUSW-UHFFFAOYSA-N		63.1	HMDB0094701		Organic acids and derivatives	Carboxylic acids and derivatives	Amino acids, peptides, and analogues				[M+H]+1	1.0431e+07	7.93748e+06	1.17672e+07	492705	1.12349e+06	724346	5.05776e+06	4.52555e+06	4.46749e+06	2.13052e+06	3.84563e+06	8.06228e+06
MP9454	(1,3-Dihydroxy-6,8a-dimethyl-3-propan-2-yl-1,2,3a,4,5,8-hexahydroazulen-4-yl) 4-hydroxybenzoate	C22H30O5	-7.85	356.196	357.203	6.511			58.8									[M+H-H2O]+1	1.1049e+06	730637	1.37866e+06	1.69863e+06	1.4876e+06	1.21749e+06	3.67062e+06	1.35127e+06	1.40043e+07	1.68999e+06	429353	1.51405e+06
MP9477	Ethyl orsellinate	C10H12O4	3.13	196.074	197.081	5.999	UQSRXQMIXSZGLA-UHFFFAOYSA-N		89.5			Benzenoids	Benzene and substituted derivatives	Benzoic acids and derivatives				[M+H]+1	813125	732329	889827	2.89941e+06	3.20364e+06	3.07117e+06	6.86705e+06	7.52941e+06	7.31575e+06	9.53861e+06	8.47298e+06	7.88762e+06
MP9484	(5R)-5-hydroxy-2,3-dimethylcyclohex-2-en-1-one	C8H12O2	-0.94	140.084	141.091	3.798	MUZIZMZBFSDFOK-UHFFFAOYSA-N		70.5			Organic oxygen compounds	Organooxygen compounds	Carbonyl compounds				[M+H]+1	1.37931e+06	1.20028e+06	1.4878e+06	1.34716e+07	1.39553e+07	1.36192e+07	9.12423e+06	6.96579e+06	5.72579e+06	3.0614e+06	5.28756e+06	6.07729e+06
MP9490	N-palmitoyl glutamine	C21H40N2O4	-6.8	384.296	385.303	7.707	KCXYSRAVPMMHKU-SFHVURJKSA-N		66.4	HMDB0241924		Organic acids and derivatives	Carboxylic acids and derivatives	Amino acids, peptides, and analogues				[M+H]+1	142108	127451	125671	66399.6	67725.8	64720.2	557023	525781	641010	426927	309088	402870
MP9491	L-Tyrosine methyl ester	C10H13NO3	-5.95	195.088	196.096	0.898	MWZPENIJLUWBSY-VIFPVBQESA-N	68.6	75.6	HMDB0029217	C03404	Organic acids and derivatives	Carboxylic acids and derivatives	Amino acids, peptides, and analogues				[M+H]+1	7.80557e+06	6.5363e+06	7.10039e+06	3.8378e+06	6.69121e+06	4.42203e+06	5.57361e+06	6.05159e+06	5.26844e+06	1.33779e+07	1.39461e+07	1.2681e+07
MP9517	8-{2-[(1E)-3-Hydroxy-1-penten-1-yl]-5-oxo-3-cyclopenten-1-yl}octanoic acid	C18H28O4	-5.6	290.187	291.194	5.917			79.9									[M+H-H2O]+1	2.97459e+06	6.3078e+06	2.80404e+06	429533	443794	460386	504315	2.40028e+06	328551	1.39025e+07	1.04929e+06	2.41756e+06
MP9530	(4S,4aR)-4-(Hydroxymethyl)-3,4a,8,8-tetramethyl-4a,5,6,7,8,8a-hexahydro-1(4H)-naphthalenone	C15H24O2	-7.25	218.165	219.173	4.424	CDVMOSRXPDTXBF-LKVSRFHLSA-N		67.8			Organic oxygen compounds	Organooxygen compounds	Carbonyl compounds				[M+H-H2O]+1	1.38801e+07	1.34552e+07	1.3418e+07	3.31122e+06	3.36775e+06	3.45988e+06	4.69492e+06	1.20457e+07	4.5538e+06	9.39172e+06	1.04031e+07	8.81829e+06
MP9534	N-(17-hydroxy-9,12-octadecadienoyl)-glutamine	C23H40N2O5	-6.77	424.291	425.298	5.903	JPDHHIDMPUIHBY-YHIZTDPQSA-N		67.5			Organic acids and derivatives	Carboxylic acids and derivatives	Amino acids, peptides, and analogues				[M+H]+1	407760	208299	123076	303527	290587	303732	910258	1.28647e+06	853342	319871	280705	414090
MP9552	Comazaphilone C	C22H24O8	-6.82	416.144	417.152	4.859	BVPLOPDDUJTCFL-UHFFFAOYSA-N		61.2			Organoheterocyclic compounds	Azaphilones					[M+H]+1	2.41794e+06	1.18787e+07	1.54521e+06	505899	359917	237882	9.31465e+06	9.4217e+06	1.38422e+07	9.1461e+06	8.38219e+06	9.92457e+06
MP9556	2-Methyl-2-propanyl 3-(aminomethyl)-1-piperazinecarboxylate	C10H21N3O2	11.4	215.166	216.173	4.665			61.6									[M+H]+1	1.36628e+06	1.103e+06	1.69801e+06	91975	94000.8	100102	1.37396e+07	1.38349e+07	1.3313e+07	6.73386e+06	8.01183e+06	1.85978e+06
MP9559	Ginkgotoxin	C9H13NO3	-7.23	183.088	184.095	1.126	SVINQHQHARVZFF-UHFFFAOYSA-N		67.5	HMDB0029455		Organoheterocyclic compounds	Pyridines and derivatives	Pyridoxines				[M+H]+1	1.58772e+06	1.62148e+06	1.15589e+06	86660.2	50658.6	40401.3	1.38227e+07	1.324e+07	1.38314e+07	8.86867e+06	1.01206e+07	8.25684e+06
MP9582	Sinapyl alcohol	C11H14O4	-6.83	192.077	193.085	4.731	LZFOPEXOUVTGJS-ONEGZZNKSA-N		76.2	HMDB0013070	C02325	Benzenoids	Phenols	Methoxyphenols	Phenylpropanoids	Monolignols	Sinapate derivatives	[M+H-H2O]+1	4.01615e+06	1.29907e+07	4.34258e+06	1.36308e+06	1.32465e+06	967017	9.9418e+06	9.08673e+06	9.85299e+06	1.16464e+07	1.37948e+07	1.35499e+07
MP9589	(3beta,5xi,9xi,18alpha)-3-Hydroxy-11-oxoolean-12-en-30-oic acid	C30H46O4	-3	470.338	471.345	7.282			60.4									[M+H]+1	316140	307634	307597	970683	969316	955926	1.10979e+07	373194	377780	1.37692e+07	361179	348101
MP9596	N-Acetyldopamine	C10H13NO3	-4.93	195.089	196.096	0.667	OFSAJYZMIPNPHE-UHFFFAOYSA-N	68.7	60.9	HMDB0041943		Benzenoids	Phenols	Benzenediols				[M+H]+1	1.08277e+07	1.09724e+07	1.10781e+07	1.00664e+07	1.02712e+07	1.05643e+07	7.14852e+06	7.08248e+06	6.68038e+06	1.37504e+07	1.27433e+07	1.26397e+07
MP9597	Acexamic acid	C8H15NO3	8.44	173.107	196.097	0.638	WDSCBUNMANHPFH-UHFFFAOYSA-N		74.6	HMDB0247031		Lipids and lipid-like molecules	Fatty Acyls	Fatty acids and conjugates				[M+Na]+1	1.01422e+07	1.09724e+07	1.10781e+07	4.51919e+06	1.02712e+07	3.82929e+06	7.14852e+06	7.08248e+06	6.68038e+06	1.37504e+07	1.27433e+07	1.26397e+07
MP9602	Auxofuran	C11H14O3	5.41	194.095	195.101	3.623	QGULYCSETZMOFF-QMMMGPOBSA-N		59.2			Organoheterocyclic compounds	Benzofurans					[M+H]+1	1.4144e+06	3.30857e+06	1.31839e+06	783359	450813	768111	1.55811e+06	1.3326e+06	1.5017e+06	1.93276e+06	1.37465e+07	5.5054e+06
MP9603	Y-lactone 2	C7H10O5	-7.09	174.052	175.059	1.93	HIYYVYGWCYYZJA-UHFFFAOYSA-N		69			Organoheterocyclic compounds	Lactones	Gamma butyrolactones				[M+H]+1	5.33899e+06	6.16041e+06	5.24546e+06	390823	347869	461160	8.63968e+06	7.80991e+06	7.35991e+06	1.37448e+07	1.24612e+07	1.28701e+07
MP9613	(1S,4aR,6aS,6bR,10R,11R,12aR)-1,10,11-trihydroxy-9,9-bis(hydroxymethyl)-2,2,6a,6b,12a-pentamethyl-1,2,3,4,4a,5,6,6a,6b,7,8,8a,9,10,11,12,12a,12b,13,14b-icosahydropicene-4a-carboxylic acid	C30H48O7	-6.56	520.337	521.344	4.752		57.3										[M+H]+1	115694	116221	106844	1.42433e+06	1.54517e+06	1.36569e+06	1.30356e+07	1.37305e+07	1.30545e+07	3.77257e+06	3.85109e+06	3.79596e+06
MP9632	(鈭?-alternarilactone A	C18H18O8	-7.33	362.098	363.105	4.387	QVUUGDKCVIHHKR-UHFFFAOYSA-N		50.9			Benzenoids	Benzene and substituted derivatives	Diphenylethers				[M+H]+1	1.2914e+06	2.1843e+06	1.20748e+06	796079	1.34346e+06	970648	1.36799e+07	1.36979e+07	1.33852e+07	9.85556e+06	9.82948e+06	1.05661e+07
MP9638	Aphidicolin A67	C19H26O4	-9.36	318.18	319.188	6.329	KEIKTRADEAFSDO-UHFFFAOYSA-N		61			Lipids and lipid-like molecules	Prenol lipids	Sesquiterpenoids				[M+H]+1	5.5954e+06	3.67978e+06	7.1614e+06	219906	606696	529762	1.3691e+07	1.06772e+07	1.35252e+07	8.09477e+06	6.94353e+06	7.37188e+06
MP9640	1-Methylene-5伪-androstan-3伪-ol-17-one glucuronide	C26H38O8	-7.39	460.243	461.25	7.304			62									[M+H-H2O]+1	103073	100300	266845	246625	248694	244733	374621	172294	467373	388772	118090	114228
MP9653	Thaxtomin A	C22H22N4O6	-10.51	420.139	421.146	4.51	QRDNJYNIEGRRKV-UHFFFAOYSA-N		53.3			Organic acids and derivatives	Carboxylic acids and derivatives	Amino acids, peptides, and analogues				[M+H-H2O]+1	8.32383e+06	7.51764e+06	7.47927e+06	131494	125519	128235	7.8201e+06	1.36765e+07	4.6985e+06	1.05555e+07	3.88749e+06	2.40643e+06
MP9663	3-Methyl-5-[(1S,2R,4aR)-1,2,4a,5-tetramethyl-7-oxo-1,2,3,4,4a,7,8,8a-octahydro-1-naphthalenyl]pentanoic acid	C20H32O3	-6.54	320.233	321.24	7.716			71.7									[M+H]+1	869072	189537	316589	498024	379599	203769	9.56879e+06	9.22282e+06	1.16198e+07	2.01357e+06	2.04676e+06	1.36633e+07
MP9666	Methyl 2-decenoate	C11H20O2	-8.42	184.145	185.152	5.827	VVBWOSGRZNCEBX-UHFFFAOYSA-N		72.6	HMDB0032396		Lipids and lipid-like molecules	Fatty Acyls	Fatty acid esters				[M+H]+1	562715	585804	484409	192702	190100	200500	2.89133e+06	3.73816e+06	3.56813e+06	5.58829e+06	5.56059e+06	4.77672e+06
MP9683	k-Strophanthidin	C23H32O6	-2.63	386.209	387.216	6.7	ODJLBQGVINUMMR-UHFFFAOYSA-N		66.7	HMDB0258516		Lipids and lipid-like molecules	Steroids and steroid derivatives	Steroid lactones				[M+H-H2O]+1	1.49408e+06	1.12838e+06	889287	6.80791e+06	3.80195e+06	9.04736e+06	3.66325e+06	9.41381e+06	2.22959e+06	4.83996e+06	8.27059e+06	1.36398e+07
MP9696	Tyrosyl-L-proline	C14H18N2O4	-7.23	278.125	279.132	2.733			86.7									[M+H]+1	330274	222285	544099	164096	205714	179635	163404	279675	332086	265769	133508	1.07872e+06
MP9704	2,7-Oxecanedione, 4,5-dihydroxy-10-methyl-	C10H16O5	-7.2	198.088	199.095	4.129			75.7									[M+H-H2O]+1	4.37628e+06	4.68005e+06	4.46801e+06	1.22609e+07	1.36221e+07	1.24516e+07	6.2662e+06	5.06365e+06	4.91114e+06	4.56424e+06	4.08895e+06	5.17133e+06
MP9724	Graphostrin I	C17H24O4	0.8	292.168	293.175	6.303	RFXHPNBIUMGYFL-UHFFFAOYSA-N		53.7			Lipids and lipid-like molecules	Fatty Acyls	Fatty alcohols				[M+H]+1	293588	1.83421e+06	169667	8.37356e+06	9.18759e+06	8.88822e+06	609273	1.65087e+06	504098	8.54345e+06	4.96319e+06	517785
MP9726	Methyl (1S)-1-(beta-D-glucopyranosyloxy)-6-hydroxy-7-methyl-1,4a,5,6,7,7a-hexahydrocyclopenta[c]pyran-4-carboxylate	C17H26O10	-7.2	372.139	373.147	3.804			68.1									[M+H-H2O]+1	705145	652917	691990	63934.3	65450.6	67374.7	1.30217e+07	1.3428e+07	1.35949e+07	9.27572e+06	1.16439e+07	9.00497e+06
MP9731	1-({3-ethyl-9,10-dimethoxy-1H,2H,3H,4H,6H,7H,11bH-pyrido[2,1-a]isoquinolin-2-yl}methyl)-7-methoxy-3,4-dihydroisoquinolin-6-ol	C28H36N2O4	-3.3	464.266	465.273	8.683	NCALAYAMQHIWMN-UHFFFAOYSA-N	54.4				Alkaloids and derivatives	Emetine alkaloids					[M+H]+1	1.04903e+07	1.23672e+07	1.35858e+07	122833	129676	125060	722788	618259	898094	746264	768223	656004
MP9774	(2S,4R,8S)-4,8-Dihydroxy-2-[(1S)-1-hydroxyheptyl]-2,3,4,6,7,8-hexahydro-5H-chromen-5-one	C16H26O5	2.19	239.141	281.175	6.717			58.4									[M+H-H2O]+1	4.64069e+06	3.94496e+06	4.88929e+06	1.20051e+06	1.13312e+06	1.12569e+06	4.62053e+06	9.79722e+06	2.04241e+06	1.33622e+07	1.35337e+07	1.2982e+07
MP9778	[6]-Gingerol	C17H26O4	-7.37	294.181	295.188	6.646	NLDDIKRKFXEWBK-UHFFFAOYNA-N		83.5	HMDB0005783	C10462	Benzenoids	Phenols	Methoxyphenols	Lipids	PK Polyketides	PK15 Phenolic lipids	[M+H]+1	4.08741e+06	3.10157e+06	3.94027e+06	185686	166042	180176	1.18954e+07	1.18578e+07	1.13695e+07	1.35197e+07	1.27003e+07	1.25616e+07
MP9799	Deconin A	C21H30O5	-11.68	362.205	363.212	7.375	QYKLLVVSXTWHIV-VFNWGFHPSA-N		73.5			Organoheterocyclic compounds	Benzopyrans	1-benzopyrans				[M+H]+1	1.29931e+07	1.34751e+07	1.28479e+07	123484	293648	295611	1.92274e+06	1.83369e+06	2.01065e+06	2.51493e+06	2.03682e+06	2.42597e+06
MP9803	salsolidine	C12H17NO2	-6.41	190.098	208.132	3.313	HMYJLVDKPJHJCF-UHFFFAOYSA-N		80.8			Organoheterocyclic compounds	Tetrahydroisoquinolines					[M+H]+1	4.75004e+06	4.12618e+06	5.34988e+06	1.28701e+07	1.32321e+07	1.34727e+07	6.56851e+06	1.37024e+06	1.63912e+06	9.8055e+06	9.23283e+06	8.02397e+06
MP9804	(3R)-8-hydroxy-3-(4-methoxyphenyl)-3,4-dihydro-1H-2-benzopyran-1-one	C16H14O4	-7.11	270.087	271.095	3.98		52.5	58.5									[M+H]+1	5.57089e+06	5.37673e+06	6.04431e+06	87466.3	87996	87173	9.73472e+06	8.7257e+06	9.50237e+06	1.2461e+07	1.34726e+07	1.29863e+07
MP9808	norethandrolone	C20H30O2	-7.42	302.222	303.23	6.612	ZDHCJEIGTNNEMY-UHFFFAOYSA-N		53.9	HMDB0255730		Lipids and lipid-like molecules	Steroids and steroid derivatives	Pregnane steroids				[M+H]+1	3.59169e+06	2.18539e+06	1.95664e+06	419482	373599	877944	1.34666e+07	1.07846e+07	1.00119e+07	6.51011e+06	6.70387e+06	6.83796e+06
MP9816	epi-jasmonic acid	C12H18O3	-7.27	192.114	193.121	4.927	ZNJFBWYDHIGLCU-LFOGJOMPNA-N		79.3	HMDB0303804	C16317	Lipids and lipid-like molecules	Fatty Acyls	Lineolic acids and derivatives	Lipids	FA Fatty acyls	FA02 Octadecanoids	[M+H-H2O]+1	6.2643e+06	6.51515e+06	6.2572e+06	782163	869814	1.11074e+06	1.01305e+07	2.75169e+06	2.85024e+06	2.78093e+06	1.19198e+07	4.40357e+06
MP9824	2,5-Bis(3,4-dimethoxyphenyl)-3,4-dimethyltetrahydrofuran	C22H28O5	-7.39	372.191	373.198	5.442	JLJAVUZBHSLLJL-WJWAULOUSA-N		66.8			Lignans, neolignans and related compounds	Furanoid lignans	Tetrahydrofuran lignans				[M+H]+1	1.08318e+07	9.69558e+06	1.08291e+07	1.28774e+06	214897	1.17342e+06	816324	189289	330285	5.97611e+06	5.46788e+06	5.61385e+06
MP9850	Pelopurin B	C10H14N2O4	-7.13	226.094	227.101	0.667	PGWYJRAHWPKIEV-UWVGGRQHSA-N		50.8			Organic acids and derivatives	Carboxylic acids and derivatives	Amino acids, peptides, and analogues				[M+H]+1	4.51513e+06	4.07869e+06	4.02925e+06	1.28459e+07	1.20938e+07	1.34249e+07	2.45619e+06	2.81308e+06	2.89946e+06	2.64929e+06	2.85786e+06	2.47157e+06
MP9853	beta-ala-gly	C5H10N2O3	-7.45	168.05	169.057	0.573			52.9									[M+Na]+1	419937	623511	386441	110945	105814	97501.6	3.33208e+06	809246	692970	760943	877442	823005
MP9864	Artemisinin	C15H22O5	-7.11	264.134	265.142	5.326	BLUAFEHZUWYNDE-UHFFFAOYSA-N	74.6	62.2		C09538	Lipids and lipid-like molecules	Prenol lipids	Terpene lactones	Lipids	PR Prenol lipids	PR01 Isoprenoids	[M+H-H2O]+1	8.82035e+06	1.0483e+07	1.34035e+07	2.86692e+06	2.24272e+06	1.79779e+06	2.12082e+06	1.42054e+06	2.63653e+06	1.07946e+07	8.22127e+06	1.25947e+07
MP9882	4-one	C9H14O2	-7.55	154.098	155.105	4.243	SEPPVOUBHWNCAW-FNORWQNLSA-N		53.5			Organic oxygen compounds	Organooxygen compounds	Carbonyl compounds				[M+H]+1	2.85845e+06	4.23313e+06	3.05945e+06	6.69638e+06	1.33778e+07	6.70381e+06	4.31552e+06	4.09292e+06	9.70193e+06	3.25329e+06	7.15294e+06	4.13933e+06
MP9889	3-(1-Nitroso-2-pyrrolidinyl)pyridine 1-oxide	C9H11N3O2	0.26	386.17	387.178	5.94			62.6									[2M+H]+1	9.47247e+06	1.01693e+07	1.00529e+07	2.588e+06	2.36217e+06	2.67036e+06	1.15345e+07	1.02673e+07	9.9568e+06	1.27198e+07	1.33385e+07	1.33746e+07
MP9893	Monoethyl phthalate	C10H10O4	-7.16	194.057	195.064	4.46	YWWHKOHZGJFMIE-UHFFFAOYSA-N		53	HMDB0002120		Benzenoids	Benzene and substituted derivatives	Benzoic acids and derivatives				[M+H]+1	1.0084e+07	9.37199e+06	1.02109e+07	2.91314e+06	1.35222e+06	1.64989e+06	1.10614e+07	1.3363e+07	9.95474e+06	7.60639e+06	6.93081e+06	6.93951e+06
MP9897	2-(2,5-Dimethyl-1H-pyrrol-1-yl)-5-hydroxybenzoic acid	C13H13NO3	-11.74	213.076	214.084	4.686			72									[M+H-H2O]+1	2.84441e+06	2.93035e+06	2.83229e+06	1.35427e+06	1.77372e+06	1.51299e+06	3.14499e+06	1.33545e+07	807636	6.36681e+06	6.75401e+06	6.51966e+06
MP9907	SLK	C15H30N4O5	-2.1	346.221	347.228	5.115		62.7										[M+H]+1	720113	814472	556877	867890	376049	360831	107955	97365.1	95704.6	639451	737901	622964
MP9919	Thr-Tyr	C13H18N2O5	-6.74	282.12	283.127	1.398	WCRFXRIWBFRZBR-PPKCKEKNSA-N		72.3	HMDB0029073		Organic acids and derivatives	Carboxylic acids and derivatives	Amino acids, peptides, and analogues				[M+H]+1	2.66782e+06	3.20037e+06	3.34783e+06	903494	812604	928101	760693	933220	552875	6.33858e+06	4.33419e+06	2.54579e+06
MP9939	AL 8810	C24H31FO4	6.43	424.205	425.213	4.717	WTYSXBKKVNOOIX-JTGCGUAKSA-N	77				Lipids and lipid-like molecules	Fatty Acyls	Fatty acids and conjugates				[M+Na]+1	1.32404e+07	1.31023e+07	1.32941e+07	3.69653e+06	3.55867e+06	2.2134e+06	137279	181292	181454	1.04447e+06	558629	900195
MP9952	NSC 3363	C10H18O4	0.77	202.121	220.155	3.286			73.3									[M+NH4]+1	78865.9	79225.1	80357.4	1.32712e+07	1.30763e+07	1.29815e+07	86851.3	90898.6	99282.1	82952.2	97301.6	167191
MP9958	H-LEU-ASP-OH	C10H18N2O5	-4.04	246.121	247.128	0.671			67									[M+H]+1	4.41717e+06	1.24918e+06	3.55109e+06	2.39287e+06	6.59466e+06	4.73744e+06	4.53873e+06	4.75252e+06	4.69389e+06	3.1539e+06	3.89094e+06	3.05384e+06
MP9971	CHEMBRDG-BB 7249069	C12H11NO4	-6.92	233.067	234.074	3.879			77.6									[M+H]+1	1.32434e+07	1.23729e+07	1.15067e+07	43502.9	44400.2	44333.2	286630	216351	213755	466146	235146	127223
MP9974	(4S,5S,8S,10R)-4,5,8-trihydroxy-10-methyl-3,4,5,8,9,10-hexahydro-2H-oxecin-2-one	C10H16O5	-0.79	216.1	217.107	2.684		79.8	62.1									[M+H]+1	280965	1.11205e+06	494209	1.19062e+07	1.1871e+07	1.32315e+07	3.81467e+06	2.26324e+06	3.7197e+06	4.22501e+06	1.05103e+06	4.6899e+06
MP9975	Aspochalazine A	C24H36N2O5	9.48	432.267	433.274	6.808	KIBZWQUXTPVHRM-UHFFFAOYSA-N		52.3			Organoheterocyclic compounds	Quinolines and derivatives	Benzoquinolines				[M+H]+1	76379.5	74215.9	71935.8	1.27115e+07	1.32301e+07	1.27487e+07	130891	136020	293140	135611	111509	107065
MP9976	val-ala	C8H16N2O3	-6.57	188.115	189.122	1.189	HSRXSKHRSXRCFC-WDSKDSINSA-N		61	HMDB0029120		Organic acids and derivatives	Carboxylic acids and derivatives	Amino acids, peptides, and analogues				[M+H]+1	1.73419e+06	1.50519e+06	1.56568e+06	2.12554e+06	1.92316e+06	2.22825e+06	901150	860809	707662	969917	871759	949248
MP9978	7,8,9,10-Tetrahydro-9-Hydroxy-4-Methoxy-9-Propyltetracene-6,11-Dione	C22H22O4	0.13	350.152	351.159	7.232	PFGHUSSKUIXHKF-UHFFFAOYSA-N		63.3			Benzenoids	Naphthacenes	Tetracenequinones				[M+H]+1	2.38768e+06	2.46889e+06	2.37397e+06	247255	272940	241765	1.16183e+06	1.02452e+06	1.09175e+06	1.12466e+06	1.06064e+06	975492
MP10019	1,3-dihydroxy-1-(7-methoxy-2-oxo-2H-chromen-6-yl)-3-methylbutan-2-yl 3-methylbutanoate	C20H26O7	-6.83	400.147	401.154	4.274	GMMHQFAVUZIMEL-UHFFFAOYSA-N	66.1	60.3			Phenylpropanoids and polyketides	Coumarins and derivatives					[M+Na]+1	9.03534e+06	9.15755e+06	8.96034e+06	38858.4	38191.8	38654.8	6.62494e+06	6.97665e+06	4.52883e+06	5.64093e+06	6.70886e+06	5.49256e+06
MP10027	8-[(5-carboxy-2,9-epoxy)benzyl]-2,5-dihydroxy-1,1,4a,7,8-pentamethyl-1,2,3,4,4a,6,7,8,9,10,10a-dodecahydrophenanthrene	C27H36O5	-3.74	440.255	441.262	7.442	MJJYRBWVKARFOM-FORJUWHVSA-N		57.2			Organic oxygen compounds	Organooxygen compounds	Ethers				[M+H]+1	3.85076e+06	1.60398e+06	1.88593e+06	1.2664e+06	1.23536e+06	1.21387e+06	1.40134e+06	4.37573e+06	3.0121e+06	1.90118e+06	1.26825e+06	1.17428e+06
MP10030	24R,25,30-trihydroxy-9,19-cycloartane-3-one	C30H50O4	4.23	474.373	497.362	8.454	HDFWNFMKVWBHTE-GCRPKYGSSA-N		61.2			Lipids and lipid-like molecules	Steroids and steroid derivatives	Cycloartanols and derivatives				[M+Na]+1	4.1873e+06	8.73243e+06	1.31457e+07	110395	351836	180926	3.48851e+06	1.49948e+06	1.66938e+06	3.3739e+06	1.03884e+07	3.46683e+06
MP10041	Jervine	C27H39NO3	3.29	425.294	458.328	7.448	CLEXYFLHGFJONT-UHFFFAOYSA-N	63.1		HMDB0253731	C10811	Lipids and lipid-like molecules	Steroids and steroid derivatives	Steroidal alkaloids	Alkaloids	Alkaloids derived by amination reactions	Steroid alkaloids	[M+H+MeOH]+1	102460	163471	157026	646330	1.37425e+06	619523	173499	767001	419394	494370	482867	153974
MP10043	Tetrahydro-11-deoxy cortisol	C21H34O4	4.12	350.247	351.254	5.891	UPTAPIKFKZGAGM-UHFFFAOYSA-N		68.9	HMDB0005972	C14594	Lipids and lipid-like molecules	Steroids and steroid derivatives	Hydroxysteroids	Lipids	ST Sterol lipids	ST02 Steroids	[M+H]+1	235429	352359	442863	269580	267298	280327	295128	124605	252180	288657	249781	1.01641e+06
MP10059	N-myristoyl glutamine	C19H36N2O4	-7.21	356.265	357.272	6.997	GQCSFCKGCIEEJN-INIZCTEOSA-N		73.3	HMDB0242050		Organic acids and derivatives	Carboxylic acids and derivatives	Amino acids, peptides, and analogues				[M+H]+1	581705	573353	489433	86384.1	81468.8	83937.2	3.25608e+06	3.07801e+06	3.7171e+06	4.23413e+06	4.54632e+06	5.09285e+06
MP10062	3beta,7alpha-Dihydroxy-12-oxo-5beta-cholan-24-oic Acid	C24H38O5	2.65	834.528	835.535	7.438	MIHNUBCEFJLAGN-MTUXEBOFSA-N		90.1			Lipids and lipid-like molecules	Steroids and steroid derivatives	Bile acids, alcohols and derivatives				[2M+Na]+1	89338.3	82960.5	83178.6	506983	372158	422472	760782	710611	122915	117477	124193	113673
MP10072	Methyl jasmonate	C13H20O3	-3.83	224.14	225.147	5.516	GEWDNTWNSAZUDX-XKFHPXPTSA-N		55.2	HMDB0036583	C11512	Lipids and lipid-like molecules	Fatty Acyls	Lineolic acids and derivatives	Lipids	FA Fatty acyls	FA02 Octadecanoids	[M+H]+1	7.78795e+06	1.30969e+07	1.06548e+07	4.97074e+06	3.95077e+06	3.04177e+06	3.36168e+06	3.02997e+06	2.9698e+06	4.70355e+06	9.75957e+06	3.33504e+06
MP10077	(2S)-2-hydroxyphytanic acid	C20H40O3	-6.57	328.296	329.303	5.81	CGKMKXBKVBXUGK-LFVBFMBRSA-N		51.5									[M+H]+1	692138	292937	706882	192704	188986	176850	3.68231e+06	3.99443e+06	3.08044e+06	411178	1.26346e+07	1.30947e+07
MP10079	(1alpha,2alpha,3beta,5xi,9xi,13xi,14xi,18xi)-1,2,3,22,23,29-Hexahydroxy-13,27-cycloolean-11-en-28-oic acid	C30H46O8	-7.3	516.305	517.312	5.886	IXIMDUAPYHOVHL-QQQCTMDWSA-N		63.3			Lipids and lipid-like molecules	Prenol lipids	Sesterterpenoids				[M+H-H2O]+1	1.33081e+06	956534	201207	743424	729900	743925	1.30913e+07	1.10362e+07	9.97129e+06	2.59405e+06	3.5711e+06	4.2451e+06
MP10081	(2R)-2-{[(2R)-2-Ammonio-4-methylpentanoyl]amino}-3-phenylpropanoate	C15H22N2O3	-6.8	256.179	279.168	4.145			69.1									[M+H]+1	2.7415e+06	2.50001e+06	2.50258e+06	768618	854413	54442.2	1.05364e+06	911651	906007	1.05287e+06	868609	904983
MP10098	Cis-2-Hydroxymethyl-3-methylcyclopentano	C7H12O2	-1.78	128.083	129.091	0.901	QGYTVSTZPARCLA-PHDIDXHHSA-N		80.6			Organic oxygen compounds	Organooxygen compounds	Carbonyl compounds				[M+H]+1	340611	68097.2	329877	1.07768e+07	1.22096e+07	1.30578e+07	2.29176e+06	3.01406e+06	2.22975e+06	6.63889e+06	1.47678e+06	2.97037e+06
MP10118	3-hydroxy-8-methoxy-3-methyl-1,2,3,4,7,12-hexahydrotetraphene-1,7,12-trione	C20H16O5	-7.22	318.087	319.094	6.724		74.9	89.5									[M+H-H2O]+1	108070	100770	104566	843913	796538	791318	1.30204e+07	1.29741e+07	1.28665e+07	330654	271376	236446
MP10135	(3aS,5aS,9bR)-5a,9-dimethyl-3-methylidene-2H,3H,3aH,4H,5H,5aH,6H,7H,8H,9bH-naphtho[1,2-b]furan-2,5-dione	C15H18O3	-7.7	228.113	229.121	5.868		69	71.6									[M+H-H2O]+1	1.3e+07	1.23669e+07	9.82233e+06	129945	119817	134368	509724	459209	891110	2.2005e+06	2.54952e+06	2.57979e+06
MP10142	methyl 2-[(1R,3R,4R)-4,9-dihydroxy-5,10-dioxo-1-propyl-3,4-dihydro-1H-benzo[g]isochromen-3-yl]acetate	C19H20O7	-7.28	360.118	361.126	4.219	ADTJGNWKVRRFSM-KSXIFDKSSA-N		58.5			Phenylpropanoids and polyketides	Macrolides and analogues	Zearalenones				[M+H]+1	1.01483e+07	1.0276e+07	1.29787e+07	539688	554887	240178	8.84602e+06	3.47357e+06	8.77951e+06	1.286e+07	2.44193e+06	1.2984e+07
MP10158	1-Ethynylcyclododecanol	C14H24O	-7.46	190.171	191.178	6.63			80.4									[M+H-H2O]+1	3.24017e+06	3.10551e+06	3.27644e+06	398058	418299	316395	2.38912e+06	4.04937e+06	2.45135e+06	4.43635e+06	3.13552e+06	4.67929e+06
MP10175	2-(3,4-dihydroxyphenyl)-5,7-dihydroxy-3,4-dihydro-2H-1-benzopyran-4-one	C15H12O6	-6.92	288.061	289.069	4.697	SBHXYTNGIZCORC-UHFFFAOYSA-N	72.8	93.2			Phenylpropanoids and polyketides	Flavonoids	Flavans				[M+H]+1	1.48466e+06	1.48989e+06	1.27881e+06	82583.1	84805.9	86189.4	3.64996e+06	2.83803e+06	3.18576e+06	6.1207e+06	5.96873e+06	6.3232e+06
MP10178	carglumic acid	C6H10N2O5	-5.95	190.058	191.065	0.587	LCQLHJZYVOQKHU-VKHMYHEASA-N		51.2	HMDB0015673	C05829	Organic acids and derivatives	Carboxylic acids and derivatives	Amino acids, peptides, and analogues				[M+H]+1	5.59192e+06	4.0077e+06	5.60931e+06	1.42959e+06	1.14193e+06	1.05675e+06	4.57649e+06	5.25282e+06	5.45226e+06	6.78072e+06	8.03105e+06	7.74137e+06
MP10198	4-Hydroxybenzaldehyde	C7H6O2	-7.39	122.036	123.043	6.751	RGHHSNMVTDWUBI-UHFFFAOYSA-N	75.6	78.4	HMDB0011718	C00633	Organic oxygen compounds	Organooxygen compounds	Carbonyl compounds				[M+H]+1	141216	68880.3	72509.2	728560	735833	701220	5.63397e+06	5.22192e+06	5.34591e+06	1.16235e+07	1.27923e+07	1.2905e+07
MP10199	cyclo(his-phe)	C15H16N4O2	-1.02	284.127	285.134	3.015	HLXXMJDWTBXTOR-UHFFFAOYSA-N		51.8			Organic acids and derivatives	Carboxylic acids and derivatives	Amino acids, peptides, and analogues				[M+H]+1	4.12788e+06	3.95924e+06	3.56532e+06	36087	35035.6	34773	178839	345294	190256	843585	459452	641820
MP10201	Selegiline N-oxide	C13H17NO	-5.42	203.13	204.137	7.448	IVFPCTFUZXEDKP-PUODRLBUSA-N	56.7	55.2			Benzenoids	Benzene and substituted derivatives	Phenethylamines				[M+H]+1	4.39918e+06	4.27942e+06	4.6544e+06	1.01103e+06	805058	550703	1.03038e+07	1.00823e+07	1.00837e+07	1.29045e+07	1.06229e+07	1.22582e+07
MP10216	L-尾-(5-hydroxy-2-pyridyl)alanine	C8H10N2O3	-7.47	160.086	183.075	2.006	YOZSEGPJAXTSFZ-ZETCQYMHSA-N		60.9			Organic acids and derivatives	Carboxylic acids and derivatives	Amino acids, peptides, and analogues				[M+H]+1	2.69228e+06	1.68304e+06	1.94094e+06	65575	64609.1	64552.6	2.00179e+06	2.03159e+06	1.94606e+06	1.28875e+07	7.48462e+06	2.23063e+06
MP10220	SLH	C15H25N5O5	-6.5	355.183	356.191	1.11		65.9										[M+H]+1	2.78826e+06	2.4063e+06	2.48035e+06	1.27994e+06	1.24311e+06	1.08464e+06	1.01148e+06	686488	1.02701e+06	1.11609e+06	2.48206e+06	2.57736e+06
MP10221	7-{[(2E)-4-Hydroxy-3,7-dimethyl-2,6-octadien-1-yl]oxy}-2H-chromen-2-one	C19H22O4	13.7	314.156	356.19	1.11			59.9									[M+ACN+H]+1	2.78826e+06	2.4063e+06	2.48035e+06	1.27994e+06	800790	823833	1.01148e+06	686488	1.02701e+06	1.11609e+06	2.48206e+06	2.57736e+06
MP10238	Vachanic Acid Methylester	C16H26O3	-9.22	266.186	267.194	7.007	PMRPCJXLEQCTBH-RRCSTGOVSA-N		72.4			Lipids and lipid-like molecules	Prenol lipids	Sesquiterpenoids				[M+H]+1	1.95483e+06	2.00983e+06	1.58553e+06	155152	146324	150757	8.76945e+06	8.60099e+06	7.94995e+06	9.54804e+06	8.72096e+06	1.28622e+07
MP10244	Cyclo(Arg-Phe)	C15H21N5O2	-7.63	271.141	304.174	3.024	CAKBEMYCCHKGSU-UHFFFAOYSA-N		70.3			Organic acids and derivatives	Carboxylic acids and derivatives	Amino acids, peptides, and analogues				[M+H]+1	434206	516454	469328	386111	637668	512382	5.38394e+06	7.29743e+06	6.34207e+06	5.88428e+06	7.29884e+06	8.17326e+06
MP10249	[(2S,3R,4S,5R,6R)-2-[2-(3,4-dihydroxyphenyl)-5,7-dihydroxy-4-oxochromen-3-yl]oxy-4,5-dihydroxy-6-(hydroxymethyl)oxan-3-yl] 3,4,5-trihydroxybenzoate	C28H24O16	2.06	616.108	617.115	4.166	PXGWEUQZDRUMRE-UNZYZCBSSA-N		88.9			Phenylpropanoids and polyketides	Flavonoids	Flavonoid glycosides				[M+H]+1	169888	154740	154891	51278.3	49816	52600.6	115954	114117	107174	133346	2.31448e+06	132960
MP10300	Solanapyrone D	C18H22O4	4.11	604.306	303.16	7.767	AWQLNKJBXASXDU-GOIWKJQSNA-N		56.6									[M+H]+1	394537	337019	347439	5.30369e+06	4.90206e+06	4.8772e+06	960151	855786	1.02576e+06	151654	384193	356158
MP10305	EKK	C17H33N5O6	-4.59	403.241	202.628	0.449		72.8	77									[M+2H]+2	719594	751845	602272	4.41075e+06	4.60554e+06	4.51551e+06	962297	1.04764e+06	899975	1.17658e+06	1.19919e+06	1.17557e+06
MP10310	5-(5-Allyl-7-methoxy-3-methyl-2,3-dihydro-1-benzofuran-2-yl)-1,3-benzodioxole	C20H20O4	-7.27	292.108	325.141	5.297			75.6									[M+H]+1	1.27757e+07	1.25809e+07	1.26573e+07	65939.6	67877	70391.4	1.05062e+06	435270	1.10669e+06	1.11541e+07	1.13075e+07	1.18468e+07
MP10323	D-Homocysteine Lactone	C4H7NO2	-2.62	202.095	203.102	0.664			64.3									[2M+H]+1	1.27638e+07	1.061e+07	4.14325e+06	887721	1.4448e+06	640399	4.10025e+06	1.67277e+06	2.15765e+06	3.54871e+06	9.92038e+06	3.64593e+06
MP10332	伪-Lapachone	C15H14O3	1.54	264.077	265.084	3.642	PJWHOPKRRBUSDH-UHFFFAOYSA-N	67.4	77.1			Organoheterocyclic compounds	Naphthopyrans	Naphthopyranones				[M+Na]+1	150314	95928.9	206054	785710	258653	1.3236e+06	1.25753e+07	1.23827e+07	1.27552e+07	120046	216794	244318
MP10339	2'-Hydroxy-2,3,4',6'-tetramethoxychalcone	C19H20O6	-6.94	344.124	345.131	4.616	LYUYMCWIWGASRX-CMDGGOBGSA-N		50.4			Phenylpropanoids and polyketides	Linear 1,3-diarylpropanoids	Chalcones and dihydrochalcones				[M+H]+1	3.88198e+06	1.97625e+06	1.87994e+06	207309	202280	218078	1.27476e+07	7.34171e+06	7.09719e+06	6.6698e+06	1.12844e+07	5.11493e+06
MP10340	tetra-O-methyl-maesopsin	C19H20O6	-7.03	344.124	345.131	4.531	OCWHNYAFFRSGLZ-UHFFFAOYSA-N		65.7			Phenylpropanoids and polyketides	Aurone flavonoids					[M+H]+1	3.88198e+06	3.96628e+06	6.00168e+06	628056	144919	169598	1.27476e+07	7.34171e+06	7.09719e+06	6.6698e+06	1.12844e+07	1.158e+07
MP10347	Coumarin 334	C17H17NO3	-9.14	283.118	284.125	3.165			54.1									[M+H]+1	57979.8	285390	312492	42193.6	39998	402635	628874	423401	422131	213726	571951	808694
MP10359	Pyrenulic acid C	C26H36O6	-1.37	444.251	445.258	5.559	ROAXMKARTPGXAB-YWHGVYKSSA-N		58.8			Lipids and lipid-like molecules	Fatty Acyls	Fatty acids and conjugates				[M+H]+1	931706	906687	901127	176628	177503	177065	1.51614e+06	1.38948e+06	1.37583e+06	1.40287e+06	1.44201e+06	6.16486e+06
MP10385	5-[6-(hydroxymethyl)-4-methoxy-2,8-dimethyl-1,4,4a,5,6,7,8,8a-octahydronaphthalen-1-yl]penta-2,4-dienoic acid	C19H28O4	-7.48	320.196	321.204	5.372	MOMGJYZDUGOHCM-UHFFFAOYSA-N		71.1			Lipids and lipid-like molecules	Fatty Acyls	Fatty acids and conjugates				[M+H]+1	1.16627e+06	380263	419118	1.4656e+06	184863	1.78542e+06	1.22827e+07	1.23024e+07	1.26949e+07	1.02061e+07	1.10928e+07	1.05759e+07
MP10402	2-(3-Methyltetrahydro-2H-pyran-4-yl)ethanol	C8H16O2	-7.39	126.104	127.111	4.745			70									[M+H-H2O]+1	689886	654170	4.87274e+06	2.35267e+06	2.397e+06	2.36111e+06	1.26788e+07	1.23965e+07	1.26774e+07	9.54256e+06	9.07197e+06	9.6466e+06
MP10404	5-[(1E)-3-hydroxy-3-methylbut-1-en-1-yl]-2-methylcyclohex-5-ene-1,2,4-triol	C12H20O4	-7.05	210.124	211.131	4.267		82.7	64.8									[M+H-H2O]+1	3.09807e+06	3.79591e+06	5.35773e+06	2.55448e+06	2.69836e+06	5.06182e+06	3.52343e+06	8.28415e+06	5.46886e+06	3.95871e+06	5.22231e+06	7.18926e+06
MP10458	(6S,13R)-13-(Formyloxy)-6-hydroxy-2,4,8-tetradecatrienoic acid	C15H22O5	-8.21	282.144	283.152	5.056	ASRQXZQRQFZLRC-OCVOHJKQSA-N		51.6			Organic oxygen compounds	Organooxygen compounds	Carbonyl compounds				[M+H]+1	4.89368e+06	5.37148e+06	4.64724e+06	2.10032e+06	407374	2.1276e+06	2.4892e+06	833517	1.8894e+06	1.18942e+06	1.25984e+07	1.28514e+06
MP10490	(1R,3aR,4S,8aR)-8a-Hydroxy-1-isopropyl-3a,6-dimethyl-3-oxo-1,2,3,3a,4,7,8,8a-octahydro-4-azulenyl (2Z)-2-methyl-2-butenoate	C20H30O4	9.13	334.217	357.207	6.995			60.9									[M+Na]+1	1.08763e+06	1.20737e+06	1.08122e+06	1.25552e+07	1.17917e+07	1.13749e+07	6.43813e+06	6.20597e+06	6.23235e+06	8.86388e+06	9.55471e+06	8.46187e+06
MP10496	2-({2-[(3-Hydroxyphenyl)amino]-4-pyrimidinyl}amino)benzamide	C17H15N5O2	-14.17	321.118	643.241	5.263			69.6									[2M+H]+1	1.23372e+07	1.16768e+07	1.25465e+07	68873.5	70275.4	79024.6	1.10308e+07	1.05289e+07	1.15959e+07	7.90386e+06	8.32435e+06	8.21383e+06
MP10503	(6E,10Z,14E)-6,14-Dimethyl-3-methylene-2-oxo-2,3,3a,4,5,8,9,12,13,15a-decahydrocyclotetradeca[b]furan-10-carboxylic acid	C20H26O4	-3.78	330.182	331.189	5.167	SORYERHBQFTRIK-AMVXUGKJSA-N		73.1			Lipids and lipid-like molecules	Prenol lipids	Terpene lactones				[M+H]+1	112218	236394	237434	147239	1.59431e+06	614798	1.25351e+07	1.56789e+06	3.03974e+06	3.42111e+06	2.36364e+06	3.35601e+06
MP10533	3-Methoxy-2-(2,4,5-trimethoxyphenyl)-4H-chromen-4-one	C19H18O6	-5.05	342.109	343.115	4.544	KQCSWGRWYKMVNF-UHFFFAOYSA-N		50.9			Phenylpropanoids and polyketides	Flavonoids	O-methylated flavonoids				[M+H]+1	1.25035e+07	2.75444e+06	3.07486e+06	97883.3	224402	164228	1.1558e+07	5.82227e+06	4.02951e+06	6.8788e+06	7.43337e+06	1.11755e+07
MP10534	2-(3,4-Dimethoxyphenyl)-6,7-dimethoxy-4H-chromen-4-one	C19H18O6	-6.54	342.108	343.115	4.603			58.9									[M+H]+1	1.25035e+07	2.75444e+06	566926	509376	830044	45252.7	2.00787e+06	1.92033e+06	4.02951e+06	1.66094e+06	1.5756e+06	1.6057e+06
MP10535	2-(2,3-Dimethoxyphenyl)-3,6-dimethoxy-4H-chromen-4-one	C19H18O6	-8.65	342.107	343.115	4.507	YKUQLYQLJOPIAW-UHFFFAOYSA-N		58.1			Phenylpropanoids and polyketides	Flavonoids	O-methylated flavonoids				[M+H]+1	1.25035e+07	2.46118e+06	4.54679e+06	146065	114735	158724	1.1558e+07	2.00017e+06	4.02951e+06	1.96878e+06	9.67606e+06	1.03005e+06
MP10570	(6E)-10-Heptyl-5,8,9-trihydroxy-3,4,5,8,9,10-hexahydro-2H-oxecin-2-one	C16H28O5	-7.18	282.181	283.188	5.376			50.4									[M+H-H2O]+1	3.91932e+06	3.50265e+06	3.86055e+06	1.19647e+06	2.29741e+06	1.18099e+06	6.66475e+06	7.11018e+06	8.83263e+06	4.28965e+06	4.45324e+06	3.70957e+06
MP10582	Glycerophospho-N-palmitoyl ethanolamine	C21H44NO7P	-7.02	453.282	454.29	7.209	FIXMIXZULLAMCB-UHFFFAOYSA-N	60.5	81.7			Lipids and lipid-like molecules	Glycerophospholipids	Glycerophosphoethanolamines				[M+H]+1	1.00479e+07	1.05852e+07	1.02934e+07	1.29756e+06	1.15506e+06	477315	538866	724544	748422	478750	583505	448569
MP10596	Prostaglandin H1	C20H34O5	-5.77	336.228	337.235	8.413	NTAYABHEVAQSJS-NDWDMBLISA-N		68.8	HMDB0013041		Lipids and lipid-like molecules	Fatty Acyls	Eicosanoids				[M+H-H2O]+1	626234	547325	666249	165095	184245	170960	428650	453451	470861	388209	414588	399898
MP10615	1,8,9-Anthracenetriol	C14H10O3	-8.38	226.061	227.068	6.555	YUTJCNNFTOIOGT-UHFFFAOYSA-N		58.7	HMDB0244253		Benzenoids	Anthracenes					[M+H]+1	1.51026e+06	630587	1.57401e+06	64887.7	70906	79017.2	99151.4	243576	202461	265960	191106	252043
MP10619	2-Acetyl-8-hydroxy-3-methyl-1-naphthyl beta-D-glucopyranoside	C19H22O8	-6.2	360.119	361.126	4.891			54									[M+H-H2O]+1	2.81457e+06	1.68506e+06	3.13325e+06	513142	1.52908e+06	1.48995e+06	1.18881e+07	1.24052e+07	1.19929e+07	6.50016e+06	6.84417e+06	6.61694e+06
MP10621	Diacetoxyscirpenol	C19H26O7	1.92	388.15	389.158	5.252	AUGQEEXBDZWUJY-YLCZAPCGNA-N	52.3	56.5	HMDB0035104	C09662	Lipids and lipid-like molecules	Prenol lipids	Sesquiterpenoids				[M+Na]+1	4.0409e+06	4.31269e+06	4.82252e+06	630632	140808	158338	1.11779e+07	2.04573e+06	762260	1.22592e+07	2.39166e+06	1.24016e+07
MP10629	Prostaglandin A3	C20H28O4	-0.38	314.188	315.195	6.81	KSIRMUMXJFWKAC-UHFFFAOYSA-N	76.7	71			Lipids and lipid-like molecules	Fatty Acyls	Eicosanoids				[M+H-H2O]+1	56115.7	53808.8	55169.4	308812	1.2392e+07	1.13877e+07	102661	100825	92330.4	84308.6	2.69089e+06	82488.1
MP10636	3-[(2s)-butan-2-yl]-6-(4-hydroxybenzoyl)-5-methoxy-1h-pyrazin-2-one	C16H18N2O4	-6.54	285.098	303.132	3.526	RNMOAWSVAHZYEV-VIFPVBQESA-N		71.3			Organic oxygen compounds	Organooxygen compounds	Carbonyl compounds				[M+H]+1	3.76358e+06	3.8765e+06	7.41997e+06	46103.2	42741.8	44951.9	651567	614801	638121	4.11057e+06	3.94083e+06	4.03527e+06
MP10644	PEG-4	C8H18O5	0.89	194.116	195.123	2.657	UWHCKJMYHZGTIT-UHFFFAOYSA-N		72.8	HMDB0094708		Organic oxygen compounds	Organooxygen compounds	Ethers				[M+H]+1	2.44609e+06	1.45754e+06	288775	1.19707e+07	1.1766e+07	1.23701e+07	4.60488e+06	8.7087e+06	2.79753e+06	5.24559e+06	7.60559e+06	1.08995e+07
MP10648	Xestoaminol B	C14H27NO	-6.77	225.208	226.215	7.548	PDPUNMLGRNINFK-OOPLNXAUSA-N		51.2									[M+H]+1	3.25093e+06	3.12204e+06	3.51792e+06	1.01498e+06	1.56208e+06	6.90971e+06	2.14123e+06	2.04056e+06	1.90012e+06	3.37019e+06	6.07198e+06	1.26456e+06
MP10650	9-Decyn-1-ol	C10H18O	-6.21	154.135	137.131	5.53			89.3									[M+H-H2O]+1	4.74027e+06	3.42558e+06	1.90195e+06	309515	339844	152573	8.66236e+06	6.78056e+06	7.84956e+06	4.44149e+06	4.80756e+06	2.08294e+06
MP10653	Indole	C8H7N	-7.8	117.057	118.064	6.826	SIKJAQJRHWYJAI-UHFFFAOYSA-N	55.3	78.2	HMDB0000738	C00463	Organoheterocyclic compounds	Indoles and derivatives	Indoles				[M+H]+1	3.55895e+06	2.88616e+06	3.02133e+06	302813	325476	292415	2.11694e+06	1.99958e+06	1.85032e+06	3.3355e+06	3.54728e+06	3.54426e+06
MP10683	(2alpha,3beta,5alpha,8xi,14xi,25S)-2,3-Dihydroxyspirost-9(11)-en-12-one	C27H40O5	-2.75	426.275	427.283	6.364	LXLRCWVAWYFQIU-SIJSCITFSA-N		60.9			Lipids and lipid-like molecules	Prenol lipids	Triterpenoids				[M+H-H2O]+1	691580	657997	213622	8.89541e+06	9.8083e+06	1.23262e+07	4.10083e+06	3.62213e+06	3.72493e+06	1.82619e+06	2.7741e+06	3.64696e+06
MP10695	2,5-bis(4-hydroxy-3-methoxyphenyl)-3,4-dimethyloxolan-3-ol	C20H24O6	-6.84	342.144	343.152	4.603	DGYASNDHNSXGSL-UHFFFAOYSA-N	60.6	85.7			Lignans, neolignans and related compounds	Lignan glycosides					[M+H-H2O]+1	1.15162e+06	99615	1.27287e+06	43991.8	43228	47928.7	3.30953e+06	3.27023e+06	2.98286e+06	430455	2.33958e+06	2.38622e+06
MP10702	Sedanolide	C12H18O2	-7.4	176.119	177.126	5.392	UPJFTVFLSIQQAV-KOLCDFICSA-N	72.2	88.7	HMDB0034450	C17002	Organoheterocyclic compounds	Isobenzofurans					[M+H-H2O]+1	1.23023e+07	1.06197e+07	1.13208e+07	171142	164484	549466	1.21078e+06	3.06475e+06	2.17006e+06	8.58026e+06	8.60759e+06	8.31923e+06
MP10710	(4aR,5S)-9,9a-Dihydroxy-3,4a,5-trimethyl-4a,5,6,7,8,8a,9,9a-octahydronaphtho[2,3-b]furan-2(4H)-one	C15H22O4	-7.3	248.14	249.147	7.473			60.8									[M+H-H2O]+1	1.23766e+06	1.0582e+06	803144	2.78367e+06	1.45869e+06	1.37494e+06	2.612e+06	1.8943e+06	2.79641e+06	6.77511e+06	915043	1.66105e+06
MP10712	2,3,4,5-Tetrahydro-5-methyl-5-(4-methyl-2-oxopentyl)-[2,3'-bifuran]-2'(5'H)-one	C15H22O5	0.06	282.147	283.154	5.713			54.3									[M+H]+1	642984	642822	433270	1.22925e+07	1.20477e+07	1.22827e+07	606380	448230	357106	920604	1.03588e+06	268485
MP10713	Methyl 3,4-dihydroxybenzoate	C8H8O4	-7.69	168.041	169.048	3.061	CUFLZUDASVUNOE-UHFFFAOYSA-N		82.4			Benzenoids	Benzene and substituted derivatives	Benzoic acids and derivatives				[M+H]+1	3.87292e+06	1.0863e+06	5.24379e+06	232496	93145.9	241914	8.80684e+06	1.07888e+07	1.00384e+07	1.10392e+07	1.22883e+07	1.21469e+07
MP10725	methyl 4-[(1S,2S)-1-(3,4-dimethoxyphenyl)-1-hydroxypropan-2-yl]oxy-3-methoxybenzoate	C20H24O7	-7.1	376.15	377.157	4.612	HXMFOQRLTFPKOD-GFCCVEGCSA-N		55.4			Phenylpropanoids and polyketides	Isoflavonoids	O-methylated isoflavonoids				[M+H]+1	1.22738e+07	1.14985e+07	1.10535e+07	202161	43110.7	189277	4.02722e+06	4.82447e+06	4.3466e+06	5.78264e+06	5.77787e+06	5.41863e+06
MP10740	Dimethyl Furan-2,4-Dicarboxylate	C8H10O5	2.15	186.053	187.06	4.292	ZLAUDCXSQKRXTA-UHFFFAOYSA-N		58.2			Organoheterocyclic compounds	Furans	Furoic acid and derivatives				[M+H]+1	357426	469949	858082	66531.7	202701	198601	2.02863e+06	2.21776e+06	2.75836e+06	4.55406e+06	2.82615e+06	9.47652e+06
MP10742	phe-gln	C14H19N3O4	-6.13	293.136	294.143	1.397	KLAONOISLHWJEE-WDEREUQCSA-N		69.5	HMDB0028993		Organic acids and derivatives	Carboxylic acids and derivatives	Amino acids, peptides, and analogues				[M+H]+1	337592	342372	287436	658612	707117	740995	140490	143588	148017	145951	140188	146136
MP10761	(2E)-N-[2-Hydroxy-2-(4-hydroxyphenyl)ethyl]-3-(4-hydroxyphenyl)acrylamide	C17H17NO4	-6.87	281.103	282.111	4.235			82.8									[M+H-H2O]+1	131939	132940	129321	33392.9	33353.7	35019.4	1.16957e+07	1.22168e+07	1.15413e+07	7.5082e+06	7.64378e+06	7.2377e+06
MP10768	7-(2-hydroxypropan-2-yl)-1,4a-dimethyl-1,2,3,4,4a,9,10,10a-octahydrophenanthrene-1-carboxylic acid	C20H28O3	-7.7	298.191	299.198	6.489		67.4	90.1									[M+H-H2O]+1	161151	469125	95663.2	231917	1.30688e+06	433092	7.22872e+06	6.27247e+06	6.35217e+06	1.20214e+07	1.22107e+07	1.11842e+07
MP10782	17-EPIOXANDROLONE	C19H30O3	-7.11	288.207	289.214	7.306			72.7									[M+H-H2O]+1	458657	953163	463819	1.21754e+06	1.21583e+06	1.19903e+06	4.84353e+06	9.91794e+06	4.696e+06	1.21983e+07	3.28423e+06	3.2975e+06
MP10797	Adrenochrome	C9H9NO3	-7.25	179.057	180.064	1.643	RPHLQSHHTJORHI-UHFFFAOYSA-N		76.1	HMDB0012884		Organoheterocyclic compounds	Indoles and derivatives					[M+H]+1	6.8374e+06	3.43139e+06	3.34801e+06	66728.9	64523.8	65356.8	2.35106e+06	2.00727e+06	1.99725e+06	1.62145e+06	2.83495e+06	2.77858e+06
MP10812	(3beta,5beta)-3,17,21-Trihydroxypregnane-11,20-dione	C21H32O5	2.77	364.226	365.233	7.065			53.1									[M+H]+1	411839	621905	445250	177463	80415	83454	750726	746632	678863	718079	1.47767e+06	817642
MP10884	Graphostromol G	C15H28O2	-7.13	240.207	241.215	6.858	NNWCXCVXEGPTMN-DUOCIRQLSA-N		61.4			Lipids and lipid-like molecules	Fatty Acyls	Fatty alcohols				[M+H]+1	4.20811e+06	891855	730063	204030	223518	215233	1.20631e+07	5.58416e+06	1.19568e+07	4.1093e+06	4.29359e+06	4.90222e+06
MP10892	18-oxo-nonadecanoic acid	C19H36O3	-6.83	312.264	313.271	7.934	ZNFQHZMNVKPFIZ-UHFFFAOYSA-N		53.3			Lipids and lipid-like molecules	Fatty Acyls	Fatty acids and conjugates				[M+H]+1	1.14334e+06	426339	464026	106365	108331	113053	493017	487354	340885	323778	214625	219862
MP10901	5-(6-hydroxy-6-methyloctyl)-2,5-dihydrofuran-2-one	C13H22O3	-5.81	208.146	209.152	7.034		82.6	80.7									[M+H-H2O]+1	1.3271e+06	1.50522e+06	2.72687e+06	855194	806921	2.98001e+06	5.69469e+06	1.12677e+07	1.20276e+07	8.82122e+06	5.44026e+06	8.25991e+06
MP10905	2-Arachidonoyl glycerol	C23H38O4	0.61	360.267	361.274	8.161	RCRCTBLIHCHWDZ-DOFZRALJSA-N	69.1	65.8	HMDB0004666	C13856	Lipids and lipid-like molecules	Endocannabinoids		Lipids	GL Glycerolipids	GL01 Monoradylglycerols	[M+H-H2O]+1	568807	574118	1.30835e+06	117345	189527	157072	1.55956e+06	988771	1.00795e+06	767636	905598	801850
MP10912	4,8-dihydroxy-6-(hydroxymethyl)-6,8-dimethyl-1H,3H,4H,4aH,5H,6H,7H,7aH,8H,9H-azuleno[5,6-c]furan-1-one	C15H22O5	-6.84	264.134	265.142	5.653	DBKIEMOKQWYZOA-UHFFFAOYSA-N	64.9	50			Lipids and lipid-like molecules	Prenol lipids	Terpene lactones				[M+H-H2O]+1	6.9092e+06	3.10869e+06	6.31978e+06	1.28957e+06	1.54177e+06	1.5361e+06	2.85537e+06	2.81782e+06	2.62e+06	4.75418e+06	1.20132e+07	4.79895e+06
MP10913	Deoxylimonin	C26H30O7	-10.46	454.194	455.201	5.94	QUTATOGBENCRSS-SCNRRRPGSA-N	65.3	63.5	HMDB0035031	C10897	Organoheterocyclic compounds	Benzimidazoles	2-benzimidazolylcarbamic acid esters				[M+H]+1	1.15235e+07	1.11944e+07	1.08854e+07	1.16087e+06	738463	1.27351e+06	1.10551e+06	516472	1.05758e+06	2.96482e+06	2.9965e+06	3.35191e+06
MP10915	N6,N6-dimethyladenosine	C12H17N5O4	-1.03	295.128	296.135	3.164	WVGPGNPCZPYCLK-WOUKDFQISA-N		78.8		C03416	Nucleosides, nucleotides, and analogues	Purine nucleosides					[M+H]+1	1.25531e+06	1.00681e+06	702921	110310	135072	95522.4	2.76833e+06	2.30216e+06	2.72599e+06	1.81854e+06	1.67224e+06	1.91271e+06
MP10956	Trp-Leu	C17H23N3O3	-7.48	317.172	318.179	4.135	LYMVXFSTACVOLP-DZGCQCFKSA-N		88.1	HMDB0029087		Organic acids and derivatives	Carboxylic acids and derivatives	Amino acids, peptides, and analogues				[M+H]+1	1.094e+06	993704	1.02027e+06	49615	70945.1	72593.3	523211	563431	656615	560337	528391	387860
MP10971	(7alpha,25R)-7-Hydroxy-3-oxocholest-4-en-26-oic acid	C27H42O4	0.36	430.308	431.316	5.767			72.5									[M+H]+1	1.13855e+06	899193	1.29712e+06	1.18965e+07	1.19444e+07	1.1135e+07	369778	331314	385777	211497	214474	215954
MP10996	(1R,2S,3S)-2,3,6,8-tetrahydroxy-1-methyl-2,3-dihydro-1H-cyclopenta[c]isochromen-5-one	C13H12O6	3.01	264.064	265.071	5.41	QTECNKQTZQWEGC-VPROBKIXSA-N		72.1			Organoheterocyclic compounds	Benzopyrans	1-benzopyrans				[M+H]+1	128061	129657	126551	108516	101696	102546	696920	894943	1.30603e+06	513761	1.02942e+06	863611
MP11004	Daidzein	C15H10O4	-7.8	254.056	255.063	4.958	ZQSIJRDFPHDXIC-UHFFFAOYSA-N	65.4	71.9	HMDB0003312	C10208	Phenylpropanoids and polyketides	Isoflavonoids	Isoflav-2-enes	Lipids	PK Polyketides	PK12 Flavonoids	[M+H]+1	3.13996e+06	3.11524e+06	3.26774e+06	60808.7	165881	161853	155816	1.19022e+07	143821	455685	366063	428145
MP11013	3-(3-Methyl-2-quinoxalinyl)-1,2-propanediol	C12H14N2O2	-7.35	200.093	201.101	3.16			53.4									[M+H-H2O]+1	1.18899e+07	1.13182e+07	1.18857e+07	59073.6	55999.6	59455.6	115860	109979	110069	101283	104684	104371
MP11024	1,9b-Dihydroxy-6,6,9a-trimethyl-5,5a,6,7,8,9,9a,9b-octahydronaphtho[1,2-c]furan-3(1H)-one	C15H22O4	-11.58	288.13	289.138	0.905	XLGNZQXMDVSKOV-UHFFFAOYSA-N		52.3			Organoheterocyclic compounds	Naphthofurans					[M+Na]+1	6.22263e+06	6.60088e+06	6.02999e+06	123818	115008	120082	4.56509e+06	5.09359e+06	4.5756e+06	1.1737e+07	1.18807e+07	1.18138e+07
MP11035	5-(4-morpholino)-2-nitroanisole	C11H14N2O4	-7.06	238.094	239.101	1.069			60.3									[M+H]+1	1.53735e+06	3.55796e+06	3.39074e+06	1.03914e+06	279524	398485	5.0578e+06	1.73617e+06	5.08751e+06	2.93223e+06	2.19083e+06	3.24959e+06
MP11036	Methyl (2S,4aS,6aR,7R,10aR,10bR)-2-(3-furyl)-7-hydroxy-6a,10b-dimethyl-4-oxo-1,4,4a,5,6,6a,7,10,10a,10b-decahydro-2H-benzo[f]isochromene-7-carboxylate	C21H26O6	-7.16	356.16	357.167	5.302			52.4									[M+H-H2O]+1	1.17655e+07	1.14161e+07	1.18631e+07	68047	66797.7	67466.9	277108	889843	268020	4.08394e+06	4.31173e+06	4.46268e+06
MP11039	glu-tyr	C14H18N2O6	-6.72	310.114	311.122	1.506	YSWHPLCDIMUKFE-WDEREUQCSA-N		77.6	HMDB0028831		Organic acids and derivatives	Carboxylic acids and derivatives	Amino acids, peptides, and analogues				[M+H]+1	1.59478e+06	71394.4	1.45287e+06	908628	885747	893966	1.60552e+06	1.63068e+06	1.68372e+06	1.37868e+06	1.25172e+06	2.59365e+06
MP11041	5(S),15(S)-DiHETE	C20H32O4	3.54	318.221	319.228	5.222	UXGXCGPWGSUMNI-BVHTXILBSA-N	64.3	80.2	HMDB0010216		Lipids and lipid-like molecules	Fatty Acyls	Eicosanoids				[M+H-H2O]+1	304875	1.27033e+06	895908	1.6175e+06	365749	1.39704e+06	2.38161e+06	1.94436e+06	2.34642e+06	2.30769e+06	1.10434e+07	2.39972e+06
MP11052	3,4-Bis(1,3-benzodioxol-5-ylmethyl)dihydro-2(3H)-furanone	C20H18O6	-7.06	354.108	355.115	6.665	DDWGQGZPYDSYEL-CABCVRRESA-N		85			Lignans, neolignans and related compounds	Furanoid lignans	Tetrahydrofuran lignans				[M+H]+1	1.1743e+07	1.18419e+07	1.11307e+07	675304	657259	664318	455591	353986	1.1502e+07	8.28347e+06	8.07244e+06	7.37507e+06
MP11053	(3aR,4S,6R,10E,11aR)-6,9-Dihydroxy-6,10-dimethyl-3-methylene-2,7-dioxo-2,3,3a,4,5,6,7,8,9,11a-decahydrocyclodeca[b]furan-4-yl methacrylate	C19H24O7	0.18	386.134	387.141	5.253			68.3									[M+Na]+1	1.15165e+07	1.18399e+07	1.14753e+07	117207	374091	85453.2	7.01533e+06	6.84181e+06	7.06384e+06	7.98937e+06	8.44362e+06	7.78129e+06
MP11056	YQ3683000	C11H18O2	3.92	182.131	200.165	5.111			63.1									[M+NH4]+1	7.36219e+06	7.45333e+06	7.62375e+06	1.09126e+07	1.09114e+07	1.10708e+07	8.32597e+06	7.89602e+06	6.24472e+06	7.06114e+06	4.42337e+06	5.03636e+06
MP11068	4-Methoxycinnamic acid	C10H10O3	-7.6	160.051	161.058	4.19	AFDXODALSZRGIH-QPJJXVBHSA-N	74.9	91.1	HMDB0002040		Phenylpropanoids and polyketides	Cinnamic acids and derivatives	Cinnamic acids				[M+H-H2O]+1	2.45077e+06	1.08005e+06	395709	131553	47237.7	77183	5.39005e+06	5.54919e+06	5.33974e+06	1.7983e+06	1.79952e+06	1.70418e+06
MP11071	(2E)-5-(2,3-Dimethyltricyclo[2.2.1.0~2,6~]hept-3-yl)-2-methyl-2-pentenoic acid	C15H22O2	-6.86	216.15	217.157	7.585			80.5									[M+H-H2O]+1	8.05571e+06	7.31207e+06	7.05207e+06	525928	1.54863e+06	527131	1.18191e+07	1.07872e+07	9.9287e+06	9.10205e+06	8.45919e+06	9.25728e+06
MP11083	phe-thr	C13H18N2O4	-6.47	266.125	267.132	1.483	NYQBYASWHVRESG-LSJOCFKGSA-N		73.7	HMDB0029005		Organic acids and derivatives	Carboxylic acids and derivatives	Amino acids, peptides, and analogues				[M+H]+1	815985	827818	1.90175e+06	1.30699e+06	1.21681e+06	1.23497e+06	1.02097e+06	905310	952182	786956	1.20331e+06	2.21642e+06
MP11086	Ile-Trp	C17H23N3O3	-5.07	317.172	318.18	3.96	BVRPESWOSNFUCJ-WKPIXPDZSA-N		88.6	HMDB0028918		Organic acids and derivatives	Carboxylic acids and derivatives	Amino acids, peptides, and analogues				[M+H]+1	929420	916516	808720	179308	169391	170052	797754	671134	629563	533934	454332	485699
MP11092	Arachidonoylcarnitine	C27H45NO4	-6.3	406.305	448.339	7.441	RBFQHRALHSUPIA-JTPUQHSZSA-N		51			Lipids and lipid-like molecules	Fatty Acyls	Fatty acid esters				[M+H]+1	103605	103830	121983	5.87002e+06	2.99132e+06	2.84163e+06	9.21357e+06	8.9765e+06	8.587e+06	1.09362e+07	1.18034e+07	1.09789e+07
MP11106	mestranol	C21H26O2	14.15	310.198	311.205	5.67	IMSSROKUHAOUJS-UHFFFAOYSA-N		60.8	HMDB0015446	C07618	Lipids and lipid-like molecules	Steroids and steroid derivatives	Estrane steroids				[M+H]+1	135896	117003	117234	814973	811398	798675	135673	132594	135292	122486	130078	117346
MP11107	aurisin G	C31H38O9	3.77	554.254	572.288	6.682	QUWUCBOLPWPPSI-NUINNJDISA-N		50.6			Organoheterocyclic compounds	Naphthofurans					[M+NH4]+1	73285.7	72833.2	71834.6	397795	656294	663342	126108	116846	119443	128014	128233	130843
MP11146	Periconiastone A	C28H42O3	-2.14	426.312	427.32	7.848	BDKWOFZKMOUQCD-KALULHIBSA-N		50			Lipids and lipid-like molecules	Prenol lipids	Sesquiterpenoids				[M+H]+1	4.65007e+06	3.87547e+06	4.60754e+06	1.95359e+06	3.08785e+06	2.51182e+06	7.23949e+06	3.86359e+06	8.20096e+06	1.09369e+06	906184	3.72563e+06
MP11148	Thromboxane B1	C20H36O6	-7.01	372.249	395.238	5.377	JSDWWNLTJCCSAV-RLBQWBRQSA-N	70.6				Lipids and lipid-like molecules	Fatty Acyls	Eicosanoids				[M+Na]+1	1.7713e+06	650336	1.15418e+06	2.55333e+06	249463	3.00551e+06	3.89625e+06	375183	584562	3.11971e+06	470665	6.36988e+06
MP11169	Norsalsolinol	C9H11NO2	-5.36	165.078	166.085	0.894	MBFUSGLXKQWVDW-UHFFFAOYSA-N		72.9	HMDB0006044		Organoheterocyclic compounds	Tetrahydroisoquinolines					[M+H]+1	9.92129e+06	6.40159e+06	7.98202e+06	1.23104e+06	1.63507e+06	429168	4.25701e+06	4.16789e+06	2.86747e+06	5.74888e+06	6.15236e+06	5.17351e+06
MP11170	DL-Stachydrine	C7H13NO2	0.1	143.095	166.085	0.893		54.8	56.5									[M+Na]+1	9.92129e+06	6.40159e+06	7.98202e+06	1.23104e+06	1.63507e+06	1.33747e+06	4.25701e+06	4.16789e+06	2.86747e+06	5.74888e+06	6.15236e+06	5.17351e+06
MP11202	3a-hydroxy-3-(hydroxymethyl)-1,1,3,5-tetramethyl-octahydro-1H-indene-4-carboxylic acid	C15H26O4	-6.12	252.171	253.178	6.292	CAKZQSFFOAEEET-UHFFFAOYSA-N	80.9	73.7			Lipids and lipid-like molecules	Prenol lipids	Monoterpenoids				[M+H-H2O]+1	6.63133e+06	6.50023e+06	7.80817e+06	5.74497e+06	6.48344e+06	5.82288e+06	1.03926e+07	5.49198e+06	1.16882e+07	8.22846e+06	1.03339e+07	8.01165e+06
MP11208	11-Oxoetiocholanolone	C19H28O3	-7.36	286.191	287.198	6.326	IUNYGQONJQTULL-UKZLPJRTSA-N	74.2	67.4	HMDB0006031	C14552	Lipids and lipid-like molecules	Steroids and steroid derivatives	Androstane steroids				[M+H-H2O]+1	65763.5	60313	139889	241362	290416	264646	1.16839e+07	4.45512e+06	6.91424e+06	7.12619e+06	7.72024e+06	7.64417e+06
MP11220	folinic acid	C20H23N7O7	-6.62	473.163	474.17	3.186	VVIAGPKUTFNRDU-STQMWFEESA-N		86.3	HMDB0001562	C03479	Organoheterocyclic compounds	Pteridines and derivatives	Pterins and derivatives				[M+H]+1	3.21556e+06	3.04791e+06	2.99582e+06	42781.7	43989.5	45067.6	618506	542667	591417	453939	468248	529198
MP11230	9-hydroxy-5Z-nonenoic acid	C9H16O3	0.31	172.11	173.117	4.113	WPQRIXDVEGLWLV-UPHRSURJSA-N		77.6			Organic acids and derivatives	Hydroxy acids and derivatives	Medium-chain hydroxy acids and derivatives				[M+H]+1	1.76925e+06	556779	349415	1.10622e+07	1.1666e+07	1.15423e+07	2.43349e+06	3.41185e+06	2.62018e+06	1.71911e+06	1.2373e+06	2.78247e+06
MP11234	(3R,4R,5R)-3-[(11E)-11,15-Hexadecadien-9-yn-1-yl]-4-hydroxy-5-methyldihydro-2(3H)-furanone	C21H32O3	2.79	310.254	333.243	8.872	XVTXMBZTDMASHY-JCHUFIKGSA-N		69			Organoheterocyclic compounds	Lactones	Gamma butyrolactones				[M+H]+1	2.58597e+06	1.16615e+07	2.21771e+06	667725	894103	930886	6.38053e+06	7.35843e+06	6.46442e+06	6.13168e+06	2.76868e+06	2.98508e+06
MP11254	3,9-hexadecadiynoic acid	C16H24O2	-7.41	248.176	249.183	6.353	FMOJTNMSVADPTA-UHFFFAOYSA-N		53.3			Lipids and lipid-like molecules	Fatty Acyls	Fatty acids and conjugates				[M+H]+1	1.15261e+06	7.60975e+06	1.03548e+06	387609	934018	477551	3.06491e+06	7.24523e+06	4.63096e+06	4.03466e+06	1.16399e+07	1.08479e+07
MP11261	2,3,4-Trihydroxy-6-(Methoxymethyl)-5-Methylbenzaldehyde	C10H12O5	-7.24	212.067	213.074	4.574	WTFXMLVITCJWNE-UHFFFAOYSA-N		81.8			Benzenoids	Phenols	Benzenetriols and derivatives				[M+H]+1	1.16337e+07	1.14989e+07	1.10875e+07	1.01451e+07	9.72184e+06	8.90374e+06	2.93605e+06	2.88446e+06	3.10508e+06	2.18161e+06	2.33866e+06	2.08554e+06
MP11274	4-Deoxypyridoxine	C8H11NO2	4.3	153.08	176.069	2.812	KKOWAYISKWGDBG-UHFFFAOYSA-N		52.5	HMDB0246408		Organoheterocyclic compounds	Pyridines and derivatives	Methylpyridines				[M+Na]+1	1.16134e+07	1.06763e+07	1.08468e+07	199085	95411.9	41296.8	3.45302e+06	3.22651e+06	3.33829e+06	197518	291240	376262
MP11292	(7,8-Dihydroxy-4-methyl-2-oxo-2H-chromen-3-yl)acetic acid	C12H10O6	-7.24	232.035	233.043	3.89			74.1									[M+H-H2O]+1	1.53721e+06	1.48282e+06	1.66363e+06	50445.5	51822.7	52959.5	593094	561277	738064	838518	749133	1.27681e+06
MP11319	(R)-3-hydroxybutyrylcarnitine	C11H21NO5	0.87	247.142	248.149	0.774	UEFRDQSMQXDWTO-YGPZHTELSA-N		84.9	HMDB0062735		Lipids and lipid-like molecules	Fatty Acyls	Fatty acid esters				[M+H]+1	3.8846e+06	4.5624e+06	291614	9.59531e+06	9.39001e+06	9.94067e+06	284492	1.15655e+07	295447	8.27919e+06	7.75615e+06	7.94789e+06
MP11338	5-[(3E)-5-Hydroxy-3-(hydroxymethyl)-3-penten-1-yl]-1,4a-dimethyl-6-methylenedecahydro-1-naphthalenecarboxylic acid	C20H32O4	-2.04	318.219	319.226	5.459			58.9									[M+H-H2O]+1	406008	1.27033e+06	426808	7.76881e+06	6.49385e+06	8.36779e+06	4.76367e+06	4.42242e+06	4.41849e+06	5.19153e+06	5.62545e+06	5.4621e+06
MP11347	9-Hydroxy-6Z-nonenoic acid	C9H16O3	4.53	172.111	195.1	4.796	ZANZRABKHVYZNF-RQOWECAXSA-N		61.9			Organic acids and derivatives	Hydroxy acids and derivatives	Medium-chain hydroxy acids and derivatives				[M+Na]+1	4.41413e+06	3.75764e+06	1.69485e+06	1.36792e+06	1.51613e+06	1.73092e+06	3.27465e+06	3.4226e+06	1.1545e+07	4.26055e+06	6.77086e+06	4.39349e+06
MP11348	4-Methoxy-2,6-dimethylphenol	C9H12O2	-8.45	152.082	153.09	4.495	UCHRDYUBDZOFBJ-UHFFFAOYSA-N		73.5			Benzenoids	Phenols	Methoxyphenols				[M+H]+1	3.16377e+06	2.68954e+06	3.0308e+06	1.45968e+06	1.50811e+06	2.80312e+06	5.85644e+06	1.07133e+06	1.15444e+07	3.61933e+06	3.75665e+06	3.45356e+06
MP11363	Methyl 2-amino-4-(4-ethylphenyl)-3-thiophenecarboxylate	C14H15NO2S	10.08	261.085	262.091	1.085			66									[M+H]+1	866977	399988	1.41308e+06	79958.3	157703	82706	5.35029e+06	1.15312e+07	1.10765e+07	3.54948e+06	3.34715e+06	3.068e+06
MP11393	7-[2-(3-Hydroxyoctyl)-5-oxo-1-pyrrolidinyl]heptanoic acid	C19H35NO4	-7.37	323.244	324.251	4.454			58.1									[M+H-H2O]+1	4.51302e+06	4.3853e+06	4.52379e+06	94629.5	96803.2	97405.6	270484	269560	263738	278160	289062	296743
MP11394	6'-heptyl-6-hydroxy-2'-methoxy-4-nonyl-2,4'-dioxospiro[1-benzofuran-3,1'-cyclohexane]-2',5'-diene-5-carboxylic acid	C31H42O7	-11.56	526.287	527.294	7.906	PJEGQCVEQKGGJA-UHFFFAOYSA-N		55.4			Benzenoids	Benzene and substituted derivatives	Benzoic acids and derivatives				[M+H]+1	219082	214728	211137	215981	229680	226490	1.09307e+07	1.1502e+07	1.08078e+07	6.27524e+06	6.31246e+06	5.9479e+06
MP11400	3-hydroxy-2-octylpentanedioic acid	C13H24O5	-5.07	242.151	243.158	4.674	ROYIOVVKJBERGN-UHFFFAOYSA-N	65.3				Organic acids and derivatives	Hydroxy acids and derivatives	Medium-chain hydroxy acids and derivatives				[M+H-H2O]+1	1.73939e+06	1.15254e+06	483700	1.77672e+06	1.72081e+06	2.03862e+06	1.2604e+06	3.72068e+06	2.90762e+06	1.1496e+07	4.46312e+06	4.54349e+06
MP11409	4-Aminobutanamide	C4H10N2O	0.72	102.079	103.087	0.552			88									[M+H]+1	6.33449e+06	7.33682e+06	6.27399e+06	1.03438e+07	1.02128e+07	1.14905e+07	1.47036e+06	1.23463e+06	1.20892e+06	308945	327011	300079
MP11443	SANDARACOPIMARIC ACID	C20H30O2	-6.85	302.223	303.23	5.735	MHVJRKBZMUDEEV-XREPTBSANA-N		57.6									[M+H]+1	265101	720560	611266	459026	454076	413659	1.05935e+07	4.23516e+06	6.14741e+06	1.14512e+07	5.5485e+06	1.10903e+07
MP11473	MFCD00151141	C22H36O5	-6.73	362.243	363.251	7.201			64.5									[M+H-H2O]+1	2.85497e+06	2.28099e+06	2.18734e+06	180277	211996	185238	1.09365e+07	1.14284e+07	1.13301e+07	8.97909e+06	8.31389e+06	9.61781e+06
MP11492	Pro-Glu	C10H16N2O5	-2.56	244.105	245.112	0.66	QLROSWPKSBORFJ-RNFRBKRXSA-N		58.7	HMDB0029016		Organic acids and derivatives	Carboxylic acids and derivatives	Amino acids, peptides, and analogues				[M+H]+1	6.2932e+06	6.95943e+06	7.46061e+06	672984	809867	367667	5.31765e+06	5.74652e+06	5.23696e+06	3.70575e+06	3.96041e+06	3.71349e+06
MP11495	(e,z)-farnesol	C15H26O	-7.29	222.197	223.204	5.356	CRDAMVZIKSXKFV-GNESMGCMSA-N		57.1	HMDB0243636		Lipids and lipid-like molecules	Prenol lipids	Sesquiterpenoids				[M+H]+1	8.52805e+06	7.59488e+06	8.6242e+06	82256.2	202840	132533	1.24757e+06	917773	816494	1.08555e+07	1.12066e+07	1.14048e+07
MP11496	5,2'-Dihydroxy-7-methoxy-6,8-dimethyl-4',5'-methylenedioxyflavan	C19H20O6	-6.81	344.124	345.131	5.129	OOZKPSALBMDMMI-CQSZACIVSA-N		50.7			Phenylpropanoids and polyketides	Flavonoids	O-methylated flavonoids				[M+H]+1	7.83984e+06	6.46425e+06	5.90478e+06	520295	624834	422460	5.38314e+06	1.13974e+07	4.02716e+06	3.26538e+06	6.20834e+06	3.77561e+06
MP11515	Mycosporine hydroxyglutamicol	C13H21NO8	-7.31	319.124	320.132	1.083	WAMMVUHUQUSYRL-UHFFFAOYSA-N		73			Organic acids and derivatives	Carboxylic acids and derivatives	Amino acids, peptides, and analogues				[M+H]+1	1.13729e+07	9.01476e+06	3.64432e+06	97857.4	254494	460502	4.24827e+06	3.84973e+06	1.50079e+06	3.52656e+06	5.61744e+06	3.8239e+06
MP11518	N-(3-Acetamidopropyl)-N-hydroxyacetamide	C7H14N2O3	-4.45	174.1	175.107	0.901			53.7									[M+H]+1	1.24402e+06	1.47247e+06	877717	905833	865725	982425	675122	826274	521463	381753	368126	433122
MP11520	Gly-Val	C7H14N2O3	-3.78	174.1	175.107	0.995	STKYPAFSDFAEPH-ZCFIWIBFSA-N		73.4	HMDB0028854		Organic acids and derivatives	Carboxylic acids and derivatives	Amino acids, peptides, and analogues				[M+H]+1	135834	1.47247e+06	306395	280363	281073	289158	274606	826274	322078	227281	206705	433122
MP11524	伪-pinene oxide	C10H16O	-6.85	134.109	135.116	6.96	NDTYTMIUWGWIMO-JTQLQIEISA-N		90	HMDB0003667	C02759	Lipids and lipid-like molecules	Prenol lipids	Monoterpenoids	Lipids	PR Prenol lipids	PR01 Isoprenoids	[M+H-H2O]+1	1.32692e+06	1.29055e+06	4.11933e+06	195555	207208	197571	2.4332e+06	3.95199e+06	2.65464e+06	1.1366e+07	3.60575e+06	3.07291e+06
MP11527	pro-leu-arg	C17H32N6O4	-7.05	384.246	193.13	2.918	YXHYJEPDKSYPSQ-BPCQOVAHSA-N		63.5									[M+2H]+2	2.07724e+06	2.11223e+06	2.32448e+06	1.7244e+06	1.57309e+06	1.5448e+06	65105.2	67649.2	66846.7	146721	180934	133733
MP11538	[Glu1] TRH	C16H24N6O5	-10.95	380.177	381.184	2.506			56.9									[M+H]+1	3.67228e+06	4.04589e+06	3.17598e+06	114445	121409	118253	220102	208458	201024	223096	220460	226500
MP11553	trp-gly-trp	C24H25N5O4	-10.67	447.186	448.193	3.911			51.6									[M+H]+1	1.10943e+07	1.04772e+07	1.13398e+07	1.05932e+06	1.12387e+06	1.07555e+06	196452	197408	197921	202660	197527	208785
MP11637	6a,7,8,12a-tetrahydroxy-3-methyl-1,2,3,4,5,6,6a,7,12,12a-decahydrotetraphene-1,12-dione	C19H20O6	-0.56	366.108	367.115	7.217	UTAIBCIOWTVUDJ-UHFFFAOYSA-N	67.9	55.6			Benzenoids	Tetralins					[M+Na]+1	71432.4	69830.2	71513.3	118979	133030	115759	2.8279e+06	3.39352e+06	3.1021e+06	1.06508e+07	1.12547e+07	1.10542e+07
MP11639	Aloesin	C19H22O9	-8.39	376.113	377.12	4.197	HKIKAXXIWJHWLY-ZIIYPAMZSA-N	59.9			C08994	Organic oxygen compounds	Organooxygen compounds	Carbohydrates and carbohydrate conjugates	Lipids	PK Polyketides	PK13 Aromatic polyketides	[M+H-H2O]+1	2.67679e+06	2.7534e+06	1.38581e+06	873554	423754	277490	7.26381e+06	7.44237e+06	6.63743e+06	1.12537e+07	6.06186e+06	6.20763e+06
MP11651	6-(7-methyloctyl)-1H,3H,4H,6H-furo[3,4-c]furan-1-one	C15H24O3	-7.09	252.171	253.178	7.835	JOCZSYMETZMYCX-UHFFFAOYSA-N	62.7	64.6			Organoheterocyclic compounds	Furofurans					[M+H]+1	2.02551e+06	1.12389e+07	2.03333e+06	111086	262063	119291	1.77579e+06	1.83303e+06	1.82269e+06	2.13061e+06	2.39517e+06	3.69066e+06
MP11664	6-[(1E)-3,4-Dihydroxy-1-penten-1-yl]-2H-pyran-2-one	C10H12O4	-7.36	196.072	197.079	3.055			52.1									[M+H]+1	916881	1.31722e+06	1.56989e+06	5.51926e+06	1.12319e+07	2.11536e+06	5.66054e+06	4.10654e+06	5.38463e+06	2.10145e+06	5.25465e+06	4.92632e+06
MP11688	WKK	C23H36N6O4	3.42	442.271	443.278	7.923		62.1										[M+H-H2O]+1	661337	547540	1.14745e+06	112096	116193	154557	1.85165e+06	1.26478e+06	1.81558e+06	1.63659e+06	1.31408e+06	1.50037e+06
MP11710	Syringaldehyde	C9H10O4	-5.5	182.057	183.064	3.552	KCDXJAYRVLXPFO-UHFFFAOYSA-N		83.8	HMDB0258653		Benzenoids	Phenols	Methoxyphenols				[M+H]+1	7.10641e+06	6.42039e+06	5.69349e+06	6.49423e+06	6.03009e+06	5.99475e+06	9.8039e+06	9.02392e+06	9.23944e+06	1.06669e+07	8.43071e+06	9.62211e+06
MP11737	(4S)-4-Amino-5-hydroxypentanoic acid	C5H11NO3	8.26	155.057	156.064	1.537			64.9									[M+Na]+1	3.75138e+06	2.76058e+06	3.61135e+06	145351	61936.9	281364	4.8541e+06	5.19778e+06	5.26199e+06	1.10728e+07	1.09045e+07	1.11643e+07
MP11739	R-Lavender lactone	C7H10O2	0.03	126.068	127.075	4.171	QESPSAHXYXIGBG-ZETCQYMHSA-N		81.8			Organoheterocyclic compounds	Lactones	Gamma butyrolactones				[M+H]+1	2.43181e+06	1.68617e+06	1.73166e+06	9.19713e+06	8.40211e+06	9.31741e+06	4.61934e+06	3.90982e+06	5.83933e+06	1.11628e+07	3.38614e+06	2.73176e+06
MP11766	Aspergilsmin C	C8H8O4	-7.76	168.041	169.048	2.448	VPGCSEQPAOOVGQ-UHFFFAOYSA-N		55.5			Organoheterocyclic compounds	Pyrans					[M+H]+1	4.66973e+06	2.95597e+06	5.54227e+06	4.12985e+06	441845	4.89975e+06	7.05842e+06	7.1025e+06	1.03195e+07	8.61169e+06	1.01182e+07	1.11344e+07
MP11770	Valerophenone	C11H14O	-7.75	162.103	163.111	4.61	XKGLSKVNOSHTAD-UHFFFAOYSA-N	61.9	82.8			Organic oxygen compounds	Organooxygen compounds	Carbonyl compounds				[M+H]+1	3.35182e+06	3.06353e+06	3.94438e+06	56588.8	73351.2	154605	1.11312e+07	6.02367e+06	1.04474e+07	8.50489e+06	8.1297e+06	8.44022e+06
MP11790	4-(2-Oxo-2,3-dihydro-1H-benzimidazol-1-yl)butanoic acid	C11H12N2O3	-0.02	220.085	221.092	1.232			73.9									[M+H]+1	109823	102685	106793	38001.9	37632.4	39143.9	105271	110182	130014	341883	121036	100474
MP11799	3-O-Feruloylquinic acid	C17H20O9	-8.22	368.108	369.114	4.227	RAGZUCNPTLULOL-VPGMDQGHSA-N		51.3	HMDB0030669	C02572	Organic oxygen compounds	Organooxygen compounds	Alcohols and polyols				[M+H]+1	197810	890553	193884	222753	620574	252137	5.6749e+06	3.53978e+06	2.74212e+06	3.56401e+06	2.82859e+06	2.47712e+06
MP11806	Methyl piperonyl ketone	C10H10O3	-6.8	178.062	179.069	5.11	XIYKRJLTYKUWAM-UHFFFAOYSA-N		75.8			Organoheterocyclic compounds	Benzodioxoles					[M+H]+1	2.91904e+06	9.83159e+06	5.49283e+06	968089	1.10683e+06	924039	3.16545e+06	1.82942e+06	1.10907e+07	1.57092e+06	1.3547e+06	1.84949e+06
MP11811	8-Isopropyl-4,11-dimethyl-5,12-dioxatricyclo[9.1.0.0~4,6~]dodecan-7-ol	C15H26O3	-7.13	254.186	255.194	4.388			79.6									[M+H]+1	4.97446e+06	4.72269e+06	4.55819e+06	1.23322e+06	1.24861e+06	1.23997e+06	2.24631e+06	2.47746e+06	2.29307e+06	5.59823e+06	1.10872e+07	5.92534e+06
MP11830	Eurotirumin	C19H24O4	-0.06	316.167	317.175	5.991	NOJCJDSWLUPBPG-UHFFFAOYSA-N		56.9			Organoheterocyclic compounds	Benzopyrans	1-benzopyrans				[M+H]+1	452494	1.21942e+06	238130	9.73612e+06	9.47991e+06	9.57912e+06	999157	1.10732e+07	4.75759e+06	4.73682e+06	3.55464e+06	597150
MP11835	2-(2-acetyl-3,5-dihydroxyphenyl)acetic acid	C10H10O5	-7.79	210.051	211.059	3.223	JAHPPWGWEUVLMS-UHFFFAOYSA-N	58.9	63.6			Organic oxygen compounds	Organooxygen compounds	Carbonyl compounds				[M+H]+1	445323	666202	428764	234707	850586	1.25038e+06	3.03959e+06	5.00759e+06	4.23736e+06	1.10711e+07	4.69518e+06	3.81928e+06
MP11872	2-ACETAMIDO-2-DEOXY-BETA-D-GLUCOSYLAMINE	C8H16N2O5	0.35	220.106	221.113	0.588	MCGXOCXFFNKASF-FMDGEEDCSA-N		76.7			Organic oxygen compounds	Organooxygen compounds	Carbohydrates and carbohydrate conjugates				[M+H]+1	2.68181e+06	1.76864e+06	3.00721e+06	1.52665e+06	740432	522561	2.92506e+06	3.63704e+06	3.86815e+06	2.12151e+06	2.33848e+06	2.5588e+06
MP11900	trans,trans-2,4-Heptadienal	C7H10O	-2.55	110.073	111.08	0.901	SATICYYAWWYRAM-VNKDHWASSA-N	64.7	57.4	HMDB0303844		Organic oxygen compounds	Organooxygen compounds	Carbonyl compounds				[M+H]+1	624698	591773	605011	9.22908e+06	1.06625e+07	1.10079e+07	4.68158e+06	5.82074e+06	4.19632e+06	4.3101e+06	2.27106e+06	6.85771e+06
MP11911	(7Z)-3-Oxo-N-[(3S)-2-oxotetrahydro-3-furanyl]-7-tetradecenamide	C18H29NO4	-3.94	323.208	324.216	4.079			69.1									[M+H]+1	257698	205598	286886	4.44848e+06	4.1432e+06	4.21292e+06	734154	160612	114710	500905	356384	178029
MP11919	N-(2,4-Dimethylphenyl)formamide	C9H11NO	2.18	149.084	150.092	7.402	JOFDPSBOUCXJCC-UHFFFAOYSA-N	78.6	84.9			Benzenoids	Benzene and substituted derivatives	Anilides				[M+H]+1	89635.3	88631.3	88757.4	93705.6	116734	128481	118709	114306	116559	121006	118626	109870
MP11950	SB 203580	C21H16FN3OS	-13.74	377.095	378.102	6.461	CDMGBJANTYXAIV-UHFFFAOYSA-N		50.3	HMDB0244686		Organoheterocyclic compounds	Azoles	Imidazoles				[M+H]+1	56701.4	55494.3	54736.5	165975	158652	164113	118020	124766	128651	123966	135196	121657
MP11967	6-[1-Hydroxy-1-(3-methyl-5-oxotetrahydro-2-furanyl)ethyl]-4-methoxy-3-methyl-2H-pyran-2-one	C14H18O6	-0.3	264.1	265.107	4.861			69.1									[M+H-H2O]+1	597743	1.02119e+07	1.09497e+07	1.41298e+06	1.67511e+06	1.89996e+06	2.68654e+06	1.93056e+06	7.84666e+06	633219	753474	443349
MP11984	leu-glu-arg	C17H32N6O6	-6.45	416.236	209.125	1.702	RVVBWTWPNFDYBE-UNXYVOJBSA-N		52.4									[M+2H]+2	928878	1.05712e+06	1.14006e+06	832835	822705	988564	207809	366449	348175	175945	169031	584323
MP11999	(1R,4aR,4bS,6aS,9R,10R,10aS)-1-(Carboxymethyl)-10-hydroxy-2-(1-methoxy-2-methyl-1-oxo-2-propanyl)-1,4a,4b,9,10-pentamethyl-1,3,4,4a,4b,5,6,7,8,9,10,10a,12,12a-tetradecahydro-6a(2H)-chrysenecarboxylic acid	C31H48O7	-7.27	514.326	515.333	5.731			55.5									[M+H-H2O]+1	447345	461540	444177	661540	910135	643746	1.09221e+07	7.91402e+06	4.22891e+06	981267	1.02736e+06	914529
MP12000	7-ethenyl-1,4a,7-trimethyl-1,2,3,4,4a,6,7,8,8a,9,10,10a-dodecahydrophenanthrene-1-carboxylic acid	C20H30O2	-11.37	302.221	303.229	7.123	TVHDZSRRHQKNEZ-UHFFFAOYSA-N	56.8	57.4			Lipids and lipid-like molecules	Prenol lipids	Diterpenoids				[M+H]+1	656751	1.63039e+06	1.17636e+06	588456	622170	591477	1.09218e+07	5.41291e+06	8.86506e+06	4.67698e+06	6.44697e+06	6.13291e+06
MP12002	Androsterone	C19H30O2	0.8	272.214	273.222	6.474	QGXBDMJGAMFCBF-XYQQMQERSA-N	81.7	89.3	HMDB0000031	C00523	Lipids and lipid-like molecules	Steroids and steroid derivatives	Androstane steroids	Steroids	19-Carbon atoms	Androstane derivatives	[M+H-H2O]+1	79265.1	97399.7	171023	187204	189606	196132	2.47717e+06	1.83928e+06	6.81351e+06	3.22299e+06	3.3112e+06	3.01104e+06
MP12013	4-methyl-5-oxo-2-pentyl-2,5-dihydrofuran-3-carboxylic acid	C11H16O4	-4.07	212.104	213.112	3.758		60.4	72									[M+H]+1	6.26315e+06	5.70299e+06	3.5622e+06	4.65161e+06	4.85473e+06	1.09063e+07	3.352e+06	1.3843e+06	1.51461e+06	1.57686e+06	3.39252e+06	1.62186e+06
MP12043	N-(3-Hydroxytetradecanoyl) glycine	C16H31NO4	-8.02	301.223	302.23	5.729	JOZKALVPSJDERT-UHFFFAOYSA-N		58			Organic acids and derivatives	Carboxylic acids and derivatives	Amino acids, peptides, and analogues				[M+H]+1	352325	720560	544094	184496	183020	188188	1.05935e+07	2.19746e+06	2.06665e+06	1.08776e+07	810380	847159
MP12047	7-hydroxy-5-methoxy-2-phenyl-3,4-dihydro-2H-1-benzopyran-4-one	C16H14O4	-6.98	270.087	271.095	7.09	QQQCWVDPMPFUGF-UHFFFAOYSA-N	82.4	92.6			Phenylpropanoids and polyketides	Flavonoids	O-methylated flavonoids				[M+H]+1	697438	642083	662624	81647.9	86583.3	79713.3	940320	889513	1.10534e+06	1.04447e+06	994570	1.1424e+06
MP12049	5,7,9b-Trihydroxy-6,6,9a-trimethyl-5,5a,6,7,8,9,9a,9b-octahydronaphtho[1,2-c]furan-1(3H)-one	C15H22O5	-6.75	282.145	283.152	4.769			52.3									[M+H]+1	1.54569e+06	6.51914e+06	5.95538e+06	106608	153471	1.08716e+07	1.3708e+06	1.44744e+06	179155	778947	712895	669286
MP12066	2,4-Dihydroxybenzoic acid	C7H6O4	0.49	154.027	155.034	3.984	UIAFKZKHHVMJGS-UHFFFAOYSA-N	86.6	64.4	HMDB0029666		Benzenoids	Benzene and substituted derivatives	Benzoic acids and derivatives				[M+H]+1	115804	123621	122307	233039	275379	299059	115510	144291	235951	193373	408600	294645
MP12071	1,6-Dioxacyclohexadecane-7,16-dione	C14H24O4	-7.9	238.155	239.162	5.638	AMCTYGGTIWUNMF-UHFFFAOYSA-N		70.8			Phenylpropanoids and polyketides	Macrolides and analogues					[M+H-H2O]+1	9.95668e+06	9.2771e+06	9.29212e+06	1.08358e+06	989222	197798	3.42463e+06	3.11196e+06	3.04242e+06	5.60462e+06	1.08583e+07	5.73745e+06
MP12084	Hydroxyzine	C21H27ClN2O2	3.85	374.178	375.185	1.848	ZQDWXGKKHFNSQK-OAQYLSRUSA-N		58.5	HMDB0014697	C07045	Benzenoids	Benzene and substituted derivatives	Diphenylmethanes				[M+H]+1	789878	1.34539e+06	1.13013e+06	89983.7	92612.3	86736.2	170100	171022	158785	195843	191580	191533
MP12088	N-(3,4-Difluorophenyl)-2,2-dimethylpropanamide	C11H13F2NO	10.14	213.099	214.106	2.506			75.3									[M+H]+1	4.38258e+06	4.11438e+06	3.91858e+06	71629.6	77518.3	77146.6	1.42613e+06	1.4313e+06	1.40902e+06	3.66039e+06	3.54654e+06	5.5131e+06
MP12095	(3aR,4aS,5R,6S,8S,9aR)-5,6-dihydroxy-4a,8-dimethyl-3-methylidene-dodecahydroazuleno[6,5-b]furan-2-one	C15H22O4	-4.77	248.14	249.147	6.881		82.1	84.3									[M+H-H2O]+1	5.11866e+06	4.70564e+06	4.98458e+06	132524	668477	167316	1.08427e+07	1.64308e+06	2.52817e+06	7.79967e+06	7.25551e+06	7.7505e+06
MP12100	5,7-Dihydroxy-2-(4-methoxyphenyl)-6-(3-methyl-2-buten-1-yl)-2,3-dihydro-4H-chromen-4-one	C21H22O5	-8.84	322.118	355.151	7.067			50.5									[M+H]+1	80021.3	180625	222940	112445	111294	115500	427932	407835	307928	162819	286346	409636
MP12103	2-(3,4-Dihydroxyphenyl)-5,7,8-trihydroxy-3-methoxy-4H-chromen-4-one	C16H12O8	-1.44	332.053	333.059	4.986	WLHKPDQFOBROCS-UHFFFAOYSA-N		74.9			Phenylpropanoids and polyketides	Flavonoids	O-methylated flavonoids				[M+H]+1	161413	167343	158684	96222.7	106763	198566	9.0139e+06	1.02998e+07	9.43001e+06	1.05695e+07	1.0835e+07	9.77859e+06
MP12109	N,O-dimethyl-L-tyrosine	C11H15NO3	-4.99	209.104	210.111	2.021			56.1									[M+H]+1	2.38289e+06	2.62795e+06	2.89811e+06	4.27136e+06	4.31083e+06	4.43221e+06	3.64691e+06	2.44292e+06	2.26506e+06	1.08292e+07	7.8175e+06	8.06634e+06
MP12146	Tyr-Leu	C15H22N2O4	-6.12	294.156	295.163	3.392	AUEJLPRZGVVDNU-STQMWFEESA-N		80.5	HMDB0029109		Organic acids and derivatives	Carboxylic acids and derivatives	Amino acids, peptides, and analogues				[M+H]+1	991611	1.04292e+06	1.07324e+06	3.77542e+06	1.07714e+07	2.97432e+06	398566	565255	327077	556182	452959	483605
MP12169	Pereniporin C	C16H26O4	-7.19	282.181	283.188	6.347	JOBQESAZQWAYSQ-URLPEUOOSA-N		59.5			Organoheterocyclic compounds	Naphthofurans					[M+H]+1	2.13296e+06	2.15739e+06	2.01524e+06	409594	501060	413029	8.52566e+06	1.04269e+07	1.0764e+07	3.75311e+06	4.97954e+06	4.69921e+06
MP12170	Koninginin E	C16H26O4	-7.3	282.181	283.188	6.458	INHVGPIPHZJQOP-QRSVUVFUNA-N		68.8									[M+H]+1	4.54623e+06	4.79841e+06	2.09922e+06	664256	634947	656803	8.52566e+06	1.04269e+07	1.0764e+07	7.25989e+06	2.32858e+06	1.95027e+06
MP12182	2',4',11-trioxaspiro[tricyclo[4.4.1.0脗a,芒聛露]undecane-2,3'-tricyclo[7.3.1.0芒聛碌,脗a脗l]tridecane]-1'(12'),3,5',7',8,9'(13'),10'-heptaene-5,7,10-triol	C20H16O6	-7.01	334.081	335.089	6.017		62.3	84									[M+H-H2O]+1	1.28777e+06	564937	794377	586889	531902	632179	1.53829e+06	1.64882e+06	1.45208e+06	263949	293022	365944
MP12190	(-)-(7's,8S,8'r)-4,4'-Dihydroxy-3,3',5,5'-Tetramethoxy-7',9-Epoxylignan-9'-Ol-7-One	C22H26O9	-6.68	434.155	435.162	4.779	ANCVHDRNDJRUOT-DJEJFTSGSA-N		54.8			Lignans, neolignans and related compounds	Furanoid lignans	Tetrahydrofuran lignans				[M+H]+1	7.56262e+06	1.07445e+07	7.33413e+06	144271	99247.3	145189	7.73345e+06	8.34289e+06	8.51602e+06	7.17083e+06	7.25461e+06	1.01919e+07
MP12193	(3E,5E)-2-(4-Methoxy-4-oxobutyl)-3,5-nonadienoic acid	C14H22O4	-5.39	236.14	237.147	5.265			69.8									[M+H-H2O]+1	2.0969e+06	2.31983e+06	1.45293e+06	641008	584829	582462	1.26617e+06	1.60882e+06	2.98128e+06	2.0719e+06	2.06329e+06	1.07401e+07
MP12197	3,5-dimethyl-p-anisic acid	C10H12O3	-2.14	360.156	361.164	4.754	WXVQURJGDUNJCS-UHFFFAOYSA-N		52.6			Benzenoids	Benzene and substituted derivatives	Benzoic acids and derivatives				[2M+H]+1	682786	6.5368e+06	1.06799e+06	95055.1	133057	92454.5	1.55788e+06	8.7567e+06	1.32322e+06	1.21063e+06	8.52331e+06	7.65752e+06
MP12207	(1S,2R,4aS,8aS)-1-[2-(3-Furyl)ethyl]-1-hydroxy-2,5,5,8a-tetramethyl-3-oxodecahydro-2-naphthalenyl acetate	C22H32O5	-7.37	376.222	377.229	7.692			53.7									[M+H]+1	1.03005e+06	968140	960058	181604	89710.5	131462	6.96666e+06	5.89154e+06	7.0899e+06	9.90819e+06	9.8685e+06	1.07275e+07
MP12213	O-malonyl-L-carnitine	C10H17NO6	-6.7	247.104	248.111	1.099	ZGNBLKBZJBJFDG-SSDOTTSWSA-N		77.7	HMDB0002095		Lipids and lipid-like molecules	Fatty Acyls	Fatty acid esters				[M+H]+1	2.05107e+06	986007	613338	1.90096e+06	1.97279e+06	2.22328e+06	4.96336e+06	3.15082e+06	1.42008e+06	5.38217e+06	1.07221e+07	7.38604e+06
MP12241	伪-Linolenoyl ethanolamide	C20H35NO2	-7.06	321.265	322.272	7.597	HBJXRRXWHSHZPU-PDBXOOCHSA-N	70.7	84.6	HMDB0013624	C13828	Organic nitrogen compounds	Organonitrogen compounds	Amines	Lipids	FA Fatty acyls	FA08 Fatty amides	[M+H]+1	761341	675062	688922	85663.3	89761.3	90673.7	1.01292e+06	939206	1.13632e+06	2.52258e+06	2.59013e+06	2.68857e+06
MP12252	(3R,3aS,6aR)-Hexahydrofuro[2,3-b]furan-3-ol	C6H10O3	-7.34	130.062	131.069	3.62			78.6									[M+H]+1	116986	119219	186366	118175	150849	179969	5.30886e+06	5.40289e+06	4.28283e+06	1.0686e+07	1.05239e+07	1.02547e+07
MP12257	1,2-dihydroxyheptadec-16-yn-4-yl acetate	C19H34O4	-6.87	348.225	349.233	7.62	FHGZOCAZNHYWAL-UHFFFAOYSA-N	78.7				Lipids and lipid-like molecules	Fatty Acyls	Fatty alcohols				[M+Na]+1	4.54979e+06	4.25863e+06	4.15053e+06	407850	597586	421002	309766	1.73404e+06	326249	676797	823898	452758
MP12260	(25S)-1alpha,25,26-trihydroxyvitamin D2	C28H44O4	-6.17	444.321	445.328	7.011	BXQJQHRLBLTYMC-SYGKCOSYSA-N		59.5			Lipids and lipid-like molecules	Steroids and steroid derivatives	Vitamin D and derivatives				[M+H]+1	4.76673e+06	4.83773e+06	4.87892e+06	4.61225e+06	5.26044e+06	6.73045e+06	3.45905e+06	1.65249e+06	1.34483e+06	1.76087e+06	1.06727e+07	1.35325e+06
MP12267	(22E,24E)-1alpha,25-dihydroxy-22,23,24,24a-tetradehydro-24a-homovitamin D3 / (22E,24E)-1alpha,25-dihydroxy-22,23,24,24a-tetradehydro-24a-homocholecalciferol	C28H42O3	-6.02	426.311	427.318	7.004	HBJLYKUXVNXCRG-YMUZUNFMSA-N		65.7									[M+H]+1	1.03875e+07	1.01831e+07	1.06668e+07	2.42329e+06	2.69368e+06	3.34555e+06	1.74473e+06	1.86636e+06	1.36042e+06	3.08046e+06	1.65537e+06	1.71975e+06
MP12271	Colletopiperazine	C14H16N2O4S	-6.64	286.099	309.088	5.114	HLTTVBPDCRSKFJ-IWSPRGBSSA-N		65.4			Organoheterocyclic compounds	Indoles and derivatives	Indolecarboxylic acids and derivatives				[M+H]+1	2.82747e+06	1.95327e+06	2.42661e+06	197934	232572	194002	1.06949e+06	277594	1.02059e+06	736209	477977	712899
MP12284	S-Lavender lactone	C7H10O2	-2.14	126.068	127.075	1.436	QESPSAHXYXIGBG-SSDOTTSWSA-N		82.9			Organoheterocyclic compounds	Lactones	Gamma butyrolactones				[M+H]+1	851227	3.86497e+06	3.99352e+06	3.50303e+06	6.36987e+06	6.21078e+06	2.77351e+06	3.1138e+06	1.06444e+07	2.84598e+06	2.77874e+06	2.76972e+06
MP12305	(3S)-3,6-Diamino-6-oxohexanoic acid	C6H12N2O3	2.55	160.085	161.092	0.506			53.8									[M+H]+1	535587	405348	405753	362440	419922	670260	4.17204e+06	635639	3.95009e+06	938255	840889	885710
MP12315	2-(3,4-Dimethoxyphenyl)-6-methoxy-2,3-dihydro-4H-chromen-4-one	C18H18O5	-6.6	314.113	315.121	4.407			61.6									[M+H]+1	6.43027e+06	5.59969e+06	5.55782e+06	678087	739154	655953	1.06206e+07	1.00747e+07	1.05188e+07	8.70827e+06	9.2761e+06	9.04271e+06
MP12324	(1R,2R,6R,9R)-2,11,11-trimethyl-3-oxotricyclo[4.3.2.0脗a,芒聛碌]undecane-9-carboxylic acid	C15H22O3	2.04	232.147	233.154	8.305		84.4	79.6									[M+H-H2O]+1	1.14376e+06	1.0856e+06	1.06102e+07	279665	283117	287673	1.35265e+06	1.38513e+06	1.39045e+06	1.32126e+06	1.31293e+06	1.26482e+06
MP12336	7-(2-aminophenyl)heptanoic acid	C13H19NO2	-6.02	203.13	204.137	3.834	ZFXXVVRQQNCNDM-UHFFFAOYSA-N	51.7				Lipids and lipid-like molecules	Fatty Acyls	Fatty acids and conjugates				[M+H-H2O]+1	7.40611e+06	6.81107e+06	6.78513e+06	78067.7	76268.5	80162.1	2.47083e+06	2.10842e+06	2.23469e+06	4.52348e+06	4.41978e+06	4.40529e+06
MP12347	THEOPHYLLINE	C7H8N4O2	-1.94	202.046	203.054	0.901	ZFXYFBGIUFBOJW-UHFFFAOYSA-N		74.1	HMDB0001889	C07130	Organoheterocyclic compounds	Imidazopyrimidines	Purines and purine derivatives	Alkaloids	Others	Purine alkaloids	[M+Na]+1	667343	1.32643e+06	2.31211e+06	740772	811299	1.08144e+06	9.89829e+06	1.04822e+07	1.05821e+07	3.7233e+06	1.02173e+07	5.83897e+06
MP12367	Ciprostene	C22H36O4	-7.05	346.25	347.256	7.537	VKPYUUBEDXIQIB-QBPWRKFFSA-N	63	60.3	HMDB0250270		Lipids and lipid-like molecules	Fatty Acyls	Eicosanoids				[M+H-H2O]+1	340968	1.1295e+06	331466	80366.6	80020	81534.7	2.77296e+06	2.12614e+06	1.05649e+07	5.29309e+06	5.00515e+06	5.51551e+06
MP12371	Picolinic acid	C6H5NO2	-8.75	123.031	156.064	1.126	SIOXPEMLGUPBBT-UHFFFAOYSA-N	66.6	52	HMDB0002243	C10164	Organoheterocyclic compounds	Pyridines and derivatives	Pyridinecarboxylic acids and derivatives	Alkaloids	Alkaloids derived from lysine	Piperidine alkaloids	[M+H+MeOH]+1	5.16298e+06	5.01978e+06	5.155e+06	2.37831e+06	1.8401e+06	62918.2	1.05584e+07	9.31653e+06	8.89922e+06	7.72283e+06	8.15324e+06	8.19624e+06
MP12372	3-hydroxy-2-methoxy-5-methylpyridin-2(1H)-one	C7H9NO3	-7.62	155.057	156.064	1.125	YDQJXKAOKAHMEM-UHFFFAOYSA-N		59.6			Organoheterocyclic compounds	Pyridines and derivatives	Hydropyridines				[M+H]+1	5.16298e+06	5.01978e+06	5.155e+06	429506	105728	74679.6	1.05584e+07	9.31653e+06	8.89922e+06	7.72283e+06	8.15324e+06	8.19624e+06
MP12380	3-Ethoxy-4-isobutoxybenzaldehyde	C13H18O3	4.53	222.127	223.133	7.587			72.3									[M+H]+1	1.05453e+07	9.78295e+06	7.96292e+06	78956	139829	3.35028e+06	207792	488991	232761	341923	329588	918141
MP12392	2-O-(6-Deoxy-alpha-L-mannopyranosyl)-D-glucose	C12H22O10	-6.69	308.109	309.116	3.788			68.5									[M+H-H2O]+1	4.7815e+06	5.52041e+06	5.92089e+06	51499.7	51021.1	52147.3	304824	1.09495e+06	803949	3.10845e+06	3.56844e+06	3.23517e+06
MP12397	(3S)-5-[(1R,2R,8aS)-2-Hydroxy-2,5,5,8a-tetramethyldecahydro-1-naphthalenyl]-3-methylpentanoic acid	C20H36O3	-7.34	306.254	307.261	6.235			59.1									[M+H-H2O]+1	1.45681e+06	1.21644e+06	1.25441e+06	368589	400113	394059	1.44314e+06	1.64742e+06	8.38662e+06	1.05341e+07	518655	1.04561e+07
MP12419	1-Acetylprolylglycylproline	C14H21N3O5	-7.42	311.146	312.153	1.07			53.2									[M+H]+1	7.10737e+06	6.30901e+06	6.49212e+06	44966.2	50955	48797.5	1.36307e+06	1.38371e+06	1.57088e+06	3.27233e+06	3.26741e+06	3.2497e+06
MP12468	Flavensomycinoic acid	C9H9NO5	-6.35	211.047	212.054	0.665	ZQJDMQJACBVIAA-UHFFFAOYSA-N		57.1			Lipids and lipid-like molecules	Fatty Acyls	Fatty acids and conjugates				[M+H]+1	8.87817e+06	7.92664e+06	8.15119e+06	5.40596e+06	3.99613e+06	3.68998e+06	8.32053e+06	8.66135e+06	8.30173e+06	8.83905e+06	9.2205e+06	1.04851e+07
MP12481	5-trans prostaglandin F2尾	C20H34O5	-6.16	376.22	377.228	5.945		77.3	67.8									[M+Na]+1	1.70609e+06	4.0959e+06	3.61905e+06	5.24451e+06	5.07402e+06	2.63119e+06	8.01072e+06	1.04691e+07	1.00606e+07	9.30909e+06	8.2202e+06	9.27289e+06
MP12502	7-isopropyl-4-methylideneundec-5-ene-1,10-diol	C15H28O2	-7.05	240.207	241.214	5.921	ILTLDBNFZKICNW-UHFFFAOYSA-N		64.2			Lipids and lipid-like molecules	Fatty Acyls	Fatty alcohols				[M+H]+1	5.35875e+06	5.37819e+06	5.55017e+06	347410	352611	354129	4.0176e+06	2.04325e+06	1.94394e+06	9.12593e+06	1.04499e+07	8.80456e+06
MP12515	1alpha,25-dihydroxy-22,23-didehydro-24a,24b-dihomovitamin D3 /1alpha,25-dihydroxy-22,23-didehydro-24a,24b-dihomocholecalciferol	C29H46O3	-6.93	442.342	443.349	7.76	ZSRZLHUUFCGCDW-QYFQUPAWSA-N		59.6			Lipids and lipid-like molecules	Steroids and steroid derivatives	Vitamin D and derivatives				[M+H]+1	237158	697476	162899	1.04422e+07	1.31464e+06	1.43118e+06	5.31578e+06	5.2828e+06	5.15523e+06	2.78021e+06	2.67266e+06	3.00656e+06
MP12524	BUTTPARK 35\07-27	C11H11NO4	-6.83	221.067	222.075	3.811			75.5									[M+H]+1	2.8665e+06	3.2847e+06	3.86726e+06	1.34619e+06	1.41014e+06	1.30748e+06	1.03369e+07	1.01121e+07	1.0434e+07	6.19398e+06	8.19297e+06	6.52829e+06
MP12526	7-{[(2S,3R,4S,5S,6R)-4,5-dihydroxy-6-(hydroxymethyl)-3-{[(2S,3R,4R,5R,6S)-3,4,5-trihydroxy-6-methyloxan-2-yl]oxy}oxan-2-yl]oxy}-5-hydroxy-2-(4-hydroxy-3-methoxyphenyl)-4H-chromen-4-one	C28H32O15	-6.9	608.17	609.177	4.308		83.3	91.9									[M+H]+1	96981.4	100909	102312	44034.2	44838.7	44908	1.38855e+06	1.17291e+06	1.33138e+06	133720	268912	162421
MP12558	Heptanoylcarnitine	C14H27NO4	-6.77	273.192	274.199	3.91	VDPCTFWULDLKHT-UHFFFAOYSA-N		57.2	HMDB0013238		Lipids and lipid-like molecules	Fatty Acyls	Fatty acid esters				[M+H]+1	970221	851484	1.07046e+06	682940	838671	856972	1.47109e+06	1.14415e+06	1.54975e+06	643796	1.13839e+06	234285
MP12562	(1S,7S,8S,9R,10S,11S,13S,16S)-6,9,12,17-Tetrahydroxy-16-methyl-8-(2-methyl-2-propanyl)-2,4,14,19-tetraoxahexacyclo[8.7.2.0~1,11~.0~3,7~.0~7,11~.0~13,17~]nonadecane-5,15,18-trione	C20H24O11	-7.34	440.129	441.136	4.124			61.4									[M+H]+1	424001	344754	232100	43203.6	44944.9	46125.6	411261	775702	368576	2.30126e+06	1.29643e+06	1.541e+06
MP12564	2,2,6-Trimethylcyclohexanone	C9H16O	-5.98	140.119	123.116	5.23	ZPVOLGVTNLDBFI-UHFFFAOYSA-N		56.3	HMDB0033794		Organic oxygen compounds	Organooxygen compounds	Carbonyl compounds				[M+H-H2O]+1	3.06155e+06	4.14323e+06	2.4205e+06	3.84859e+06	4.17733e+06	2.72516e+06	8.5091e+06	1.00462e+07	1.03944e+07	9.49861e+06	5.28097e+06	5.20343e+06
MP12573	2-hydroxy-6-[2-hydroxy-6-(hydroxymethyl)-4-methoxyphenoxy]-4-methylbenzoic acid	C16H16O7	-7.2	302.077	303.084	3.243	ULPVIBVOKQAXJB-UHFFFAOYSA-N	54.3	67.5			Benzenoids	Benzene and substituted derivatives	Diphenylethers				[M+H-H2O]+1	5.38237e+06	5.60953e+06	2.93801e+06	616509	618460	680499	856641	845171	1.00347e+06	822165	823242	889806
MP12576	6,10a-Dihydroxy-4-(hydroxymethyl)-4,7,11b-trimethyl-9-oxo-1,2,3,4,4a,5,6,6a,7,9,10a,11,11a,11b-tetradecahydrophenanthro[3,2-b]furan-5-yl acetate	C22H32O7	-7.98	390.202	391.208	5.947			55									[M+H-H2O]+1	3.45757e+06	3.45437e+06	2.55152e+06	1.03827e+07	4.53512e+06	4.28192e+06	4.11621e+06	4.24336e+06	1.93659e+06	1.35733e+06	1.51595e+06	3.72698e+06
MP12579	Veratrole	C8H10O2	0.97	138.068	139.076	5.199	ABDKAPXRBAPSQN-UHFFFAOYSA-N	75.3	82.4	HMDB0032139		Benzenoids	Benzene and substituted derivatives	Methoxybenzenes				[M+H]+1	593652	577123	616898	1.46813e+06	1.39946e+06	1.34065e+06	2.22166e+06	2.30731e+06	1.96381e+06	1.67819e+06	3.76637e+06	1.5732e+06
MP12618	2-{[7-hydroxy-1-(4-hydroxy-3,5-dimethoxyphenyl)-3-(hydroxymethyl)-6,8-dimethoxy-1,2,3,4-tetrahydronaphthalen-2-yl]methoxy}-6-(hydroxymethyl)oxane-3,4,5-triol	C28H38O13	-6.95	599.254	600.261	3.933	PQQRNPDHSJDAGV-UHFFFAOYSA-N	78.3	73.2			Lignans, neolignans and related compounds	Lignan glycosides					[M+NH4]+1	1.68971e+06	1.38829e+06	1.56497e+06	35880.4	36307.1	36330.7	2.86675e+06	2.94112e+06	2.87565e+06	3.51729e+06	3.40393e+06	3.31343e+06
MP12642	(9xi,17xi,22S)-14,17,20-Trihydroxy-22,26-epoxyergosta-2,5,24-triene-1,26-dione	C28H38O6	-7.32	452.253	453.26	7.645			54.7									[M+H-H2O]+1	446685	140911	215624	76882	1.51526e+06	1.77996e+06	1.03176e+07	6.59674e+06	6.74865e+06	5.63303e+06	5.33821e+06	5.71321e+06
MP12664	N6,N6,N6-Trimethyl-L-lysine	C9H20N2O2	12.92	188.155	189.162	6.23	MXNRLFUSFKVQSK-QMMMGPOBSA-N	53.2	93.2	HMDB0001325	C03793	Organic acids and derivatives	Carboxylic acids and derivatives	Amino acids, peptides, and analogues				[M+H]+1	2.3226e+06	1.92185e+06	2.23788e+06	546321	543525	564618	3.11703e+06	1.36168e+06	1.83256e+06	3.36095e+06	1.82456e+06	1.55974e+06
MP12688	4-(2,6,6-Trimethyl-3-oxo-1-cyclohexen-1-yl)-2-butanyl beta-D-glucopyranoside	C19H32O7	-7.06	372.212	373.219	4.211			71									[M+H]+1	174228	179469	182357	36953.2	37187.4	38338.5	170903	181612	172915	346409	219394	180833
MP12692	Testosterone	C19H28O2	-6.87	306.217	289.214	6.294	MUMGGOZAMZWBJJ-UHFFFAOYSA-N	65.5	82.9	HMDB0000234	C00535	Lipids and lipid-like molecules	Steroids and steroid derivatives	Androstane steroids	Steroids; Hormones and transmitters	19-Carbon atoms; Steroid hormones	Androstane derivatives; Androgens	[M+H]+1	413314	539640	450900	2.28458e+06	2.35398e+06	2.2148e+06	1.02782e+07	8.23836e+06	8.14873e+06	9.91341e+06	7.85259e+06	9.58738e+06
MP12704	Spisulosine	C18H39NO	-3.85	285.302	286.309	6.479	YRYJJIXWWQLGGV-UHFFFAOYSA-N		52.6	HMDB0258433		Organic nitrogen compounds	Organonitrogen compounds	Amines				[M+H]+1	3.01648e+06	3.42e+06	3.29217e+06	729002	1.88506e+06	1.374e+06	3.31383e+06	3.80607e+06	3.68801e+06	8.39471e+06	1.02649e+07	9.78391e+06
MP12706	1,14-Pentadecadien-3-one	C15H28O	-7.54	224.212	225.22	7.232	USROZSBBFMADSY-UHFFFAOYSA-N		63.1									[M+H]+1	474515	445180	513838	205332	226662	200773	1.22712e+06	1.5338e+06	1.42374e+06	6.91708e+06	7.74522e+06	6.78264e+06
MP12710	2-Methoxyestrone	C19H24O3	-3.26	150.086	301.179	7.776	WHEUWNKSCXYKBU-UHFFFAOYSA-N	76.6		HMDB0000010	C05299	Lipids and lipid-like molecules	Steroids and steroid derivatives	Estrane steroids	Lipids	ST Sterol lipids	ST02 Steroids	[M+H]+1	216498	542747	518445	2.03771e+06	1.94694e+06	2.13195e+06	643276	456430	278453	271337	149261	384159
MP12754	N-[(4-Fluorophenyl)sulfonyl]glycine	C8H8FNO4S	11.51	250.045	251.053	0.604			60.4									[M+NH4]+1	3.71509e+06	4.98538e+06	5.96622e+06	974499	1.12479e+06	616475	3.37435e+06	3.54241e+06	3.82026e+06	3.41503e+06	4.32549e+06	3.64788e+06
MP12804	ile-asp-lys	C16H30N4O6	-5.7	374.214	188.115	1.272	QSPLUJGYOPZINY-ZPFDUUQYSA-N		66.8			Organic acids and derivatives	Peptidomimetics	Hybrid peptides				[M+2H]+2	379189	349557	427257	550533	520511	625173	561451	152187	196636	373834	318318	354934
MP12820	(+)-Blazeispirol X	C28H38O4	1.44	438.278	439.285	6.818	VBISPJCTWIICDB-RDCGBHQJSA-N		51			Organoheterocyclic compounds	Naphthopyrans					[M+H]+1	269541	165858	174558	8.11408e+06	8.87302e+06	1.01891e+07	1.15877e+06	1.01608e+06	568981	216800	476876	289489
MP12822	(1S,3R)-ACPD	C7H11NO4	-3.66	173.068	174.075	1.192	YFYNOWXBIBKGHB-UHFFFAOYSA-N		79.4	HMDB0242328		Organic acids and derivatives	Carboxylic acids and derivatives	Amino acids, peptides, and analogues				[M+H]+1	5.02989e+06	2.40029e+06	2.57006e+06	392563	80266.4	406328	2.09758e+06	2.79447e+06	3.63644e+06	7.98946e+06	1.01872e+07	6.68005e+06
MP12828	Biphenyl-4-yl-p-tolyl-methanone	C20H16O	14.26	272.124	273.131	3.816			55.8									[M+H]+1	3.96442e+06	3.59479e+06	3.49121e+06	1.10183e+06	301808	503129	2.60524e+06	3.28444e+06	4.11631e+06	2.62974e+06	3.45025e+06	2.00222e+06
MP12836	(5xi,13alpha,14beta,17alpha,20S,24E)-21-Hydroxy-3-oxolanosta-8,24-dien-26-oic acid	C30H46O4	-3.29	452.328	453.335	9.064			78.2									[M+H-H2O]+1	1.81015e+06	2.75927e+06	2.3473e+06	225480	328016	1.01646e+07	3.01057e+06	625404	888371	643787	844490	622669
MP12847	18R-hydroxydihydroalloprotolichesterinic acid	C21H38O5	-6.14	370.27	371.277	6.232	IQOBRUHFIHSLSL-YRXWBPOGSA-N		50.2			Lipids and lipid-like molecules	Fatty Acyls	Fatty alcohols				[M+H]+1	282477	211436	233788	248047	269262	265188	1.6286e+06	1.48116e+06	2.02859e+06	3.10608e+06	2.99742e+06	4.94901e+06
MP12848	Ingenol-3-angelate	C25H34O6	-8.14	430.232	431.239	5.334	VDJHFHXMUKFKET-MGVBUEHPSA-N	57.6	70.9			Lipids and lipid-like molecules	Prenol lipids	Diterpenoids				[M+H]+1	1.01264e+06	787367	849189	9.91758e+06	1.0154e+07	1.00559e+07	3.91086e+06	2.99663e+06	3.15404e+06	5.58101e+06	5.26409e+06	5.33991e+06
MP12854	Certonardosterol K	C27H46O6	-8.17	466.326	467.333	7.293	ZKQPZFSHMMPNLV-GSCPQUABSA-N		56.1			Lipids and lipid-like molecules	Steroids and steroid derivatives	Hydroxysteroids				[M+H]+1	97535.5	88619.8	88685.1	318925	316696	328464	131351	130576	132180	126133	121920	121796
MP12868	6-[8(Z),11(Z)-pentadecatrienyl]salicylic acid	C22H32O3	2.58	326.225	327.233	7.268			61.9									[M+H-H2O]+1	904841	654083	757666	417639	417051	411290	317767	1.04159e+06	1.25505e+06	510722	287797	461998
MP12875	Murrangatin	C15H16O5	0.7	298.082	299.089	6.195	DKEANOQWICTXTP-DUXBJXIBNA-N		80.7									[M+Na]+1	635555	639661	555069	273295	273877	273546	1.01291e+07	9.5257e+06	9.74344e+06	4.38146e+06	3.77056e+06	4.17062e+06
MP12886	2-{3a,6,6,9a,11a-pentamethyl-7-oxo-1h,2h,3h,4h,5h,5ah,8h,9h,10h,11h-cyclopenta[a]phenanthren-1-yl}-6-methyl-5-methylideneheptanoic acid	C31H48O3	-7.97	468.357	469.364	6.373	KBZOWVQYHZLSSX-UHFFFAOYSA-N		54.7			Lipids and lipid-like molecules	Prenol lipids	Triterpenoids				[M+H]+1	493768	70739.4	462455	925376	1.78624e+06	2.48676e+06	4.85873e+06	5.72157e+06	4.12484e+06	7.13539e+06	7.00541e+06	1.01225e+07
MP12900	12-oxo-ETE	C20H30O3	-7.17	318.217	319.225	7.57	GURBRQGDZZKITB-UHFFFAOYSA-N		69.7	HMDB0013633	C14807	Lipids and lipid-like molecules	Fatty Acyls	Fatty acids and conjugates	Lipids	FA Fatty acyls	FA03 Eicosanoids	[M+H]+1	1.00905e+06	999372	2.18434e+06	278263	284056	273585	1.01092e+07	9.46668e+06	9.38099e+06	6.32232e+06	4.14035e+06	6.14949e+06
MP12904	Atranone B	C25H34O7	-2.67	446.229	447.236	6.556	BDGOANHBKYFDGC-KTGRICDKSA-N		62.9			Organoheterocyclic compounds	Furofurans					[M+H]+1	1.13957e+06	309019	241476	8.75154e+06	8.19773e+06	3.09134e+06	330461	591989	918501	247083	239864	395157
MP12906	Gln-Phe	C14H19N3O4	-5.89	293.136	294.143	3.115	VHLZDSUANXBJHW-GHMZBOCLSA-N		88.2	HMDB0028804		Organic acids and derivatives	Carboxylic acids and derivatives	Amino acids, peptides, and analogues				[M+H]+1	1.96471e+06	1.80761e+06	1.88469e+06	1.08436e+06	1.12562e+06	865746	91409.9	1.4818e+06	1.45164e+06	1.196e+06	1.43153e+06	1.30305e+06
MP12920	3-(2,4-Dimethyl-phenyl)-2-mercapto-3H-quinazolin-4-one	C16H14N2OS	1.55	250.057	283.09	2.716			60.2									[M+H]+1	1.00927e+07	9.51853e+06	9.65413e+06	62877.2	61467.1	59661.2	360568	321407	413282	3.80959e+06	4.0872e+06	3.82465e+06
MP12924	(-)-Myrtenal	C10H14O	-7.07	150.103	151.111	5.822	KMRMUZKLFIEVAO-UHFFFAOYSA-N		86.1	HMDB0035250	C11939	Lipids and lipid-like molecules	Prenol lipids	Monoterpenoids	Lipids	PR Prenol lipids	PR01 Isoprenoids	[M+H]+1	3.24721e+06	3.99774e+06	3.34905e+06	623522	209503	404630	4.70151e+06	3.83401e+06	3.15527e+06	1.0089e+07	4.65476e+06	6.39494e+06
MP12931	2-{2-[(2Z)-pent-2-en-1-yl]-3-{[3,4,5-trihydroxy-6-(hydroxymethyl)oxan-2-yl]oxy}cyclopentyl}acetic acid	C18H30O8	-7.04	396.175	397.18	5.023		61.8										[M+Na]+1	129344	131308	116955	84672.9	91271.1	76922.1	246731	506538	205931	205739	197416	209571
MP12970	Pyranonigrin A	C10H9NO5	-7.02	223.047	224.054	1.2	OALBJWDVDNROSF-UHFFFAOYSA-N		51.5			Organoheterocyclic compounds	Pyrans	Pyranones and derivatives				[M+H]+1	337842	125742	243518	66323.1	86354.6	343447	6.26449e+06	5.89933e+06	6.82999e+06	1.00395e+07	9.90124e+06	8.83603e+06
MP12985	1,2,3,3-Tetramethylbicyclo[2.2.1]heptan-2-ol	C11H20O	-7.97	150.14	151.147	5.719			89.7									[M+H-H2O]+1	1.00282e+07	9.89261e+06	9.70529e+06	207874	205633	187330	1.8638e+06	1.81424e+06	2.37062e+06	862240	817258	1.13323e+06
MP13010	Ile-Leu	C12H24N2O3	-7.23	244.177	245.184	3.931	JWBXCSQZLLIOCI-KXUCPTDWSA-N		78.1	HMDB0028911		Organic acids and derivatives	Carboxylic acids and derivatives	Amino acids, peptides, and analogues				[M+H]+1	528238	496091	508340	1.16697e+06	1.12119e+06	1.10283e+06	1.00112e+07	1.51532e+06	1.61159e+06	98000.2	112455	123172
MP13026	Isophorone	C9H14O	-7.56	120.093	121.1	5.721	HJOVHMDZYOCNQW-UHFFFAOYSA-N		94.5	HMDB0031195	C14743	Organic oxygen compounds	Organooxygen compounds	Carbonyl compounds				[M+H-H2O]+1	9.99573e+06	8.04389e+06	7.99818e+06	233877	231355	210762	1.13625e+06	1.2253e+06	1.20756e+06	4.23568e+06	4.61486e+06	841024
MP13030	MONOLINOLENIN	C21H36O4	-6.61	352.259	353.266	6.986	GGJRAQULURVTAJ-IUQGRGSQSA-N		89.2			Lipids and lipid-like molecules	Fatty Acyls	Lineolic acids and derivatives				[M+H]+1	2.62642e+06	1.75712e+06	2.04335e+06	120695	119901	120155	5.64877e+06	5.81061e+06	5.79057e+06	4.6761e+06	4.2427e+06	7.7221e+06
MP13036	Clonoamide	C15H25NO2	-7.35	251.187	252.194	5.777	HVQRHJSURJCJCC-UHFFFAOYSA-N		53.4			Organic acids and derivatives	Carboxylic acids and derivatives	Carboxylic acid derivatives				[M+H]+1	2.73538e+06	1.63382e+06	1.96063e+06	166627	166234	169785	226829	133647	106705	107162	257409	205315
MP13044	Dendrodolide B	C13H20O5	-7.56	256.129	257.136	4.8	FRGUXEKVISRIEL-YUSALJHKSA-N		70.6			Phenylpropanoids and polyketides	Macrolides and analogues					[M+H]+1	669594	725026	695266	1.3956e+06	1.45569e+06	1.53419e+06	7.08211e+06	9.98166e+06	7.6554e+06	1.89705e+06	829840	1.01991e+06
MP13045	Myrrhanol A	C30H52O3	-1.85	460.391	461.398	9.087	KKOJENOIJUTRDK-RDIXPVEOSA-N		57.5			Lipids and lipid-like molecules	Prenol lipids	Triterpenoids				[M+H]+1	623011	588279	604002	9.98091e+06	9.58647e+06	9.68417e+06	978213	1.11413e+06	1.43158e+06	2.26338e+06	2.43413e+06	2.25947e+06
MP13055	l-Lys-l-ala	C9H19N3O3	2.17	217.143	218.15	0.504	QOOWRKBDDXQRHC-BQBZGAKWSA-N		87.5	HMDB0028944		Organic acids and derivatives	Carboxylic acids and derivatives	Amino acids, peptides, and analogues				[M+H]+1	2.01927e+06	2.36386e+06	1.78676e+06	4.97404e+06	5.28954e+06	5.37906e+06	704174	680962	785477	968635	904086	912091
MP13078	(2R)-2-{[(2R)-2-Ammonio-4-methylpentanoyl]amino}-3-(4-hydroxyphenyl)propanoate	C15H22N2O4	-6.54	294.156	295.163	3.685			69.8									[M+H]+1	1.66089e+06	1.66076e+06	1.59303e+06	50401.8	3.14814e+06	2.97432e+06	576115	726694	780549	940642	1.12175e+06	965159
MP13101	7,12-dioxooctadeca-8,10-dienoic acid	C18H28O4	-6.91	308.197	309.204	7.178	WTLVYAWQAPUBFY-UHFFFAOYSA-N		61.3			Lipids and lipid-like molecules	Fatty Acyls	Lineolic acids and derivatives				[M+H]+1	1.08597e+06	986624	997913	426171	410038	432639	9.9332e+06	4.53628e+06	1.64642e+06	1.86525e+06	6.11621e+06	2.23405e+06
MP13104	DL-8280	C18H20FN3O4	1.81	361.144	362.151	3.73	GSDSWSVVBLHKDQ-UHFFFAOYSA-N		81.4			Organoheterocyclic compounds	Quinolines and derivatives	Quinolones and derivatives				[M+H]+1	242114	1.36053e+06	395934	1.32563e+06	1.31108e+06	1.35675e+06	4.10024e+06	4.01489e+06	9.93312e+06	341567	332400	617356
MP13106	10-hydroxydec-8-enoic acid	C10H18O3	-6.92	186.124	187.132	3.455	RCXJFGCVOBRFEH-UHFFFAOYSA-N		53.9			Organic acids and derivatives	Hydroxy acids and derivatives	Medium-chain hydroxy acids and derivatives				[M+H]+1	825856	653617	1.69633e+06	1.4862e+06	6.84595e+06	1.21887e+06	4.30699e+06	2.0436e+06	1.80002e+06	3.99339e+06	3.61524e+06	2.99109e+06
MP13118	Sphingosine (d18:1)	C18H37NO2	-6.07	299.281	300.288	8.36	WWUZIQQURGPMPG-CCEZHUSRSA-N	58.8	89.9	HMDB0000252	C00319	Organic nitrogen compounds	Organonitrogen compounds	Amines	Lipids	SP Sphingolipids	SP01 Sphingoid bases	[M+H]+1	4.33095e+06	5.68253e+06	4.4028e+06	1.91678e+06	1.17911e+06	1.75901e+06	4.57192e+06	5.12492e+06	3.86119e+06	5.68891e+06	5.39173e+06	6.78994e+06
MP13124	5-(Hydroxymethyl)-3-(1-hydroxy-5-methylhexyl)dihydro-2(3H)-furanone	C12H22O4	-7.36	212.14	213.147	5.87			67.2									[M+H-H2O]+1	101450	152107	861025	186766	185710	190046	3.59815e+06	1.43679e+06	1.78383e+06	945160	9.91738e+06	2.02273e+06
MP13125	Violaceol II	C14H14O5	-5.62	262.083	263.09	5.143	SXPZFHCIUAADLD-UHFFFAOYSA-N		57.9			Benzenoids	Benzene and substituted derivatives	Diphenylethers				[M+H]+1	4.36962e+06	3.69136e+06	3.69879e+06	3.54003e+06	3.76774e+06	3.70533e+06	9.91666e+06	8.91334e+06	9.73421e+06	4.94781e+06	4.30103e+06	5.098e+06
MP13139	D-(+)-Camphor	C10H16O	-8.61	152.119	153.126	5.906	DSSYKIVIOFKYAU-UHFFFAOYSA-N	77.2	85.6	HMDB0303206	C00808	Lipids and lipid-like molecules	Prenol lipids	Monoterpenoids	Lipids	PR Prenol lipids	PR01 Isoprenoids	[M+H]+1	2.45145e+06	2.1428e+06	1.48716e+06	1.10268e+06	1.05567e+06	1.10343e+06	6.44201e+06	6.2588e+06	6.63855e+06	6.66176e+06	3.77421e+06	9.90425e+06
MP13168	1-O-hexadecyl-2-oleoyl-sn-glycero-3-phosphocholine	C42H84NO7P	-6.73	745.594	746.601	6.723			89.3									[M+H]+1	932747	143179	148572	1.21253e+06	1.22253e+06	1.20419e+06	289003	277655	296867	216265	222145	197912
MP13176	10-hydroxy-tetradecanoic acid	C14H28O3	-7.5	244.202	245.209	5.563	WWQJYRLZAYKMGV-UHFFFAOYSA-N		62.7			Lipids and lipid-like molecules	Fatty Acyls	Fatty acids and conjugates				[M+H]+1	558711	646384	577321	125919	126453	122543	1.08087e+06	907756	980837	896963	633235	851798
MP13192	Azepindole	C12H14N2	3.32	186.116	187.122	3.906			76.2									[M+H]+1	8.47263e+06	7.9206e+06	8.13931e+06	37179.8	127634	39699.6	911857	1.41101e+06	989475	543801	955812	652955
MP13199	1-[4-Hydroxy-3-(2-hydroxyethyl)phenyl]ethanone	C10H12O3	-7.01	180.077	181.085	5.31	KLCSKEIAIWQUEE-UHFFFAOYSA-N		81.1			Organic oxygen compounds	Organooxygen compounds	Carbonyl compounds				[M+H]+1	1.76816e+06	2.47656e+06	1.54419e+06	1.65789e+06	2.08543e+06	1.69035e+06	9.86029e+06	1.14281e+06	9.76332e+06	6.6978e+06	6.57984e+06	1.36005e+06
MP13202	Dinheic acid	C18H30O2	-7.21	278.223	279.23	5.926	VXFUDBKSJKGONG-CYMJPOPFSA-N		69.5									[M+H]+1	2.24228e+06	2.0114e+06	2.0442e+06	849268	813061	849841	3.61122e+06	3.53681e+06	4.66683e+06	5.18815e+06	3.17796e+06	2.07349e+06
MP13220	4-Methoxy-3,6-dimethyl-2H-chromen-2-one	C12H12O3	-7.82	204.077	205.084	4.626	FUBFYCNQPDAEKI-UHFFFAOYSA-N		64			Phenylpropanoids and polyketides	Coumarins and derivatives					[M+H]+1	1.96578e+06	2.46469e+06	2.29698e+06	171783	636983	369473	5.62758e+06	9.83806e+06	3.04057e+06	7.64509e+06	4.33698e+06	3.52204e+06
MP13231	1-METHYL-1,5-DIHYDRO-4H-PYRAZOLO[3,4-D]PYRIMIDIN-4-ONE	C6H6N4O	-7.29	150.053	151.06	0.262			57.8									[M+H]+1	6.64169e+06	6.59585e+06	6.62486e+06	314418	262134	236802	794520	809873	727051	775234	788744	818922
MP13237	ser-phe-arg	C18H28N6O5	-8.02	204.104	205.112	1.018	JAWGSPUJAXYXJA-UHFFFAOYSA-N		59.6									[M+2H]+2	814918	1.11485e+06	1.13798e+06	540405	339265	335527	260838	484858	506885	553434	316791	553532
MP13240	11,12-DiHETrE-EA	C22H39NO4	-6.94	381.285	382.292	6.017	WYSZRDPBSSHJLF-KROJNAHFSA-N		58.4			Organic nitrogen compounds	Organonitrogen compounds	Amines				[M+H]+1	246244	399459	386365	349939	312089	527170	414137	123149	487055	591783	588365	282089
MP13247	(1,3-Dioxo-2-azaspiro[4.5]dec-2-yl)acetic acid	C11H15NO4	-4.95	225.099	226.106	2.496			62.4									[M+H]+1	8.9541e+06	1.8726e+06	2.18685e+06	103443	73203.5	72852.5	1.11031e+06	1.35858e+06	1.28983e+06	3.12717e+06	2.18933e+06	3.10499e+06
MP13270	Pro-tyr	C14H18N2O4	-6.78	556.25	279.132	1.655	OIDKVWTWGDWMHY-VXGBXAGGSA-N		81.9	HMDB0029029		Organic acids and derivatives	Carboxylic acids and derivatives	Amino acids, peptides, and analogues				[M+H]+1	1.3271e+06	1.30481e+06	1.33032e+06	391700	356148	411028	448602	427527	431259	445487	601339	586087
MP13295	2-(4-Amino-1-piperidinyl)acetamide	C7H15N3O	-7.22	157.12	158.128	1.049			68.1									[M+H]+1	1.38714e+06	1.21024e+06	805355	48478.9	52664.5	48137.1	2.9312e+06	2.83267e+06	2.62931e+06	648610	5.19868e+06	664056
MP13299	15(R)-15-Methyl prostaglandin A2	C21H32O4	-7.18	330.217	331.224	5.467	UEBXYYKXJUBAJX-ULDSDQABSA-N	52.4	78.8			Lipids and lipid-like molecules	Fatty Acyls	Eicosanoids				[M+H-H2O]+1	6.10127e+06	5.98586e+06	5.62594e+06	104609	239734	106422	2.65161e+06	2.64057e+06	9.75796e+06	2.29418e+06	2.36152e+06	1.64147e+06
MP13312	LKK	C18H37N5O4	-7.43	387.282	194.648	0.791		67	73.4									[M+2H]+2	105349	121602	184231	42030.6	43807.7	150751	101983	94558.5	95673.8	138429	112459	108195
MP13319	2,5-Dihydroxy-4-Hydroxymethyl-Acetanilide	C9H11NO4	-0.54	197.069	198.076	3.412	KDOQPCOCSINOTD-UHFFFAOYSA-N		63.4			Benzenoids	Benzene and substituted derivatives	Anilides				[M+H]+1	251017	924698	154752	54905.6	53405.9	51954.4	290771	319017	1.32762e+06	1.90351e+06	2.28023e+06	2.04619e+06
MP13322	Hordenine	C10H15NO	-12.12	165.113	166.121	1.072	KUBCEEMXQZUPDQ-UHFFFAOYSA-N	61.5		HMDB0004366	C06199	Benzenoids	Benzene and substituted derivatives	Phenethylamines	Alkaloids	Alkaloids derived from tyrosine	Tyramine derivatives	[M+H]+1	5.757e+06	5.76556e+06	4.64937e+06	608118	580473	89374.3	838842	130294	318158	224520	446090	745357
MP13325	Crannenol C	C17H26O3	-7.56	278.186	279.193	7.571	KPLJEKBVCHDNKM-VLKPWHLASA-N		63									[M+H]+1	1.35906e+06	1.92734e+06	1.59276e+06	133624	142592	137335	2.24557e+06	2.15322e+06	373541	2.94592e+06	4.65831e+06	2.92837e+06
MP13327	Clonazepam	C15H10ClN3O3	-8.12	315.039	316.046	4.75	DGBIGWXXNGSACT-UHFFFAOYSA-N		63.4	HMDB0015201		Organoheterocyclic compounds	Benzodiazepines	1,4-benzodiazepines				[M+H]+1	262323	262490	247830	148540	155321	150161	258651	251909	246574	276660	262797	260209
MP13349	2-piperazin-1-ylacetamide	C6H13N3O	-8.2	143.105	144.112	0.908			68.8									[M+H]+1	9.73032e+06	395806	8.92122e+06	97058.2	100817	103932	1.5859e+06	1.63353e+06	1.63529e+06	455278	242674	2.1478e+06
MP13355	vanitiolide	C12H15NO3S	2.13	253.078	254.085	0.643	WQYRHRAZNNRDIA-UHFFFAOYSA-N		57.6									[M+H]+1	9.0424e+06	2.92207e+06	9.72658e+06	552532	526468	537747	5.62224e+06	954876	6.53137e+06	2.12874e+06	658222	1.80034e+06
MP13357	(4S,5S,5aS,9aS)-4-Hydroxy-6,6,9a-trimethyl-1-oxo-1,3,4,5,5a,6,7,8,9,9a-decahydronaphtho[1,2-c]furan-5-yl acetate	C17H24O5	-7.29	308.16	309.167	5.902			57.3									[M+H]+1	332150	600323	325617	2.70208e+06	9.72347e+06	2.02264e+06	2.76483e+06	3.76322e+06	1.97965e+06	1.9636e+06	3.39972e+06	857093
MP13365	3beta-Allotetrahydrocortisol	C21H34O5	4.47	366.242	367.25	4.838	AODPIQQILQLWGS-VSJLKEFSSA-N		55.3			Lipids and lipid-like molecules	Steroids and steroid derivatives	Hydroxysteroids				[M+H]+1	137539	134722	193273	105452	69333.8	68980.2	249069	306714	478198	8.45966e+06	9.71744e+06	9.45627e+06
MP13368	Asn-Val	C9H17N3O4	-7.05	231.12	232.128	0.949	KWBQPGIYEZKDEG-FSPLSTOPSA-N		55.9	HMDB0028744		Organic acids and derivatives	Carboxylic acids and derivatives	Amino acids, peptides, and analogues				[M+H]+1	915961	391781	1.01337e+06	286053	312500	750214	648685	846991	1.05448e+06	576881	834363	398518
MP13400	Asp-Val	C9H16N2O5	-6.45	232.104	233.112	1.054	CPMKYMGGYUFOHS-FSPLSTOPSA-N		78.1	HMDB0028766		Organic acids and derivatives	Carboxylic acids and derivatives	Amino acids, peptides, and analogues				[M+H]+1	941353	1.07308e+06	703774	1.0341e+06	918198	193333	1.3797e+06	1.19425e+06	1.58137e+06	961521	826034	787366
MP13409	L-Isoleucyl-L-aspartic acid	C10H18N2O5	-6.11	246.12	247.127	3.086			79.2									[M+H]+1	203533	60622	121918	40464.8	41938.6	40525.1	187081	67171	61035.8	100756	76908.9	164508
MP13424	MFCD00056655	C19H36O4	-7.49	310.249	311.256	8.741			66.5									[M+H-H2O]+1	1.6892e+06	1.75997e+06	494050	137706	357838	273534	2.19926e+06	1.26342e+06	2.61996e+06	608999	1.21694e+06	1.71572e+06
MP13470	5-Hydroxytryptophol	C10H11NO2	-7.05	177.078	178.085	3.524	KQROHCSYOGBQGJ-UHFFFAOYSA-N		85.6	HMDB0001855		Organoheterocyclic compounds	Indoles and derivatives	Hydroxyindoles				[M+H]+1	1.71849e+06	1.88728e+06	2.37179e+06	51882.3	49818.3	50586.7	605772	587254	525480	241675	908060	156800
MP13473	(1S,5R,9R,13R)-1,5,9-trimethyl-11,14,15,16-tetraoxatetracyclo[10.3.1.0芒聛麓,脗a脗l.0芒聛赂,脗a脗l]hexadecan-10-one	C15H22O5	-7.33	264.134	265.141	4.821		75.6	71.9									[M+H-H2O]+1	4.40174e+06	4.2332e+06	4.46203e+06	266607	1.05999e+06	1.27934e+06	5.05433e+06	6.17128e+06	5.08306e+06	9.62486e+06	6.61535e+06	4.47821e+06
MP13514	Diisopropylphosphate	C6H15O4P	-5.95	182.07	183.077	4.803	WZPMZMCZAGFKOC-UHFFFAOYSA-N		84.4	HMDB0251359	C03113	Organic acids and derivatives	Organic phosphoric acids and derivatives	Phosphate esters				[M+H]+1	6.83163e+06	5.12357e+06	3.29247e+06	2.55085e+06	2.46238e+06	2.50376e+06	7.56857e+06	9.59243e+06	5.18348e+06	4.89063e+06	6.03044e+06	7.71571e+06
MP13522	Ile-Lys	C12H25N3O3	-7.26	259.188	130.601	0.796	UWBDLNOCIDGPQE-KXUCPTDWSA-N		80.8	HMDB0028912		Organic acids and derivatives	Carboxylic acids and derivatives	Amino acids, peptides, and analogues				[M+2H]+2	367507	410400	355871	149940	44292.8	47301.9	88134.1	97894.8	128904	101274	100502	96690.9
MP13576	Podophyllotoxin	C22H22O8	-7.41	414.128	415.136	4.862	YJGVMLPVUAXIQN-XVVDYKMHSA-N		64	HMDB0015310	C10874	Lignans, neolignans and related compounds	Lignan lactones	Podophyllotoxins	Phenylpropanoids	Lignans	Lignans	[M+H]+1	6.041e+06	3.43196e+06	2.36519e+06	591944	490996	723064	9.54936e+06	8.17867e+06	2.81247e+06	3.67861e+06	3.1776e+06	7.60654e+06
MP13603	6-MORPHOLIN-4-YL-9H-PURINE	C9H11N5O	-11.7	205.094	206.101	0.983			57.4									[M+H]+1	4.66322e+06	1.2335e+06	7.0603e+06	1.7331e+06	915514	2.18531e+06	7.08258e+06	7.84162e+06	7.6871e+06	9.27066e+06	9.34639e+06	9.52834e+06
MP13606	{5-[(3Z,6Z)-2,12-Dihydroxy-3,6-dodecadien-1-yl]tetrahydro-2-furanyl}acetic acid	C18H30O5	-6.81	308.197	309.204	4.525			62.6									[M+H-H2O]+1	4.18185e+06	3.08307e+06	3.17487e+06	65562.2	46920.1	86520	1.75762e+06	3.99798e+06	4.03708e+06	2.85235e+06	4.71084e+06	4.44795e+06
MP13616	N-(2-Hydroxybenzoyl)-D-serine	C10H11NO5	-5.5	225.062	226.07	1.054			65.3									[M+H]+1	6.351e+06	2.0331e+06	5.91304e+06	453884	1.38457e+06	1.1708e+06	4.91996e+06	5.10091e+06	4.19292e+06	8.11172e+06	9.51943e+06	7.82382e+06
MP13634	DINOSEB METHYL ETHER	C11H14N2O5	-4.79	254.089	255.097	0.857			56.2									[M+H]+1	8.06624e+06	8.56426e+06	9.50321e+06	1.33294e+06	1.30504e+06	2.73504e+06	4.98493e+06	4.99554e+06	4.57303e+06	4.94966e+06	4.72555e+06	4.95361e+06
MP13667	3,6-Bis(3,4-dimethoxyphenyl)-3,4,6,6a-tetrahydro-1H-furo[3,4-c]furan-3a-ol	C22H26O7	-6.84	384.155	385.162	5.492	MEIWPHMJWJAVIY-UHFFFAOYSA-N		70.2			Lignans, neolignans and related compounds	Furanoid lignans					[M+H-H2O]+1	5.21133e+06	5.40526e+06	5.46071e+06	416493	117906	320501	168092	212666	171759	9.48073e+06	7.21553e+06	8.30155e+06
MP13674	ala-ile-lys	C15H30N4O4	-7.19	330.224	331.232	1.078	RZZMZYZXNJRPOJ-BJDJZHNGSA-N		73.2			Organic acids and derivatives	Carboxylic acids and derivatives	Amino acids, peptides, and analogues				[M+H]+1	680024	214325	198024	51247.3	413359	275639	376481	139689	437773	557834	633505	277646
MP13682	Isovaleric acid	C5H10O2	12.57	124.052	125.059	3.179	GWYFCOCPABKNJV-UHFFFAOYSA-N		61.4	HMDB0000718	C08262	Lipids and lipid-like molecules	Fatty Acyls	Fatty acids and conjugates	Lipids	FA Fatty acyls	FA01 Fatty Acids and Conjugates	[M+Na]+1	4.66017e+06	4.36125e+06	6.3595e+06	1.58466e+06	1.52527e+06	609108	6.22019e+06	9.46658e+06	8.55197e+06	4.55747e+06	6.10396e+06	5.71809e+06
MP13713	methyl 2-hydroxy-4-(2-hydroxy-4-methoxy-6-methylbenzoyloxy)-6-methylbenzoate	C18H18O7	-6.43	346.103	347.11	4.628	IUAPPXZOQIJVBW-UHFFFAOYSA-N		58.8			Phenylpropanoids and polyketides	Depsides and depsidones					[M+H]+1	2.89071e+06	3.05065e+06	2.22252e+06	1.28405e+06	1.7285e+06	1.15904e+06	7.65122e+06	9.45007e+06	6.7286e+06	4.48677e+06	5.90076e+06	5.22775e+06
MP13715	5,7-dihydroxy-2-(4-hydroxy-3-methoxyphenyl)-3,4-dihydro-2H-1-benzopyran-4-one	C16H14O6	-6.79	302.077	303.084	2.827		59.6	71.5									[M+H]+1	1.32501e+06	1.28701e+06	1.28392e+06	29790.8	29533.2	29831.5	63324.9	62599.8	165334	64699	67029.8	67227.4
MP13722	13-Ethyl-17-ethynyl-17-hydroxy-1,2,6,7,8,9,10,11,12,13,14,17-dodecahydro-3H-cyclopenta[a]phenanthren-3-one	C21H26O2	14.03	310.198	311.205	6.277			64.6									[M+H]+1	197172	222078	215102	912257	956520	937527	243649	239169	234480	262298	283544	265703
MP13732	Methyl caffeate	C10H10O4	0.29	194.058	195.065	5.278	OCNYGKNIVPVPPX-HWKANZROSA-N	75.7	74		C10477	Phenylpropanoids and polyketides	Cinnamic acids and derivatives	Hydroxycinnamic acids and derivatives				[M+H]+1	345985	7.58818e+06	875221	8.44647e+06	8.89807e+06	9.43242e+06	2.41155e+06	4.65423e+06	2.12301e+06	2.95694e+06	2.48963e+06	2.67101e+06
MP13774	methyl 2-[(4aR,5R,6R,7S,8aR)-8a-ethenyl-5,7-dihydroxy-4-methylidene-3-oxo-octahydro-1H-2-benzopyran-6-yl]prop-2-enoate	C16H20O6	-5.65	308.124	309.131	4.513		53.3										[M+H]+1	107677	167040	153504	261388	468091	199372	6.24579e+06	3.6945e+06	5.44278e+06	9.40722e+06	7.65607e+06	7.45621e+06
[truncated: 4,478 more rows]
