# Supplementary material for: Multi-omics analysis of Taiwanofungus gaoligongensis: effects of different cultivation methods on secondary metabolites
Source: Front Microbiol. 2025 Aug 1;16:1620693. doi: 10.3389/fmicb.2025.1620693 (PMC12355660; doi:10.3389/fmicb.2025.1620693)
Supplement: Supplementary file 1 [file Supplementary_file_1.zip › Supplementary file 1/Table 3.XLSX]

## Sheet: Expression_with_annotation
Gene_ID	GLG:read count	GLG:fpkm	NZJB:read count	NZJB:fpkm	XZJB:read count	XZJB:fpkm	DM:read count	DM:fpkm	Chromosome	Start Site	End Site	Direction	Length	Name	GO	KEGG	eggNOG	eggNOG_Category	Swissprot	NR	SwissprotName	BP	CC	MF	Pathway
scaffold1.g1	0	0	1	2.41699	0	0	0	0	scaffold1	328	1421	+	822	scaffold1.g1	-	-	-	-	-	-	-	-	-	-	-
scaffold1.g10	291	33.4753	7	20.9764	400	32.4366	613	58.1066	scaffold1	40050	40836	-	663	scaffold1.g10	GO:0016410;GO:0016747;GO:0016746;GO:0016407;GO:0003824;GO:0016740;GO:0008080;GO:0008152	-	ENOG410PP4B	G	sp|Q9USR6|N-acetyltransferase 9-like protein OS=Schizosaccharomyces pombe (strain 972 / ATCC 24843) OX=284812 GN=SPBC577.03c PE=3 SV=1	acyl-CoA N-acyltransferase [Obba rivulosa]	SPBC577.03c	GO:0008152//metabolic process	-	GO:0016407//acetyltransferase activity;GO:0003824//catalytic activity;GO:0016740//transferase activity;GO:0008080//N-acetyltransferase activity;GO:0016410//N-acyltransferase activity;GO:0016747//acyltransferase activity, transferring groups other than amino-acyl groups;GO:0016746//acyltransferase activity	-
scaffold1.g100	999	65.6264	47	80.429	1220	56.4958	724	39.1908	scaffold1	422022	423410	-	1161	scaffold1.g100	-	-	ENOG410PSRT	S	sp|Q5ZLC9|Golgin subfamily A member 7 OS=Gallus gallus OX=9031 GN=GOLGA7 PE=2 SV=1	predicted protein [Fibroporia radiculosa] CCL99635.1 predicted protein [Fibroporia radiculosa]	GOLGA7	-	-	-	-
scaffold1.g1000	4160	72.3386	201	91.0489	7122	87.3015	7362	105.489	scaffold1	3905647	3910384	-	4386	scaffold1.g1000	GO:0005886;GO:0071944;GO:0044425;GO:0031224;GO:0016021;GO:0043332;GO:0044463;GO:0000131;GO:0005628;GO:0005933;GO:0042995;GO:0005937;GO:0005935;GO:0042763;GO:0042764;GO:0030427;GO:0045009;GO:0044424;GO:0044444;GO:0005622;GO:0043231;GO:0031988;GO:0031410;GO:0016023;GO:0031982;GO:0043226;GO:0043227;GO:0043229;GO:0005737;GO:0005623;GO:0044464;GO:0016020;GO:0008194;GO:0008375;GO:0004100;GO:1901363;GO:…	K00698	ENOG410PG6N	M	sp|J9VXM5|Chitin synthase 3 OS=Cryptococcus neoformans var. grubii serotype A (strain H99 / ATCC 208821 / CBS 10515 / FGSC 9487) OX=235443 GN=CHS3 PE=1 SV=1	glycosyltransferase family 2 protein [Gelatoporia subvermispora B]	CHS3	GO:0048610//obsolete cellular process involved in reproduction;GO:0032505//reproduction of a single-celled organism;GO:0010927//cellular component assembly involved in morphogenesis;GO:0019953//sexual reproduction;GO:0022414//reproductive process;GO:0030476//ascospore wall assembly;GO:0070590//spore wall biogenesis;GO:0032502//developmental process;GO:0070591//ascospore wall biogenesis;GO:0007049…	GO:0005933//cellular bud;GO:0042995//cell projection;GO:0005937//mating projection;GO:0005935//cellular bud neck;GO:0042763//intracellular immature spore;GO:0042764//ascospore-type prospore;GO:0030427//site of polarized growth;GO:0005623//obsolete cell;GO:0045009//chitosome;GO:0044464//obsolete cell part;GO:0044424//obsolete intracellular part;GO:0016020//membrane;GO:0044444//obsolete cytoplasmic…	GO:0008194//UDP-glycosyltransferase activity;GO:0008375//acetylglucosaminyltransferase activity;GO:0004100//chitin synthase activity;GO:1901363//heterocyclic compound binding;GO:0005488//binding;GO:0097159//organic cyclic compound binding;GO:0046906//tetrapyrrole binding;GO:0020037//heme binding;GO:0003824//catalytic activity;GO:0016757//glycosyltransferase activity;GO:0016740//transferase activi…	ko01100(Metabolic pathways);ko00520(Amino sugar and nucleotide sugar metabolism)
scaffold1.g1001	482	24.7552	26	34.7852	1484	53.7274	1325	56.0748	scaffold1	3912106	3913692	+	1485	scaffold1.g1001	GO:0005488;GO:0003676;GO:0003723;GO:1901363;GO:0097159	K11493	ENOG410QDBB	J	sp|P28745|Protein pim1 OS=Schizosaccharomyces pombe (strain 972 / ATCC 24843) OX=284812 GN=pim1 PE=1 SV=2	hypothetical protein POSPLADRAFT_1128891 [Postia placenta MAD-698-R-SB12]	pim1	-	-	GO:1901363//heterocyclic compound binding;GO:0097159//organic cyclic compound binding;GO:0005488//binding;GO:0003676//nucleic acid binding;GO:0003723//RNA binding	-
scaffold1.g1002	606	49.379	39	82.782	2359	135.5	1638	109.981	scaffold1	3914441	3915714	+	936	scaffold1.g1002	-	-	ENOG410PFPC	I	sp|Q9UU99|CRAL-TRIO domain-containing protein C23B6.04c OS=Schizosaccharomyces pombe (strain 972 / ATCC 24843) OX=284812 GN=SPCC23B6.04c PE=1 SV=1	CRAL/TRIO domain-containing protein [Daedalea quercina L-15889]	SPCC23B6.04c	-	-	-	-
scaffold1.g1003	4732	1145.72	376	2371.51	11440	1952.56	11528	2299.97	scaffold1	3916546	3917087	+	315	scaffold1.g1003	GO:0044424;GO:0005622;GO:0005623;GO:0044464;GO:0005737;GO:0015035;GO:0009055;GO:0016491;GO:0015036;GO:0016667;GO:0003824;GO:0034599;GO:0042221;GO:0006091;GO:0006979;GO:0070887;GO:0050896;GO:0051716;GO:0006950;GO:0033554;GO:0022900;GO:0044237;GO:0006662;GO:0018904;GO:0042592;GO:0045454;GO:0050794;GO:0065008;GO:0065007;GO:0050789;GO:0019725;GO:0044281;GO:0055114;GO:0071704;GO:0044710;GO:0044763;GO:…	K03671	ENOG410PQT5	O	sp|Q9UW02|Thioredoxin OS=Coprinus comatus OX=56187 PE=1 SV=1	thioredoxin [Taiwanofungus camphoratus]	-	GO:0034599//cellular response to oxidative stress;GO:0042221//response to chemical;GO:0006091//generation of precursor metabolites and energy;GO:0006979//response to oxidative stress;GO:0070887//cellular response to chemical stimulus;GO:0050789//regulation of biological process;GO:0050896//response to stimulus;GO:0019725//cellular homeostasis;GO:0051716//cellular response to stimulus;GO:0044281//…	GO:0044424//obsolete intracellular part;GO:0005622//intracellular anatomical structure;GO:0005623//obsolete cell;GO:0044464//obsolete cell part;GO:0005737//cytoplasm	GO:0016667//oxidoreductase activity, acting on a sulfur group of donors;GO:0003824//catalytic activity;GO:0015035//protein-disulfide reductase activity;GO:0009055//electron transfer activity;GO:0016491//oxidoreductase activity;GO:0015036//disulfide oxidoreductase activity	-
scaffold1.g1004	17647	964.811	57	81.1798	1343	51.7595	1067	48.0694	scaffold1	3917696	3919618	-	1395	scaffold1.g1004	GO:0003993;GO:0042578;GO:0016791;GO:0003824;GO:0016787;GO:0016788;GO:0006793;GO:0006796;GO:0044237;GO:0009987;GO:0016311;GO:0008152	K01078	ENOG410PH8E	S	sp|Q8X176|Acid phosphatase OS=Neosartorya fumigata (strain ATCC MYA-4609 / Af293 / CBS 101355 / FGSC A1100) OX=330879 GN=phoA PE=1 SV=1	hypothetical protein FOMPIDRAFT_1170659 [Fomitopsis pinicola FP-58527 SS1]	phoA	GO:0006793//phosphorus metabolic process;GO:0006796//phosphate-containing compound metabolic process;GO:0044237//cellular metabolic process;GO:0009987//cellular process;GO:0016311//dephosphorylation;GO:0008152//metabolic process	-	GO:0003824//catalytic activity;GO:0016787//hydrolase activity;GO:0016788//hydrolase activity, acting on ester bonds;GO:0003993//acid phosphatase activity;GO:0042578//phosphoric ester hydrolase activity;GO:0016791//phosphatase activity	ko01100(Metabolic pathways);ko00740(Riboflavin metabolism);ko00730(Thiamine metabolism)
scaffold1.g1005	1664	126.279	14	27.6764	1241	66.3887	1172	73.2892	scaffold1	3923395	3924650	-	1005	scaffold1.g1005	GO:0016829;GO:0045482;GO:0003824;GO:0010334;GO:0010333;GO:0016835;GO:0016838;GO:0008610;GO:0016106;GO:0016114;GO:0044255;GO:1901576;GO:0008152;GO:0008299;GO:0006721;GO:0044237;GO:0009058;GO:0009987;GO:0006720;GO:0006714;GO:0044249;GO:0006629;GO:0044710;GO:0044238;GO:0071704	-	ENOG410PRZG	S	sp|Q00835|Trichodiene synthase OS=Fusarium poae OX=36050 GN=TRI5 PE=3 SV=1	terpenoid synthase [Laetiporus sulphureus 93-53]	TRI5	GO:0009058//biosynthetic process;GO:0009987//cellular process;GO:0006720//isoprenoid metabolic process;GO:0008610//lipid biosynthetic process;GO:0016106//sesquiterpenoid biosynthetic process;GO:0016114//terpenoid biosynthetic process;GO:0006714//sesquiterpenoid metabolic process;GO:0044255//cellular lipid metabolic process;GO:0044249//cellular biosynthetic process;GO:1901576//organic substance bi…	-	GO:0010334//sesquiterpene synthase activity;GO:0010333//terpene synthase activity;GO:0016835//carbon-oxygen lyase activity;GO:0016838//carbon-oxygen lyase activity, acting on phosphates;GO:0016829//lyase activity;GO:0045482//trichodiene synthase activity;GO:0003824//catalytic activity	-
scaffold1.g1006	577	10.9962	52	25.8151	1327	17.8272	1506	23.6497	scaffold1	3927278	3931481	+	4002	scaffold1.g1006	-	-	ENOG410Q3GF	S	-	hypothetical protein POSPLADRAFT_1130157 [Postia placenta MAD-698-R-SB12]	-	-	-	-	-
scaffold1.g1007	1978	49.0121	64	41.3103	3807	66.4971	3009	61.4373	scaffold1	3932887	3936170	+	3078	scaffold1.g1007	-	-	ENOG410PFZW	S	sp|O42976|Uncharacterized membrane protein C20F10.07 OS=Schizosaccharomyces pombe (strain 972 / ATCC 24843) OX=284812 GN=SPBC20F10.07 PE=1 SV=1	predicted protein [Fibroporia radiculosa] CCM07179.1 predicted protein [Fibroporia radiculosa]	SPBC20F10.07	-	-	-	-
scaffold1.g1008	12912	266.661	183	98.4507	7691	111.968	6216	105.782	scaffold1	3938208	3942343	-	3693	scaffold1.g1008	GO:0004674;GO:0032553;GO:0032550;GO:0032555;GO:0097159;GO:0032559;GO:0016772;GO:0016773;GO:0030554;GO:0003824;GO:0036094;GO:0016301;GO:0005524;GO:0004672;GO:0017076;GO:0032549;GO:1901265;GO:0016740;GO:0043167;GO:0043168;GO:0001882;GO:0001883;GO:1901363;GO:0000166;GO:0005488;GO:0035639;GO:0006793;GO:0008152;GO:0044237;GO:0036211;GO:0006796;GO:0071704;GO:0043170;GO:0006464;GO:0043412;GO:0009987;GO:…	-	ENOG410PJKW	T	sp|P54644|RAC family serine/threonine-protein kinase homolog OS=Dictyostelium discoideum OX=44689 GN=pkbA PE=1 SV=1	hypothetical protein POSPLADRAFT_1175504 [Postia placenta MAD-698-R-SB12]	pkbA	GO:0036211//protein modification process;GO:0006796//phosphate-containing compound metabolic process;GO:0071704//organic substance metabolic process;GO:0043170//macromolecule metabolic process;GO:0006464//cellular protein modification process;GO:0043412//macromolecule modification;GO:0009987//cellular process;GO:0016310//phosphorylation;GO:0019538//protein metabolic process;GO:0044267//cellular p…	-	GO:0003824//catalytic activity;GO:0036094//small molecule binding;GO:0016301//kinase activity;GO:0005524//ATP binding;GO:0004672//protein kinase activity;GO:0017076//purine nucleotide binding;GO:0032549//ribonucleoside binding;GO:1901265//nucleoside phosphate binding;GO:0016740//transferase activity;GO:0043167//ion binding;GO:0004674//protein serine/threonine kinase activity;GO:0032553//ribonucle…	-
scaffold1.g1009	6504	479.276	197	378.158	8390	435.823	3523	213.92	scaffold1	3945170	3946420	+	1035	scaffold1.g1009	GO:0043226;GO:0043227;GO:0044424;GO:0043229;GO:0005622;GO:0005623;GO:0044464;GO:0005634;GO:0043231;GO:0005737;GO:0016773;GO:0004001;GO:0019205;GO:0019206;GO:0016772;GO:0003824;GO:0016301;GO:0016740;GO:0006144;GO:0009112;GO:0006166;GO:0043174;GO:0043094;GO:0043101;GO:0006753;GO:0019637;GO:0006793;GO:0009165;GO:0006796;GO:0006163;GO:0019693;GO:0046390;GO:0090407;GO:0009117;GO:0009260;GO:0009150;GO:…	K00856	ENOG410PHCU	F	sp|O93919|Adenosine kinase OS=Schizophyllum commune OX=5334 GN=ADK PE=2 SV=1	adenosine kinase [Laetiporus sulphureus 93-53]	ADK	GO:0006163//purine nucleotide metabolic process;GO:0019693//ribose phosphate metabolic process;GO:0046390//ribose phosphate biosynthetic process;GO:0006144//purine nucleobase metabolic process;GO:0090407//organophosphate biosynthetic process;GO:0009117//nucleotide metabolic process;GO:0009260//ribonucleotide biosynthetic process;GO:0009150//purine ribonucleotide metabolic process;GO:1901293//nucl…	GO:0005737//cytoplasm;GO:0043226//organelle;GO:0043227//membrane-bounded organelle;GO:0044424//obsolete intracellular part;GO:0043229//intracellular organelle;GO:0005622//intracellular anatomical structure;GO:0005623//obsolete cell;GO:0044464//obsolete cell part;GO:0005634//nucleus;GO:0043231//intracellular membrane-bounded organelle	GO:0016773//phosphotransferase activity, alcohol group as acceptor;GO:0004001//adenosine kinase activity;GO:0019205//nucleobase-containing compound kinase activity;GO:0019206//nucleoside kinase activity;GO:0016772//transferase activity, transferring phosphorus-containing groups;GO:0003824//catalytic activity;GO:0016301//kinase activity;GO:0016740//transferase activity	ko01232(Nucleotide metabolism);ko01100(Metabolic pathways);ko00230(Purine metabolism)
scaffold1.g101	7720	169.193	232	132.451	5561	85.9136	6754	121.972	scaffold1	424817	428801	-	3480	scaffold1.g101	-	K06665	ENOG410PFUN	S	sp|O60184|General transcriptional corepressor ssn6 OS=Schizosaccharomyces pombe (strain 972 / ATCC 24843) OX=284812 GN=ssn6 PE=1 SV=1	hypothetical protein CERSUDRAFT_79035 [Gelatoporia subvermispora B]	ssn6	-	-	-	ko04111(Cell cycle);ko04011(MAPK signaling pathway)
scaffold1.g1010	425	46.977	10	28.7937	904	70.4381	1125	102.466	scaffold1	3946847	3947536	-	690	scaffold1.g1010	-	-	-	-	-	hypothetical protein LAESUDRAFT_763976 [Laetiporus sulphureus 93-53]	-	-	-	-	-
scaffold1.g1011	2728	56.385	49	26.3826	2699	39.3247	2476	42.1699	scaffold1	3948951	3953654	-	3690	scaffold1.g1011	GO:0005488	K04648	ENOG410QDSP	Z	sp|Q01397|Dynactin, 150 kDa isoform OS=Neurospora crassa (strain ATCC 24698 / 74-OR23-1A / CBS 708.71 / DSM 1257 / FGSC 987) OX=367110 GN=ro-3 PE=3 SV=3	predicted protein [Fibroporia radiculosa] CCL98838.1 predicted protein [Fibroporia radiculosa]	ro-3	-	-	GO:0005488//binding	ko04814(Motor proteins)
scaffold1.g1012	2532	41.2897	77	32.7092	3941	45.3031	5607	75.3427	scaffold1	3954272	3959444	+	4677	scaffold1.g1012	GO:0032991;GO:0043234;GO:0031931;GO:0044424;GO:0005622;GO:0005623;GO:0044464;GO:0044700;GO:0031929;GO:0035556;GO:0007165;GO:0023052;GO:0050896;GO:0007154;GO:0051716;GO:0044763;GO:0050794;GO:0009987;GO:0065007;GO:0050789;GO:0044699	K07204	ENOG410PGI1	D	sp|P87141|Target of rapamycin complex 1 subunit mip1 OS=Schizosaccharomyces pombe (strain 972 / ATCC 24843) OX=284812 GN=mip1 PE=1 SV=1	predicted protein [Fibroporia radiculosa] CCM02264.1 predicted protein [Fibroporia radiculosa]	mip1	GO:0050794//regulation of cellular process;GO:0009987//cellular process;GO:0065007//biological regulation;GO:0044700//signaling;GO:0031929//TOR signaling;GO:0035556//intracellular signal transduction;GO:0050789//regulation of biological process;GO:0007165//signal transduction;GO:0044699//biological_process;GO:0023052//signaling;GO:0050896//response to stimulus;GO:0007154//cell communication;GO:00…	GO:0044424//obsolete intracellular part;GO:0005622//intracellular anatomical structure;GO:0005623//obsolete cell;GO:0044464//obsolete cell part;GO:0032991//protein-containing complex;GO:0043234//protein-containing complex;GO:0031931//TORC1 complex	-	ko04213(Longevity regulating pathway);ko04138(Autophagy);ko04136(Autophagy - other)
scaffold1.g1013	1325	235.561	22	101.886	2785	349.025	3991	584.659	scaffold1	3959874	3960552	-	429	scaffold1.g1013	-	-	-	-	-	predicted protein [Fibroporia radiculosa] CCL98837.1 predicted protein [Fibroporia radiculosa]	-	-	-	-	-
scaffold1.g1014	0	0	1	0.795981	0	0	0	0	scaffold1	3964363	3966941	+	2496	scaffold1.g1014	GO:0008270;GO:1901363;GO:0046872;GO:0003676;GO:0005488;GO:0043167;GO:0097159;GO:0046914;GO:0043169	-	ENOG410PZ3S	S	-	hypothetical protein POSPLADRAFT_1057393 [Postia placenta MAD-698-R-SB12]	-	-	-	GO:0003676//nucleic acid binding;GO:0005488//binding;GO:0043167//ion binding;GO:0097159//organic cyclic compound binding;GO:0046914//transition metal ion binding;GO:0043169//cation binding;GO:0008270//zinc ion binding;GO:1901363//heterocyclic compound binding;GO:0046872//metal ion binding	-
scaffold1.g1015	0	0	1	0.862313	0	0	0	0	scaffold1	3967882	3970590	+	2304	scaffold1.g1015	GO:0043226;GO:0043227;GO:0044424;GO:0043229;GO:0005622;GO:0005623;GO:0044464;GO:0005634;GO:0043231;GO:0004190;GO:0070011;GO:0070001;GO:0004175;GO:0016787;GO:0008233;GO:0043167;GO:0046914;GO:0043169;GO:0008270;GO:0046872;GO:0003723;GO:0016772;GO:0003964;GO:0034061;GO:0016779;GO:0016740;GO:0003824;GO:0005488;GO:0097159;GO:1901363;GO:0003676;GO:0019538;GO:0006508;GO:0015074;GO:0006278;GO:0009059;GO:…	-	ENOG410PGPZ	L	sp|Q7LHG5|Transposon Ty3-I Gag-Pol polyprotein OS=Saccharomyces cerevisiae (strain ATCC 204508 / S288c) OX=559292 GN=TY3B-I PE=3 SV=2	Transposon Ty3-G Gag-Pol polyprotein [Trametes pubescens]	TY3B-I	GO:0019538//protein metabolic process;GO:0006508//proteolysis;GO:0015074//DNA integration;GO:0006278//RNA-dependent DNA biosynthetic process;GO:0009059//macromolecule biosynthetic process;GO:0034641//cellular nitrogen compound metabolic process;GO:0009058//biosynthetic process;GO:0090304//nucleic acid metabolic process;GO:1901576//organic substance biosynthetic process;GO:0043170//macromolecule m…	GO:0043226//organelle;GO:0043227//membrane-bounded organelle;GO:0044424//obsolete intracellular part;GO:0043229//intracellular organelle;GO:0005622//intracellular anatomical structure;GO:0005623//obsolete cell;GO:0044464//obsolete cell part;GO:0005634//nucleus;GO:0043231//intracellular membrane-bounded organelle	GO:0004190//aspartic-type endopeptidase activity;GO:0070011//peptidase activity;GO:0070001//aspartic-type peptidase activity;GO:0004175//endopeptidase activity;GO:0016787//hydrolase activity;GO:0008233//peptidase activity;GO:0043167//ion binding;GO:1901363//heterocyclic compound binding;GO:0046914//transition metal ion binding;GO:0003676//nucleic acid binding;GO:0043169//cation binding;GO:0008270…	-
scaffold1.g1016	0	0	1	0.926232	0	0	0	0	scaffold1	3970711	3972855	+	2145	scaffold1.g1016	GO:0043226;GO:0043227;GO:0044424;GO:0043229;GO:0005622;GO:0005623;GO:0044464;GO:0005634;GO:0043231;GO:0004190;GO:0070011;GO:0070001;GO:0004175;GO:0016787;GO:0008233;GO:0043167;GO:0046914;GO:0043169;GO:0008270;GO:0046872;GO:0003723;GO:0016772;GO:0003964;GO:0034061;GO:0016779;GO:0016740;GO:0003824;GO:0005488;GO:0097159;GO:1901363;GO:0003676;GO:0019538;GO:0006508;GO:0015074;GO:0006278;GO:0009059;GO:…	-	ENOG410PGPZ	L	sp|Q9UR07|Transposon Tf2-11 polyprotein OS=Schizosaccharomyces pombe (strain 972 / ATCC 24843) OX=284812 GN=Tf2-11 PE=3 SV=1	putative reverse transcriptase-rnase h-integrase [Moniliophthora roreri]	Tf2-11	GO:0019538//protein metabolic process;GO:0006508//proteolysis;GO:0015074//DNA integration;GO:0006278//RNA-dependent DNA biosynthetic process;GO:0009059//macromolecule biosynthetic process;GO:0034641//cellular nitrogen compound metabolic process;GO:0009058//biosynthetic process;GO:0090304//nucleic acid metabolic process;GO:1901576//organic substance biosynthetic process;GO:0043170//macromolecule m…	GO:0043226//organelle;GO:0043227//membrane-bounded organelle;GO:0044424//obsolete intracellular part;GO:0043229//intracellular organelle;GO:0005622//intracellular anatomical structure;GO:0005623//obsolete cell;GO:0044464//obsolete cell part;GO:0005634//nucleus;GO:0043231//intracellular membrane-bounded organelle	GO:0004190//aspartic-type endopeptidase activity;GO:0070011//peptidase activity;GO:0070001//aspartic-type peptidase activity;GO:0004175//endopeptidase activity;GO:0016787//hydrolase activity;GO:0008233//peptidase activity;GO:0043167//ion binding;GO:1901363//heterocyclic compound binding;GO:0046914//transition metal ion binding;GO:0003676//nucleic acid binding;GO:0043169//cation binding;GO:0008270…	-
scaffold1.g1017	0	0	0	0	0	0	0	0	scaffold1	3975709	3977118	+	1329	scaffold1.g1017	-	-	ENOG410QB91	L	sp|P10394|Retrovirus-related Pol polyprotein from transposon 412 OS=Drosophila melanogaster OX=7227 GN=POL PE=3 SV=1	Transposon Tf2-9 polyprotein [Grifola frondosa]	POL	-	-	-	-
scaffold1.g1018	0	0	1	1.59196	0	0	0	0	scaffold1	3977652	3979027	-	1248	scaffold1.g1018	-	-	-	-	-	-	-	-	-	-	-
scaffold1.g1019	0	0	2	5.3842	0	0	0	0	scaffold1	3981797	3982534	+	738	scaffold1.g1019	-	-	ENOG410QB91	L	sp|P10401|Retrovirus-related Pol polyprotein from transposon gypsy OS=Drosophila melanogaster OX=7227 GN=pol PE=3 SV=1	hypothetical protein BN946_scf184997.g1, partial [Trametes cinnabarina]	pol	-	-	-	-
scaffold1.g102	611	51.435	6	13.1574	391	23.2026	149	10.3356	scaffold1	438785	439808	+	906	scaffold1.g102	GO:0031965;GO:0031090;GO:0044422;GO:0044428;GO:0044446;GO:0012505;GO:0031967;GO:0005635;GO:0031975;GO:0005634;GO:0044424;GO:0005622;GO:0005623;GO:0044464;GO:0043231;GO:0043226;GO:0043227;GO:0043229;GO:0016020;GO:0006998;GO:0050657;GO:0006403;GO:0050658;GO:0006997;GO:0006996;GO:0051236;GO:0044765;GO:0045184;GO:0034613;GO:0006406;GO:0006405;GO:0071840;GO:0071705;GO:0016043;GO:0006886;GO:0016044;GO:…	-	ENOG410PR9I	S	sp|Q9UT30|Nucleus export protein brr6 OS=Schizosaccharomyces pombe (strain 972 / ATCC 24843) OX=284812 GN=brr6 PE=1 SV=1	hypothetical protein CERSUDRAFT_89935 [Gelatoporia subvermispora B]	brr6	GO:0006406//mRNA export from nucleus;GO:0006405//RNA export from nucleus;GO:0071840//cellular component organization or biogenesis;GO:0071705//nitrogen compound transport;GO:0016043//cellular component organization;GO:0006886//intracellular protein transport;GO:0016044//membrane organization;GO:0006913//nucleocytoplasmic transport;GO:0070727//cellular macromolecule localization;GO:0033036//macrom…	GO:0005634//nucleus;GO:0044424//obsolete intracellular part;GO:0005622//intracellular anatomical structure;GO:0005623//obsolete cell;GO:0044464//obsolete cell part;GO:0043231//intracellular membrane-bounded organelle;GO:0043226//organelle;GO:0043227//membrane-bounded organelle;GO:0043229//intracellular organelle;GO:0016020//membrane;GO:0031965//nuclear membrane;GO:0031090//organelle membrane;GO:0…	-	-
scaffold1.g1020	0	0	1	2.13631	0	0	0	0	scaffold1	3982607	3983536	+	930	scaffold1.g1020	-	-	ENOG410QB91	L	sp|Q9UR07|Transposon Tf2-11 polyprotein OS=Schizosaccharomyces pombe (strain 972 / ATCC 24843) OX=284812 GN=Tf2-11 PE=3 SV=1	hypothetical protein POSPLADRAFT_1155009, partial [Postia placenta MAD-698-R-SB12]	Tf2-11	-	-	-	-
scaffold1.g1021	0	0	0	0	0	0	0	0	scaffold1	3983864	3984874	+	1011	scaffold1.g1021	GO:1901363;GO:0003676;GO:0005488;GO:0097159	-	ENOG410Q30D	S	sp|P10273|Gag-Pol polyprotein OS=Feline leukemia virus OX=11768 GN=pol PE=3 SV=2	Transposon Tf2-9 polyprotein [Grifola frondosa]	pol	-	-	GO:0097159//organic cyclic compound binding;GO:1901363//heterocyclic compound binding;GO:0003676//nucleic acid binding;GO:0005488//binding	-
scaffold1.g1022	0	0	0	0	0	0	0	0	scaffold1	3985269	3986635	-	1134	scaffold1.g1022	-	-	-	-	-	hypothetical protein POSPLADRAFT_1063659 [Postia placenta MAD-698-R-SB12]	-	-	-	-	-
scaffold1.g1023	0	0	0	0	0	0	0	0	scaffold1	3989168	3991057	-	1890	scaffold1.g1023	GO:0016891;GO:0016788;GO:0004519;GO:0004521;GO:0004540;GO:0004518;GO:0016893;GO:0004523;GO:0016787;GO:0005488;GO:1901363;GO:0003964;GO:0097159;GO:0003676;GO:0003723;GO:0016740;GO:0003824;GO:0034061;GO:0016772;GO:0016779;GO:0090305;GO:0006259;GO:0043170;GO:0044237;GO:0006278;GO:0044238;GO:0046483;GO:0008152;GO:0009059;GO:0009058;GO:0006725;GO:0009987;GO:1901576;GO:0006260;GO:0071704;GO:0044260;GO:…	-	ENOG410QDNB	S	sp|Q95SX7|Probable RNA-directed DNA polymerase from transposon BS OS=Drosophila melanogaster OX=7227 GN=RTase PE=2 SV=1	polyprotein, partial [Phanerochaete chrysosporium RP-78]	RTase	GO:0009058//biosynthetic process;GO:0006725//cellular aromatic compound metabolic process;GO:0009987//cellular process;GO:1901576//organic substance biosynthetic process;GO:0006260//DNA replication;GO:0071704//organic substance metabolic process;GO:0044260//cellular macromolecule metabolic process;GO:0006139//nucleobase-containing compound metabolic process;GO:1901360//organic cyclic compound met…	-	GO:0005488//binding;GO:1901363//heterocyclic compound binding;GO:0003964//RNA-directed DNA polymerase activity;GO:0097159//organic cyclic compound binding;GO:0003676//nucleic acid binding;GO:0003723//RNA binding;GO:0016740//transferase activity;GO:0003824//catalytic activity;GO:0034061//DNA polymerase activity;GO:0016772//transferase activity, transferring phosphorus-containing groups;GO:0016891/…	-
scaffold1.g1024	0	0	0	0	0	0	0	0	scaffold1	3991969	3992997	+	1029	scaffold1.g1024	-	-	-	-	-	predicted protein [Postia placenta Mad-698-R] EED80637.1 predicted protein [Postia placenta Mad-698-R]	-	-	-	-	-
scaffold1.g1025	0	0	2	1.08478	0	0	1	0.017157	scaffold1	3993216	3996878	+	3663	scaffold1.g1025	GO:0043226;GO:0043227;GO:0044424;GO:0043229;GO:0005622;GO:0005623;GO:0044464;GO:0005634;GO:0043231;GO:0004190;GO:0070011;GO:0070001;GO:0004175;GO:0016787;GO:0008233;GO:0043167;GO:0046914;GO:0043169;GO:0008270;GO:0046872;GO:0003723;GO:0016772;GO:0003964;GO:0034061;GO:0016779;GO:0016740;GO:0003824;GO:0005488;GO:0097159;GO:1901363;GO:0003676;GO:0019538;GO:0006508;GO:0015074;GO:0006278;GO:0009059;GO:…	-	ENOG410PGPZ	L	sp|P0CT40|Transposon Tf2-9 polyprotein OS=Schizosaccharomyces pombe (strain 972 / ATCC 24843) OX=284812 GN=Tf2-9 PE=3 SV=1	hypothetical protein Moror_2377 [Moniliophthora roreri MCA 2997] ESK85835.1 hypothetical protein Moror_2377 [Moniliophthora roreri MCA 2997]	Tf2-9	GO:0019538//protein metabolic process;GO:0006508//proteolysis;GO:0015074//DNA integration;GO:0006278//RNA-dependent DNA biosynthetic process;GO:0009059//macromolecule biosynthetic process;GO:0034641//cellular nitrogen compound metabolic process;GO:0009058//biosynthetic process;GO:0090304//nucleic acid metabolic process;GO:1901576//organic substance biosynthetic process;GO:0043170//macromolecule m…	GO:0043226//organelle;GO:0043227//membrane-bounded organelle;GO:0044424//obsolete intracellular part;GO:0043229//intracellular organelle;GO:0005622//intracellular anatomical structure;GO:0005623//obsolete cell;GO:0044464//obsolete cell part;GO:0005634//nucleus;GO:0043231//intracellular membrane-bounded organelle	GO:0004190//aspartic-type endopeptidase activity;GO:0070011//peptidase activity;GO:0070001//aspartic-type peptidase activity;GO:0004175//endopeptidase activity;GO:0016787//hydrolase activity;GO:0008233//peptidase activity;GO:0043167//ion binding;GO:1901363//heterocyclic compound binding;GO:0046914//transition metal ion binding;GO:0003676//nucleic acid binding;GO:0043169//cation binding;GO:0008270…	-
scaffold1.g1026	0	0	1	1.40906	0	0	0	0	scaffold1	3996921	3998330	+	1410	scaffold1.g1026	-	-	-	-	-	-	-	-	-	-	-
scaffold1.g1027	3116	44.2804	60	22.2109	1883	18.8628	2515	29.45	scaffold1	3999263	4005723	-	5367	scaffold1.g1027	GO:0032553;GO:0032550;GO:0032555;GO:0032559;GO:0016462;GO:0016817;GO:0097159;GO:0030554;GO:0016818;GO:0003824;GO:0036094;GO:0017111;GO:0016787;GO:0005524;GO:0017076;GO:0032549;GO:1901265;GO:0043167;GO:0043168;GO:0001882;GO:0001883;GO:1901363;GO:0000166;GO:0016887;GO:0005488;GO:0035639;GO:0044281;GO:1901658;GO:0006753;GO:0019439;GO:0006793;GO:1901292;GO:0006796;GO:1901657;GO:0006163;GO:0019693;GO:…	K05643	ENOG410PJ6E	Q	sp|Q8T6J5|ABC transporter A family member 2 OS=Dictyostelium discoideum OX=44689 GN=abcA2 PE=3 SV=1	hypothetical protein POSPLADRAFT_1072233 [Postia placenta MAD-698-R-SB12]	abcA2	GO:0019439//aromatic compound catabolic process;GO:0006793//phosphorus metabolic process;GO:1901292//nucleoside phosphate catabolic process;GO:0006796//phosphate-containing compound metabolic process;GO:1901657//glycosyl compound metabolic process;GO:0006163//purine nucleotide metabolic process;GO:0019693//ribose phosphate metabolic process;GO:0008152//metabolic process;GO:0009164//nucleoside cat…	-	GO:0003824//catalytic activity;GO:0036094//small molecule binding;GO:0017111//nucleoside-triphosphatase activity;GO:0016787//hydrolase activity;GO:0005524//ATP binding;GO:0017076//purine nucleotide binding;GO:0032549//ribonucleoside binding;GO:1901265//nucleoside phosphate binding;GO:0043167//ion binding;GO:0043168//anion binding;GO:0032553//ribonucleotide binding;GO:0032550//purine ribonucleosid…	ko02010(ABC transporters)
scaffold1.g1028	354	19.0268	11	15.4013	232	8.79011	297	13.1538	scaffold1	4007088	4008639	-	1419	scaffold1.g1028	-	K15462	ENOG410PSUG	S	sp|O42645|RCC1 repeat-containing protein C10F6.04 OS=Schizosaccharomyces pombe (strain 972 / ATCC 24843) OX=284812 GN=SPAC10F6.04 PE=4 SV=1	RCC1/BLIP-II [Laetiporus sulphureus 93-53]	SPAC10F6.04	-	-	-	-
scaffold1.g1029	1267	140.658	15	43.3792	1726	135.074	1787	163.473	scaffold1	4009074	4009760	-	687	scaffold1.g1029	GO:0016491;GO:0032553;GO:1901363;GO:0043167;GO:0010181;GO:0005488;GO:0048037;GO:0003824;GO:0036094;GO:0000166;GO:1901265;GO:0097159;GO:0050662;GO:0043168;GO:0008152;GO:0055114;GO:0044710	-	ENOG410PT5B	S	sp|Q9ZPY1|Pyridoxine/pyridoxamine 5'-phosphate oxidase 2 OS=Arabidopsis thaliana OX=3702 GN=PPOX2 PE=1 SV=2	predicted protein [Postia placenta Mad-698-R] EED85206.1 predicted protein [Postia placenta Mad-698-R]	PPOX2	GO:0044710//metabolic process;GO:0008152//metabolic process;GO:0055114//obsolete oxidation-reduction process	-	GO:0043167//ion binding;GO:0010181//FMN binding;GO:0005488//binding;GO:0048037//obsolete cofactor binding;GO:0003824//catalytic activity;GO:0036094//small molecule binding;GO:0000166//nucleotide binding;GO:1901265//nucleoside phosphate binding;GO:0097159//organic cyclic compound binding;GO:0050662//obsolete coenzyme binding;GO:0043168//anion binding;GO:0016491//oxidoreductase activity;GO:0032553/…	-
scaffold1.g103	641	32.5921	18	23.8412	1159	41.5414	1118	46.8413	scaffold1	446817	448510	+	1500	scaffold1.g103	-	-	-	-	-	acid protease [Daedalea quercina L-15889]	-	-	-	-	-
scaffold1.g1030	16809	962.461	637	950.129	24618	993.658	8355	394.204	scaffold1	4017847	4019585	+	1332	scaffold1.g1030	GO:0044425;GO:0044459;GO:0009898;GO:0005739;GO:0016020;GO:0005773;GO:0071944;GO:0000322;GO:0000323;GO:0000324;GO:0043231;GO:0005886;GO:0043226;GO:0043227;GO:0043229;GO:0044445;GO:0032991;GO:0000015;GO:0043234;GO:0044444;GO:0005829;GO:0044424;GO:0005622;GO:0005623;GO:0044464;GO:0005737;GO:0005488;GO:0043167;GO:0000287;GO:0043169;GO:0046872;GO:0004634;GO:0016836;GO:0003824;GO:0016835;GO:0016829;GO:…	K01689	ENOG410PFRB	G	sp|P42894|Enolase OS=Neocallimastix frontalis OX=4757 PE=3 SV=1	hypothetical protein POSPLADRAFT_1068248 [Postia placenta MAD-698-R-SB12]	-	GO:0006007//glucose catabolic process;GO:0016051//carbohydrate biosynthetic process;GO:0044237//cellular metabolic process;GO:0009058//biosynthetic process;GO:0016052//carbohydrate catabolic process;GO:0019319//hexose biosynthetic process;GO:0044724//carbohydrate catabolic process;GO:0009056//catabolic process;GO:0009987//cellular process;GO:1901575//organic substance catabolic process;GO:0006096…	GO:0000324//fungal-type vacuole;GO:0043231//intracellular membrane-bounded organelle;GO:0005886//plasma membrane;GO:0043226//organelle;GO:0043227//membrane-bounded organelle;GO:0043229//intracellular organelle;GO:0044445//obsolete cytosolic part;GO:0032991//protein-containing complex;GO:0000015//phosphopyruvate hydratase complex;GO:0043234//protein-containing complex;GO:0044425//obsolete membrane…	GO:0043169//cation binding;GO:0046872//metal ion binding;GO:0004634//phosphopyruvate hydratase activity;GO:0016836//hydro-lyase activity;GO:0003824//catalytic activity;GO:0016835//carbon-oxygen lyase activity;GO:0016829//lyase activity;GO:0005488//binding;GO:0043167//ion binding;GO:0000287//magnesium ion binding	ko04820(Cytoskeleton in muscle cells);ko03018(RNA degradation);ko01230(Biosynthesis of amino acids);ko01200(Carbon metabolism);ko01110(Biosynthesis of secondary metabolites);ko01100(Metabolic pathways);ko00680(Methane metabolism);ko00010(Glycolysis / Gluconeogenesis)
scaffold1.g1031	757	90.3526	49	152.35	2394	201.424	3737	367.537	scaffold1	4020055	4020758	+	639	scaffold1.g1031	-	-	-	-	-	hypothetical protein POSPLADRAFT_1175479 [Postia placenta MAD-698-R-SB12]	-	-	-	-	-
scaffold1.g1032	1201	65.8035	33	47.1001	2087	80.6068	1549	69.9343	scaffold1	4021137	4023596	-	1392	scaffold1.g1032	GO:0016020;GO:0005509;GO:0046872;GO:0005488;GO:0043167;GO:0043169;GO:0004559;GO:0004553;GO:0004571;GO:0003824;GO:0015923;GO:0015924;GO:0016798;GO:0016787;GO:1901137;GO:0005975;GO:0009059;GO:0009058;GO:0070085;GO:0006486;GO:0044723;GO:0009101;GO:1901576;GO:0034645;GO:0044249;GO:0043413;GO:0043412;GO:1901135;GO:0006464;GO:0036211;GO:0009100;GO:0043170;GO:0044237;GO:0019538;GO:0044260;GO:0044238;GO:…	K23741	ENOG410PFVB	G	sp|Q9UKM7|Endoplasmic reticulum mannosyl-oligosaccharide 1,2-alpha-mannosidase OS=Homo sapiens OX=9606 GN=MAN1B1 PE=1 SV=2	predicted protein [Fibroporia radiculosa] CCM02763.1 predicted protein [Fibroporia radiculosa]	MAN1B1	GO:1901137//carbohydrate derivative biosynthetic process;GO:0005975//carbohydrate metabolic process;GO:0036211//protein modification process;GO:0009059//macromolecule biosynthetic process;GO:0009100//glycoprotein metabolic process;GO:0009058//biosynthetic process;GO:0043170//macromolecule metabolic process;GO:0070085//glycosylation;GO:0044237//cellular metabolic process;GO:0019538//protein metabo…	GO:0016020//membrane	GO:0003824//catalytic activity;GO:0015923//mannosidase activity;GO:0015924//mannosyl-oligosaccharide mannosidase activity;GO:0016798//hydrolase activity, acting on glycosyl bonds;GO:0016787//hydrolase activity;GO:0005509//calcium ion binding;GO:0046872//metal ion binding;GO:0005488//binding;GO:0043167//ion binding;GO:0043169//cation binding;GO:0004559//alpha-mannosidase activity;GO:0004553//hydro…	ko04141(Protein processing in endoplasmic reticulum);ko01100(Metabolic pathways);ko00513(Various types of N-glycan biosynthesis);ko00510(N-Glycan biosynthesis)
scaffold1.g1033	643	64.1055	30	77.9125	1199	84.2648	1080	88.7239	scaffold1	4026787	4027619	-	765	scaffold1.g1033	GO:0008270;GO:0046914;GO:0046872;GO:0043167;GO:0043169;GO:1901363;GO:0005488;GO:0097159;GO:0003676	-	ENOG410PM3K	K	sp|O74252|Transcription factor steA OS=Emericella nidulans (strain FGSC A4 / ATCC 38163 / CBS 112.46 / NRRL 194 / M139) OX=227321 GN=steA PE=2 SV=1	predicted protein [Fibroporia radiculosa] CCM02765.1 predicted protein [Fibroporia radiculosa]	steA	-	-	GO:0043167//ion binding;GO:0043169//cation binding;GO:1901363//heterocyclic compound binding;GO:0005488//binding;GO:0097159//organic cyclic compound binding;GO:0003676//nucleic acid binding;GO:0008270//zinc ion binding;GO:0046914//transition metal ion binding;GO:0046872//metal ion binding	-
scaffold1.g1034	324	23.1376	70	130.219	4133	208.057	5389	317.114	scaffold1	4032811	4034007	+	1068	scaffold1.g1034	GO:0044444;GO:0005829;GO:0005737;GO:0044424;GO:0005622;GO:0005623;GO:0044464;GO:0043231;GO:0005634;GO:0043226;GO:0043227;GO:0043229;GO:0000975;GO:0000976;GO:0003700;GO:0044212;GO:0001067;GO:0000981;GO:0000982;GO:0000987;GO:0001071;GO:0001159;GO:0043565;GO:0003677;GO:0008270;GO:0046914;GO:0046872;GO:0043167;GO:0043169;GO:0097159;GO:1901363;GO:0005488;GO:0003676;GO:0097305;GO:0051276;GO:0006996;GO:…	K09467	ENOG410PS45	K	sp|P52288|Regulatory protein MIG1 OS=Kluyveromyces marxianus OX=4911 GN=MIG1 PE=3 SV=1	Transcriptional regulator MNL1 [Grifola frondosa]	MIG1	GO:0034198//cellular response to amino acid starvation;GO:0061434//obsolete regulation of replicative cell aging by regulation of transcription from RNA polymerase II promoter in response to caloric restriction;GO:0061433//cellular response to caloric restriction;GO:0006366//transcription by RNA polymerase II;GO:0010033//response to organic substance;GO:0071310//cellular response to organic subst…	GO:0043226//organelle;GO:0043227//membrane-bounded organelle;GO:0043229//intracellular organelle;GO:0044444//obsolete cytoplasmic part;GO:0005829//cytosol;GO:0005737//cytoplasm;GO:0044424//obsolete intracellular part;GO:0005622//intracellular anatomical structure;GO:0005623//obsolete cell;GO:0044464//obsolete cell part;GO:0043231//intracellular membrane-bounded organelle;GO:0005634//nucleus	GO:0000975//transcription cis-regulatory region binding;GO:0000976//transcription cis-regulatory region binding;GO:0003700//DNA-binding transcription factor activity;GO:0044212//transcription cis-regulatory region binding;GO:0097159//organic cyclic compound binding;GO:0001067//transcription regulatory region nucleic acid binding;GO:1901363//heterocyclic compound binding;GO:0000981//DNA-binding tr…	-
scaffold1.g1035	539	82.5477	10	39.8949	593	64.0197	571	72.0585	scaffold1	4035292	4035952	-	498	scaffold1.g1035	GO:0005509;GO:0043167;GO:0043169;GO:0046872;GO:0005488	K16466	ENOG410PK2F	T	sp|O74435|Cell division control protein 31 OS=Schizosaccharomyces pombe (strain 972 / ATCC 24843) OX=284812 GN=cdc31 PE=1 SV=1	Ca2+-binding EF-hand superfamily protein [Laetiporus sulphureus 93-53]	cdc31	-	-	GO:0046872//metal ion binding;GO:0005488//binding;GO:0005509//calcium ion binding;GO:0043167//ion binding;GO:0043169//cation binding	-
scaffold1.g1036	936	63.2867	50	88.066	3871	184.503	2189	121.959	scaffold1	4036271	4037752	+	1128	scaffold1.g1036	GO:0016701;GO:0016702;GO:0051213;GO:0003824;GO:0016491;GO:0055114;GO:0044710;GO:0008152	K23516	ENOG410PIDF	I	sp|O74885|Putative dioxygenase C576.01c OS=Schizosaccharomyces pombe (strain 972 / ATCC 24843) OX=284812 GN=SPCC576.01c PE=3 SV=2	hypothetical protein CERSUDRAFT_110859 [Gelatoporia subvermispora B]	SPCC576.01c	GO:0055114//obsolete oxidation-reduction process;GO:0044710//metabolic process;GO:0008152//metabolic process	-	GO:0003824//catalytic activity;GO:0016491//oxidoreductase activity;GO:0016701//oxidoreductase activity, acting on single donors with incorporation of molecular oxygen;GO:0016702//oxidoreductase activity, acting on single donors with incorporation of molecular oxygen, incorporation of two atoms of oxygen;GO:0051213//dioxygenase activity	-
scaffold1.g1037	5352	355.256	16	27.666	1785	83.5231	1953	106.822	scaffold1	4038628	4040114	+	1149	scaffold1.g1037	GO:0016701;GO:0016702;GO:0051213;GO:0003824;GO:0016491;GO:0055114;GO:0044710;GO:0008152	K23516	ENOG410PIDF	I	sp|O74885|Putative dioxygenase C576.01c OS=Schizosaccharomyces pombe (strain 972 / ATCC 24843) OX=284812 GN=SPCC576.01c PE=3 SV=2	hypothetical protein PHLCEN_5928 [Phlebia centrifuga]	SPCC576.01c	GO:0055114//obsolete oxidation-reduction process;GO:0044710//metabolic process;GO:0008152//metabolic process	-	GO:0003824//catalytic activity;GO:0016491//oxidoreductase activity;GO:0016701//oxidoreductase activity, acting on single donors with incorporation of molecular oxygen;GO:0016702//oxidoreductase activity, acting on single donors with incorporation of molecular oxygen, incorporation of two atoms of oxygen;GO:0051213//dioxygenase activity	-
scaffold1.g1038	1318	54.395	28	30.1025	1412	41.0791	995	33.8376	scaffold1	4042610	4044522	-	1848	scaffold1.g1038	GO:0004563;GO:0015929;GO:0004553;GO:0003824;GO:0016798;GO:0016787;GO:0008152;GO:0071704;GO:0005975;GO:0044238	K12373	ENOG410PG5F	G	sp|P43077|Beta-hexosaminidase OS=Candida albicans OX=5476 GN=HEX1 PE=1 SV=1	hypothetical protein POSPLDRAFT_135046 [Postia placenta Mad-698-R] EED83736.1 hypothetical protein POSPLDRAFT_135046 [Postia placenta Mad-698-R]	HEX1	GO:0008152//metabolic process;GO:0071704//organic substance metabolic process;GO:0005975//carbohydrate metabolic process;GO:0044238//primary metabolic process	-	GO:0003824//catalytic activity;GO:0016798//hydrolase activity, acting on glycosyl bonds;GO:0016787//hydrolase activity;GO:0004563//beta-N-acetylhexosaminidase activity;GO:0015929//hexosaminidase activity;GO:0004553//hydrolase activity, hydrolyzing O-glycosyl compounds	ko01100(Metabolic pathways);ko00604(Glycosphingolipid biosynthesis);ko00603(Glycosphingolipid biosynthesis - globo and isoglobo series);ko00600(Sphingolipid metabolism);ko00531(Glycosaminoglycan degradation);ko00520(Amino sugar and nucleotide sugar metabolism);ko00513(Various types of N-glycan biosynthesis);ko00511(Other glycan degradation)
scaffold1.g1039	1804	237.631	55	188.726	3782	351.181	2648	287.42	scaffold1	4045719	4046550	-	579	scaffold1.g1039	GO:0044444;GO:0032991;GO:0044391;GO:0015935;GO:0044422;GO:0044446;GO:0043232;GO:0043226;GO:0043228;GO:0043229;GO:0005840;GO:0030529;GO:0044424;GO:0005623;GO:0044464;GO:0005622;GO:0005737;GO:0019843;GO:1901363;GO:0005198;GO:0003676;GO:0005488;GO:0003735;GO:0097159;GO:0003723;GO:0044085;GO:0022613;GO:0071840;GO:0042254;GO:0006412;GO:0019538;GO:0009059;GO:0009058;GO:1901576;GO:0044267;GO:0034645;GO:…	K02997	ENOG410PG10	J	sp|O59675|40S ribosomal protein S9-B OS=Schizosaccharomyces pombe (strain 972 / ATCC 24843) OX=284812 GN=rps902 PE=1 SV=3	40S ribosomal protein S9 [Laetiporus sulphureus 93-53]	rps902	GO:0006412//translation;GO:0019538//protein metabolic process;GO:0009059//macromolecule biosynthetic process;GO:0009058//biosynthetic process;GO:1901576//organic substance biosynthetic process;GO:0044267//cellular protein metabolic process;GO:0034645//cellular macromolecule biosynthetic process;GO:0044249//cellular biosynthetic process;GO:0043170//macromolecule metabolic process;GO:0044237//cellu…	GO:0043229//intracellular organelle;GO:0005840//ribosome;GO:0030529//ribonucleoprotein complex;GO:0044424//obsolete intracellular part;GO:0005623//obsolete cell;GO:0044464//obsolete cell part;GO:0005622//intracellular anatomical structure;GO:0005737//cytoplasm;GO:0044444//obsolete cytoplasmic part;GO:0032991//protein-containing complex;GO:0044391//ribosomal subunit;GO:0015935//small ribosomal sub…	GO:0019843//rRNA binding;GO:1901363//heterocyclic compound binding;GO:0005198//structural molecule activity;GO:0003676//nucleic acid binding;GO:0005488//binding;GO:0003735//structural constituent of ribosome;GO:0097159//organic cyclic compound binding;GO:0003723//RNA binding	ko03010(Ribosome)
scaffold1.g104	1797	115.951	103	173.128	3505	159.426	2063	109.688	scaffold1	450218	451815	-	1182	scaffold1.g104	GO:0044425;GO:0016020;GO:0046914;GO:0008270;GO:0005488;GO:0043167;GO:0043169;GO:0046872;GO:0004222;GO:0004175;GO:0070011;GO:0003824;GO:0016787;GO:0008237;GO:0008233;GO:0007229;GO:0007154;GO:0050794;GO:0044700;GO:0065007;GO:0050789;GO:0007166;GO:0007165;GO:0023052;GO:0050896;GO:0051716;GO:0044763;GO:0009987;GO:0044699;GO:0043170;GO:0019538;GO:0044238;GO:0006508;GO:0071704;GO:0008152	-	ENOG410PHCT	O	sp|Q4WQ08|Disintegrin and metalloproteinase domain-containing protein B OS=Neosartorya fumigata (strain ATCC MYA-4609 / Af293 / CBS 101355 / FGSC A1100) OX=330879 GN=ADM-B PE=3 SV=2	hypothetical protein OBBRIDRAFT_734593 [Obba rivulosa]	ADM-B	GO:0008152//metabolic process;GO:0051716//cellular response to stimulus;GO:0007154//cell communication;GO:0044763//cellular process;GO:0050794//regulation of cellular process;GO:0009987//cellular process;GO:0044700//signaling;GO:0044699//biological_process;GO:0065007//biological regulation;GO:0043170//macromolecule metabolic process;GO:0050789//regulation of biological process;GO:0019538//protein…	GO:0044425//obsolete membrane part;GO:0016020//membrane	GO:0008270//zinc ion binding;GO:0005488//binding;GO:0043167//ion binding;GO:0043169//cation binding;GO:0046872//metal ion binding;GO:0004222//metalloendopeptidase activity;GO:0004175//endopeptidase activity;GO:0070011//peptidase activity;GO:0003824//catalytic activity;GO:0016787//hydrolase activity;GO:0008237//metallopeptidase activity;GO:0008233//peptidase activity;GO:0046914//transition metal i…	-
scaffold1.g1040	2596	409.924	37	152.195	3265	363.433	2124	276.367	scaffold1	4046793	4047461	+	483	scaffold1.g1040	GO:0043226;GO:0044424;GO:0043228;GO:0043229;GO:0005623;GO:0044444;GO:0044464;GO:0043232;GO:0005840;GO:0032991;GO:0005737;GO:0005622;GO:0030529;GO:0005198;GO:0003735;GO:0006412;GO:1901576;GO:0008152;GO:0009059;GO:0009058;GO:0044249;GO:0043170;GO:0044237;GO:0010467;GO:0009987;GO:0019538;GO:0044267;GO:0044260;GO:0034645;GO:0044238;GO:0071704	K02889	ENOG410PHM8	J	sp|O42706|60S ribosomal protein L21-B OS=Schizosaccharomyces pombe (strain 972 / ATCC 24843) OX=284812 GN=rpl2102 PE=2 SV=2	60S ribosomal protein L21 [Daedalea quercina L-15889]	rpl2102	GO:0019538//protein metabolic process;GO:1901576//organic substance biosynthetic process;GO:0044267//cellular protein metabolic process;GO:0008152//metabolic process;GO:0044260//cellular macromolecule metabolic process;GO:0009059//macromolecule biosynthetic process;GO:0034645//cellular macromolecule biosynthetic process;GO:0009058//biosynthetic process;GO:0044238//primary metabolic process;GO:004…	GO:0043229//intracellular organelle;GO:0005623//obsolete cell;GO:0044444//obsolete cytoplasmic part;GO:0044464//obsolete cell part;GO:0043232//intracellular non-membrane-bounded organelle;GO:0005840//ribosome;GO:0032991//protein-containing complex;GO:0005737//cytoplasm;GO:0005622//intracellular anatomical structure;GO:0030529//ribonucleoprotein complex;GO:0043226//organelle;GO:0044424//obsolete i…	GO:0005198//structural molecule activity;GO:0003735//structural constituent of ribosome	ko03010(Ribosome)
scaffold1.g1041	425	52.9643	6	19.4781	1037	91.0995	1431	146.949	scaffold1	4048822	4049505	+	612	scaffold1.g1041	GO:0043226;GO:0043227;GO:0044424;GO:0043229;GO:0005622;GO:0005623;GO:0044464;GO:0005634;GO:0043231	-	ENOG410PR86	S	-	hypothetical protein DAEQUDRAFT_753184 [Daedalea quercina L-15889]	-	-	GO:0043229//intracellular organelle;GO:0005622//intracellular anatomical structure;GO:0005623//obsolete cell;GO:0044464//obsolete cell part;GO:0005634//nucleus;GO:0043231//intracellular membrane-bounded organelle;GO:0043226//organelle;GO:0043227//membrane-bounded organelle;GO:0044424//obsolete intracellular part	-	-
scaffold1.g1042	1900	106.866	28	41.0247	2504	99.2803	2260	104.743	scaffold1	4051569	4053297	-	1356	scaffold1.g1042	GO:0031011;GO:0033202;GO:0044427;GO:0097346;GO:0043232;GO:0032991;GO:0043234;GO:0000790;GO:0005694;GO:0044454;GO:0070603;GO:0000228;GO:0000785;GO:0043228;GO:0044422;GO:0044428;GO:0070013;GO:0044446;GO:0043233;GO:0031981;GO:0031974;GO:0044424;GO:0005622;GO:0005623;GO:0044464;GO:0043231;GO:0043226;GO:0043227;GO:0043229;GO:0005634;GO:0043139;GO:0070035;GO:0008094;GO:0043141;GO:0004003;GO:0042623;GO:…	K11338	ENOG410PHPG	L	sp|P0CR28|RuvB-like helicase 2 OS=Cryptococcus neoformans var. neoformans serotype D (strain JEC21 / ATCC MYA-565) OX=214684 GN=RVB2 PE=3 SV=1	predicted protein [Fibroporia radiculosa] CCM02257.1 predicted protein [Fibroporia radiculosa]	RVB2	GO:0050789//regulation of biological process;GO:0034660//ncRNA metabolic process;GO:0016568//chromatin organization;GO:0050794//regulation of cellular process;GO:2001141//regulation of RNA biosynthetic process;GO:0060255//regulation of macromolecule metabolic process;GO:0019222//regulation of metabolic process;GO:0019693//ribose phosphate metabolic process;GO:0016043//cellular component organizat…	GO:0044454//obsolete nuclear chromosome part;GO:0070603//SWI/SNF superfamily-type complex;GO:0000228//nuclear chromosome;GO:0000785//chromatin;GO:0043228//non-membrane-bounded organelle;GO:0044422//obsolete organelle part;GO:0044428//obsolete nuclear part;GO:0005634//nucleus;GO:0070013//intracellular organelle lumen;GO:0044446//obsolete intracellular organelle part;GO:0043233//organelle lumen;GO:…	GO:0043139//5'-3' DNA helicase activity;GO:0070035//obsolete purine NTP-dependent helicase activity;GO:0008094//ATP-dependent activity, acting on DNA;GO:0043141//5'-3' DNA helicase activity;GO:0004003//DNA helicase activity;GO:0042623//ATP hydrolysis activity;GO:0043168//anion binding;GO:0008026//helicase activity;GO:0001882//nucleoside binding;GO:0016887//ATP hydrolysis activity;GO:0001883//puri…	ko03082(ATP-dependent chromatin remodeling)
scaffold1.g1043	908	61.8873	28	49.7136	2523	121.22	1906	107.046	scaffold1	4053514	4054762	+	1119	scaffold1.g1043	GO:0044422;GO:0044446;GO:0043232;GO:0032991;GO:0044391;GO:0043228;GO:0015934;GO:0044424;GO:0044444;GO:0005623;GO:0044464;GO:0005840;GO:0030529;GO:0005737;GO:0043226;GO:0043229;GO:0005622;GO:0003723;GO:1901363;GO:0003676;GO:0005488;GO:0016740;GO:0003824;GO:0097159;GO:0003735;GO:0005198;GO:0006412;GO:0043170;GO:0019538;GO:0009059;GO:0009058;GO:1901576;GO:0010467;GO:0044260;GO:0044267;GO:0034645;GO:…	K02886	ENOG410PFKQ	J	sp|Q9Y7P4|54S ribosomal protein rml2, mitochondrial OS=Schizosaccharomyces pombe (strain 972 / ATCC 24843) OX=284812 GN=rml2 PE=3 SV=2	predicted protein [Fibroporia radiculosa] CCM02256.1 predicted protein [Fibroporia radiculosa]	rml2	GO:0009059//macromolecule biosynthetic process;GO:0009058//biosynthetic process;GO:1901576//organic substance biosynthetic process;GO:0010467//gene expression;GO:0044260//cellular macromolecule metabolic process;GO:0044267//cellular protein metabolic process;GO:0034645//cellular macromolecule biosynthetic process;GO:0044249//cellular biosynthetic process;GO:0044237//cellular metabolic process;GO:…	GO:0005623//obsolete cell;GO:0044464//obsolete cell part;GO:0005840//ribosome;GO:0030529//ribonucleoprotein complex;GO:0005737//cytoplasm;GO:0043226//organelle;GO:0043229//intracellular organelle;GO:0005622//intracellular anatomical structure;GO:0044422//obsolete organelle part;GO:0044446//obsolete intracellular organelle part;GO:0043232//intracellular non-membrane-bounded organelle;GO:0032991//p…	GO:0003723//RNA binding;GO:1901363//heterocyclic compound binding;GO:0003676//nucleic acid binding;GO:0005488//binding;GO:0016740//transferase activity;GO:0003824//catalytic activity;GO:0097159//organic cyclic compound binding;GO:0003735//structural constituent of ribosome;GO:0005198//structural molecule activity	ko03010(Ribosome)
scaffold1.g1044	413	86.7738	3	16.4196	444	65.7605	811	140.408	scaffold1	4054979	4055406	-	363	scaffold1.g1044	-	-	ENOG410Q3XS	S	-	hypothetical protein POSPLADRAFT_1127461 [Postia placenta MAD-698-R-SB12]	-	-	-	-	-
scaffold1.g1045	558	34.0191	7	11.117	222	9.54079	241	12.107	scaffold1	4055657	4056907	+	1251	scaffold1.g1045	-	-	ENOG410PSAM	S	sp|P40389|Protein-lysine N-methyltransferase rrg1 OS=Schizosaccharomyces pombe (strain 972 / ATCC 24843) OX=284812 GN=rrg1 PE=2 SV=1	hypothetical protein LAESUDRAFT_664622 [Laetiporus sulphureus 93-53]	rrg1	-	-	-	-
scaffold1.g1046	54	3.71036	4	7.15952	50	2.42178	35	1.98163	scaffold1	4057137	4058417	-	1110	scaffold1.g1046	GO:0043226;GO:0043227;GO:0044424;GO:0043229;GO:0005622;GO:0005623;GO:0044464;GO:0005634;GO:0043231;GO:0001071;GO:1901363;GO:0003677;GO:0003676;GO:0005488;GO:0097159;GO:0003700;GO:0043565;GO:2000112;GO:0010468;GO:0050794;GO:0060255;GO:0031326;GO:0051171;GO:0065007;GO:0010556;GO:0006355;GO:0050789;GO:0009889;GO:0051252;GO:2001141;GO:0031323;GO:0019219;GO:0019222;GO:0080090	-	ENOG410Q32N	K	sp|P34161|Homeobox protein YOX1 OS=Saccharomyces cerevisiae (strain ATCC 204508 / S288c) OX=559292 GN=YOX1 PE=1 SV=2	homeobox-domain-containing protein [Laetiporus sulphureus 93-53]	YOX1	GO:0006355//regulation of transcription, DNA-templated;GO:0050789//regulation of biological process;GO:2000112//regulation of cellular macromolecule biosynthetic process;GO:0009889//regulation of biosynthetic process;GO:0010468//regulation of gene expression;GO:0051252//regulation of RNA metabolic process;GO:0050794//regulation of cellular process;GO:2001141//regulation of RNA biosynthetic proces…	GO:0043229//intracellular organelle;GO:0005622//intracellular anatomical structure;GO:0005623//obsolete cell;GO:0044464//obsolete cell part;GO:0005634//nucleus;GO:0043231//intracellular membrane-bounded organelle;GO:0043226//organelle;GO:0043227//membrane-bounded organelle;GO:0044424//obsolete intracellular part	GO:0043565//sequence-specific DNA binding;GO:0001071//DNA-binding transcription factor activity;GO:1901363//heterocyclic compound binding;GO:0003677//DNA binding;GO:0003676//nucleic acid binding;GO:0005488//binding;GO:0097159//organic cyclic compound binding;GO:0003700//DNA-binding transcription factor activity	-
scaffold1.g1047	996	222.115	11	63.9019	2466	387.664	14146	2599.48	scaffold1	4060861	4061314	-	342	scaffold1.g1047	-	-	ENOG410Q0HV	S	-	predicted protein [Fibroporia radiculosa] CCM02749.1 predicted protein [Fibroporia radiculosa]	-	-	-	-	-
scaffold1.g1048	15574	2848.46	468	2229.75	24055	3101.4	27942	4211.14	scaffold1	4062235	4062985	+	417	scaffold1.g1048	GO:0032993;GO:0000786;GO:0032991;GO:0000785;GO:0044422;GO:0044427;GO:0044446;GO:0043231;GO:0043227;GO:0005634;GO:0044424;GO:0005622;GO:0005623;GO:0044464;GO:0043226;GO:0043228;GO:0043229;GO:0043232;GO:0005694;GO:1901363;GO:0003677;GO:0005488;GO:0097159;GO:0003676;GO:0006281;GO:0050896;GO:0006950;GO:0033554;GO:0051716;GO:0006974;GO:0044085;GO:0006323;GO:0071824;GO:0034622;GO:0043933;GO:0006334;GO:…	K11253	ENOG410PN02	B	sp|Q4PB04|Histone H3.2 OS=Ustilago maydis (strain 521 / FGSC 9021) OX=237631 GN=HHT2 PE=3 SV=3	histone H3 [Dichomitus squalens LYAD-421 SS1] XP_007860564.1 histone H3 [Gloeophyllum trabeum ATCC 11539] XP_008032584.1 histone H3 [Trametes versicolor FP-101664 SS1] EIW63874.1 histone H3 [Trametes versicolor FP-101664 SS1] EJF67362.1 histone H3 [Dichomitus squalens LYAD-421 SS1] EMD42284.1 histone H3 [Gelatoporia subvermispora B] EPQ60080.1 histone H3 [Gloeophyllum trabeum ATCC 11539] KDQ62963…	HHT2	GO:0006974//cellular response to DNA damage stimulus;GO:0044085//cellular component biogenesis;GO:0006323//DNA packaging;GO:0071824//protein-DNA complex subunit organization;GO:0034622//cellular protein-containing complex assembly;GO:0043933//protein-containing complex subunit organization;GO:0006334//nucleosome assembly;GO:0043170//macromolecule metabolic process;GO:0034728//nucleosome organizat…	GO:0005634//nucleus;GO:0044424//obsolete intracellular part;GO:0005622//intracellular anatomical structure;GO:0005623//obsolete cell;GO:0044464//obsolete cell part;GO:0043226//organelle;GO:0043228//non-membrane-bounded organelle;GO:0043229//intracellular organelle;GO:0043232//intracellular non-membrane-bounded organelle;GO:0005694//chromosome;GO:0032993//protein-DNA complex;GO:0000786//nucleosome…	GO:1901363//heterocyclic compound binding;GO:0003677//DNA binding;GO:0005488//binding;GO:0097159//organic cyclic compound binding;GO:0003676//nucleic acid binding	-
scaffold1.g1049	2719	62.5563	35	20.9764	2348	38.0805	3821	72.4389	scaffold1	4065202	4069864	-	3315	scaffold1.g1049	GO:0044424;GO:0005622;GO:0005623;GO:0044464;GO:0043231;GO:0043226;GO:0043227;GO:0043229;GO:0005634;GO:0016887;GO:0031491;GO:0032553;GO:0032550;GO:0003682;GO:0032555;GO:0032559;GO:0030554;GO:0036094;GO:0004386;GO:0005524;GO:0017076;GO:0032549;GO:1901265;GO:0043168;GO:0001882;GO:0001883;GO:0043167;GO:0035639;GO:0016462;GO:0016817;GO:0003824;GO:0017111;GO:0097159;GO:0000166;GO:1901363;GO:0003677;GO:…	K11654	ENOG410PG55	K	sp|Q5A310|ISWI chromatin-remodeling complex ATPase ISW2 OS=Candida albicans (strain SC5314 / ATCC MYA-2876) OX=237561 GN=ISW2 PE=2 SV=1	predicted protein [Fibroporia radiculosa] CCM03819.1 predicted protein [Fibroporia radiculosa]	ISW2	GO:0043044//chromatin remodeling;GO:0051276//chromosome organization;GO:0044763//cellular process;GO:0006325//chromatin organization;GO:0006996//organelle organization;GO:0044699//biological_process;GO:0016043//cellular component organization;GO:0071840//cellular component organization or biogenesis;GO:0006338//chromatin remodeling;GO:0009987//cellular process;GO:0072523//purine-containing compou…	GO:0044424//obsolete intracellular part;GO:0005622//intracellular anatomical structure;GO:0005623//obsolete cell;GO:0044464//obsolete cell part;GO:0043231//intracellular membrane-bounded organelle;GO:0043226//organelle;GO:0043227//membrane-bounded organelle;GO:0043229//intracellular organelle;GO:0005634//nucleus	GO:0016887//ATP hydrolysis activity;GO:0031491//nucleosome binding;GO:0032553//ribonucleotide binding;GO:0032550//purine ribonucleoside binding;GO:0003682//chromatin binding;GO:0032555//purine ribonucleotide binding;GO:0032559//adenyl ribonucleotide binding;GO:0016817//hydrolase activity, acting on acid anhydrides;GO:0030554//adenyl nucleotide binding;GO:0003824//catalytic activity;GO:0036094//sm…	ko03082(ATP-dependent chromatin remodeling)
scaffold1.g105	1600	86.5459	30	42.2717	1310	49.9506	1657	73.8553	scaffold1	453541	455506	+	1410	scaffold1.g105	-	-	ENOG410PFIK	S	sp|P53980|Uncharacterized protein YNL011C OS=Saccharomyces cerevisiae (strain ATCC 204508 / S288c) OX=559292 GN=YNL011C PE=1 SV=1	hypothetical protein POSPLADRAFT_1052172 [Postia placenta MAD-698-R-SB12]	YNL011C	-	-	-	-
scaffold1.g1050	405	25.1742	36	58.2915	1483	64.9808	862	44.151	scaffold1	4072870	4074515	+	1227	scaffold1.g1050	GO:0008168;GO:0016741;GO:0008171;GO:0016740;GO:0003824;GO:0008152;GO:0032259	-	ENOG410PJJW	S	sp|Q0CCY5|O-methyltransferase gedA OS=Aspergillus terreus (strain NIH 2624 / FGSC A1156) OX=341663 GN=gedA PE=1 SV=1	S-adenosyl-L-methionine-dependent methyltransferase [Daedalea quercina L-15889]	gedA	GO:0008152//metabolic process;GO:0032259//methylation	-	GO:0016740//transferase activity;GO:0003824//catalytic activity;GO:0008168//methyltransferase activity;GO:0016741//transferase activity, transferring one-carbon groups;GO:0008171//O-methyltransferase activity	-
scaffold1.g1051	485	146.787	2	15.768	961	205.027	353	88.0344	scaffold1	4074719	4075081	-	252	scaffold1.g1051	-	-	-	-	-	-	-	-	-	-	-
scaffold1.g1052	623	27.6896	22	25.4714	1771	55.4868	1007	36.88	scaffold1	4077646	4080394	-	1716	scaffold1.g1052	GO:0008812;GO:1901265;GO:1901363;GO:0043167;GO:0005488;GO:0048037;GO:0036094;GO:0000166;GO:0097159;GO:0050660;GO:0050662;GO:0043168;GO:0016491;GO:0003824;GO:0016614;GO:1901615;GO:0006066;GO:0071704;GO:0044281;GO:0055114;GO:0008152;GO:0044710	-	ENOG410PFGF	E	sp|A0A161CEV4|Dehydrogenase citC OS=Monascus ruber OX=89489 GN=citC PE=1 SV=1	GMC oxidoreductase [Daedalea quercina L-15889]	citC	GO:0006066//alcohol metabolic process;GO:0071704//organic substance metabolic process;GO:0044281//small molecule metabolic process;GO:0055114//obsolete oxidation-reduction process;GO:0008152//metabolic process;GO:0044710//metabolic process;GO:1901615//organic hydroxy compound metabolic process	-	GO:0043167//ion binding;GO:0005488//binding;GO:0048037//obsolete cofactor binding;GO:0036094//small molecule binding;GO:0000166//nucleotide binding;GO:0097159//organic cyclic compound binding;GO:0050660//flavin adenine dinucleotide binding;GO:0050662//obsolete coenzyme binding;GO:0043168//anion binding;GO:0016491//oxidoreductase activity;GO:0003824//catalytic activity;GO:0008812//choline dehydrog…	-
scaffold1.g1053	424	27.3586	20	33.6171	1183	53.8091	1014	53.9137	scaffold1	4082537	4084113	-	1182	scaffold1.g1053	GO:0016491;GO:0046872;GO:0005488;GO:0003824;GO:0043167;GO:0008270;GO:0046914;GO:0043169;GO:0055114;GO:0044710;GO:0008152	-	ENOG410PHTQ	Q	sp|O94564|Zinc-type alcohol dehydrogenase-like protein C1773.06c OS=Schizosaccharomyces pombe (strain 972 / ATCC 24843) OX=284812 GN=SPBC1773.06c PE=3 SV=1	hypothetical protein POSPLADRAFT_1068222 [Postia placenta MAD-698-R-SB12]	SPBC1773.06c	GO:0055114//obsolete oxidation-reduction process;GO:0044710//metabolic process;GO:0008152//metabolic process	-	GO:0003824//catalytic activity;GO:0043167//ion binding;GO:0008270//zinc ion binding;GO:0046914//transition metal ion binding;GO:0043169//cation binding;GO:0016491//oxidoreductase activity;GO:0046872//metal ion binding;GO:0005488//binding	-
scaffold1.g1054	922	44.0599	36	44.8143	2748	92.5704	2330	91.749	scaffold1	4084465	4086256	+	1596	scaffold1.g1054	-	K07126	-	-	sp|P34226|Protein SKT5 OS=Saccharomyces cerevisiae (strain ATCC 204508 / S288c) OX=559292 GN=SKT5 PE=1 SV=1	predicted protein [Fibroporia radiculosa] CCM00053.1 predicted protein [Fibroporia radiculosa]	SKT5	-	-	-	-
scaffold1.g1055	406	14.2762	14	12.8238	838	20.7717	3137	90.8936	scaffold1	4086537	4089025	-	2169	scaffold1.g1055	-	-	ENOG410PJJS	S	-	predicted protein [Fibroporia radiculosa] CCM00052.1 predicted protein [Fibroporia radiculosa]	-	-	-	-	-
scaffold1.g1056	3079	62.6216	66	34.9671	2992	42.8962	3518	58.958	scaffold1	4089865	4094536	+	3750	scaffold1.g1056	GO:0008234;GO:0070011;GO:0008233;GO:0016788;GO:0004221;GO:0016790;GO:0003824;GO:0016787;GO:0006511;GO:0051603;GO:0009057;GO:0009056;GO:0044257;GO:0030163;GO:0019941;GO:0044265;GO:1901575;GO:0043632;GO:0044248;GO:0006508;GO:0043170;GO:0044237;GO:0019538;GO:0009987;GO:0044238;GO:0071704;GO:0044260;GO:0044267;GO:0008152	K11849	ENOG410PGYH	O	sp|Q9P3U0|Probable ubiquitin carboxyl-terminal hydrolase 2 OS=Schizosaccharomyces pombe (strain 972 / ATCC 24843) OX=284812 GN=ubp2 PE=1 SV=1	predicted protein [Fibroporia radiculosa] CCM00049.1 predicted protein [Fibroporia radiculosa]	ubp2	GO:0071704//organic substance metabolic process;GO:1901575//organic substance catabolic process;GO:0044260//cellular macromolecule metabolic process;GO:0043632//modification-dependent macromolecule catabolic process;GO:0044267//cellular protein metabolic process;GO:0044248//cellular catabolic process;GO:0008152//metabolic process;GO:0006511//ubiquitin-dependent protein catabolic process;GO:005160…	-	GO:0016788//hydrolase activity, acting on ester bonds;GO:0004221//obsolete ubiquitin thiolesterase activity;GO:0016790//thiolester hydrolase activity;GO:0003824//catalytic activity;GO:0016787//hydrolase activity;GO:0008234//cysteine-type peptidase activity;GO:0070011//peptidase activity;GO:0008233//peptidase activity	-
scaffold1.g1057	1085	58.6889	11	15.4996	839	31.9913	1593	71.0027	scaffold1	4094638	4096602	-	1410	scaffold1.g1057	-	K06924	ENOG410PW5N	S	sp|Q59022|Uncharacterized protein MJ1628 OS=Methanocaldococcus jannaschii (strain ATCC 43067 / DSM 2661 / JAL-1 / JCM 10045 / NBRC 100440) OX=243232 GN=MJ1628 PE=4 SV=1	hypothetical protein TRAVEDRAFT_54903 [Trametes versicolor FP-101664 SS1] EIW63704.1 hypothetical protein TRAVEDRAFT_54903 [Trametes versicolor FP-101664 SS1]	MJ1628	-	-	-	-
scaffold1.g1058	1670	113.823	86	152.692	3587	172.341	11207	629.416	scaffold1	4097781	4099597	-	1119	scaffold1.g1058	GO:0043226;GO:0043227;GO:0044424;GO:0043229;GO:0005622;GO:0005623;GO:0044464;GO:0005634;GO:0043231;GO:0005737;GO:0032553;GO:0032550;GO:0097159;GO:0032555;GO:0032559;GO:0030554;GO:0036094;GO:0005524;GO:0017076;GO:0032549;GO:1901265;GO:0043168;GO:0001882;GO:0001883;GO:1901363;GO:0043167;GO:0005488;GO:0035639;GO:0004702;GO:0004707;GO:0000166;GO:0005057;GO:0004871;GO:0060089;GO:0016773;GO:0003824;GO:…	K04441	ENOG410PF8J	K	sp|P0CP68|Mitogen-activated protein kinase HOG1 OS=Cryptococcus neoformans var. neoformans serotype D (strain JEC21 / ATCC MYA-565)OX=214684 GN=HOG1 PE=1 SV=1	mitogen activated protein kinase [Postia placenta Mad-698-R] EED80349.1 mitogen activated protein kinase [Postia placenta Mad-698-R] OSX66775.1 hypothetical protein POSPLADRAFT_1164002 [Postia placenta MAD-698-R-SB12]	HOG1	GO:0044249//cellular biosynthetic process;GO:0032774//RNA biosynthetic process;GO:0006351//transcription, DNA-templated;GO:0044271//cellular nitrogen compound biosynthetic process;GO:0016070//RNA metabolic process;GO:0034654//nucleobase-containing compound biosynthetic process;GO:0018130//heterocycle biosynthetic process;GO:0031323//regulation of cellular metabolic process;GO:1901360//organic cyc…	GO:0005737//cytoplasm;GO:0043226//organelle;GO:0043227//membrane-bounded organelle;GO:0044424//obsolete intracellular part;GO:0043229//intracellular organelle;GO:0005622//intracellular anatomical structure;GO:0005623//obsolete cell;GO:0044464//obsolete cell part;GO:0005634//nucleus;GO:0043231//intracellular membrane-bounded organelle	GO:0032553//ribonucleotide binding;GO:0032550//purine ribonucleoside binding;GO:0097159//organic cyclic compound binding;GO:0032555//purine ribonucleotide binding;GO:0032559//adenyl ribonucleotide binding;GO:0030554//adenyl nucleotide binding;GO:0004707//MAP kinase activity;GO:0036094//small molecule binding;GO:0000166//nucleotide binding;GO:0005524//ATP binding;GO:0005057//obsolete signal transd…	ko04148(Efferocytosis);ko04139(Mitophagy);ko04011(MAPK signaling pathway)
scaffold1.g1059	5499	417.314	369	729.47	12967	693.684	6057	378.765	scaffold1	4100264	4101674	+	1005	scaffold1.g1059	GO:0031307;GO:0005758;GO:0044455;GO:0032592;GO:0031300;GO:0031301;GO:0031306;GO:0031974;GO:0031970;GO:0016021;GO:0031224;GO:0044425;GO:0019867;GO:0031968;GO:0044429;GO:0005741;GO:0005740;GO:0031966;GO:0031967;GO:0031975;GO:0044422;GO:0044424;GO:0044446;GO:0043231;GO:0044444;GO:0031090;GO:0043226;GO:0043227;GO:0043229;GO:0005622;GO:0005623;GO:0044464;GO:0005739;GO:0005737;GO:0016020;GO:0016653;GO:…	K00326	ENOG410PFBX	M	sp|Q4P7Y8|NADH-cytochrome b5 reductase 2 OS=Ustilago maydis (strain 521 / FGSC 9021) OX=237631 GN=MCR1 PE=3 SV=1	hypothetical protein POSPLADRAFT_1030047 [Postia placenta MAD-698-R-SB12]	MCR1	GO:1901617//organic hydroxy compound biosynthetic process;GO:0033554//cellular response to stress;GO:0006694//steroid biosynthetic process;GO:0006066//alcohol metabolic process;GO:0006950//response to stress;GO:0044699//biological_process;GO:0044238//primary metabolic process;GO:0044711//biosynthetic process;GO:0008610//lipid biosynthetic process;GO:1901576//organic substance biosynthetic process…	GO:0016021//integral component of membrane;GO:0031224//intrinsic component of membrane;GO:0044425//obsolete membrane part;GO:0019867//outer membrane;GO:0031968//organelle outer membrane;GO:0044429//obsolete mitochondrial part;GO:0005741//mitochondrial outer membrane;GO:0005622//intracellular anatomical structure;GO:0005740//mitochondrial envelope;GO:0005623//obsolete cell;GO:0031966//mitochondria…	GO:0016653//oxidoreductase activity, acting on NAD(P)H, heme protein as acceptor;GO:0016651//oxidoreductase activity, acting on NAD(P)H;GO:0004128//cytochrome-b5 reductase activity, acting on NAD(P)H;GO:0003824//catalytic activity;GO:0016491//oxidoreductase activity	ko00520(Amino sugar and nucleotide sugar metabolism)
scaffold1.g106	1514	104.878	19	34.2857	2229	108.846	1568	89.5029	scaffold1	455796	457039	+	1101	scaffold1.g106	-	-	-	-	-	predicted protein [Fibroporia radiculosa] CCM01433.1 predicted protein [Fibroporia radiculosa]	-	-	-	-	-
scaffold1.g1060	645	107.88	46	200.42	2894	341.21	11169	1539.32	scaffold1	4102056	4102635	+	456	scaffold1.g1060	-	-	-	-	-	hypothetical protein FOMPIDRAFT_143163 [Fomitopsis pinicola FP-58527 SS1]	-	-	-	-	-
scaffold1.g1061	1159	45.2613	35	35.6052	2252	61.9947	1281	41.2216	scaffold1	4104411	4107033	-	1953	scaffold1.g1061	GO:0044444;GO:0005829;GO:0044424;GO:0005622;GO:0005623;GO:0044464;GO:0005737;GO:0032553;GO:0032550;GO:0004075;GO:0032555;GO:0032559;GO:0097159;GO:0030554;GO:0016879;GO:0036094;GO:0005524;GO:0046872;GO:0017076;GO:0032549;GO:1901265;GO:0043169;GO:0043168;GO:0001882;GO:0001883;GO:1901363;GO:0043167;GO:0003677;GO:0003676;GO:0005488;GO:0035639;GO:0000166;GO:0004736;GO:0016885;GO:0003824;GO:0016874;GO:…	K01968	ENOG410QEBK	C	sp|Q5I0C3|Methylcrotonoyl-CoA carboxylase subunit alpha, mitochondrial OS=Rattus norvegicus OX=10116 GN=Mccc1 PE=1 SV=1	hypothetical protein OBBRIDRAFT_812673 [Obba rivulosa]	Mccc1	GO:0008152//metabolic process;GO:0006094//gluconeogenesis;GO:0006006//glucose metabolic process;GO:0044723//carbohydrate metabolic process;GO:0046364//monosaccharide biosynthetic process;GO:0009058//biosynthetic process;GO:0071704//organic substance metabolic process;GO:0016051//carbohydrate biosynthetic process;GO:0019319//hexose biosynthetic process;GO:0019318//hexose metabolic process;GO:00059…	GO:0044444//obsolete cytoplasmic part;GO:0005829//cytosol;GO:0044424//obsolete intracellular part;GO:0005622//intracellular anatomical structure;GO:0005623//obsolete cell;GO:0044464//obsolete cell part;GO:0005737//cytoplasm	GO:0004075//biotin carboxylase activity;GO:0032555//purine ribonucleotide binding;GO:0032559//adenyl ribonucleotide binding;GO:0097159//organic cyclic compound binding;GO:0030554//adenyl nucleotide binding;GO:0016879//ligase activity, forming carbon-nitrogen bonds;GO:0036094//small molecule binding;GO:0005488//binding;GO:0005524//ATP binding;GO:0035639//purine ribonucleoside triphosphate binding;…	ko01100(Metabolic pathways);ko00280(Valine, leucine and isoleucine degradation)
scaffold1.g1062	1474	45.4773	68	54.6522	3778	82.1679	2965	75.3797	scaffold1	4108045	4111513	-	2472	scaffold1.g1062	GO:0008234;GO:0070011;GO:0008233;GO:0016788;GO:0004221;GO:0016790;GO:0003824;GO:0016787;GO:0051171;GO:0048523;GO:0010558;GO:0045892;GO:0006355;GO:0031667;GO:0051252;GO:0050896;GO:0009605;GO:0031669;GO:0031668;GO:0045013;GO:0007154;GO:0048519;GO:0045990;GO:0050794;GO:0051716;GO:0007584;GO:0009889;GO:0019219;GO:0045934;GO:0071496;GO:0010468;GO:0060255;GO:0065007;GO:0010556;GO:2000113;GO:2000112;GO:…	K11842	ENOG410PG83	O	sp|Q9P7V9|Probable ubiquitin carboxyl-terminal hydrolase 9 OS=Schizosaccharomyces pombe (strain 972 / ATCC 24843) OX=284812 GN=ubp9 PE=1 SV=1	hypothetical protein POSPLADRAFT_1072024 [Postia placenta MAD-698-R-SB12]	ubp9	GO:0048523//negative regulation of cellular process;GO:0010558//negative regulation of macromolecule biosynthetic process;GO:0045892//negative regulation of transcription, DNA-templated;GO:0006355//regulation of transcription, DNA-templated;GO:0031667//response to nutrient levels;GO:0051252//regulation of RNA metabolic process;GO:0050896//response to stimulus;GO:0071496//cellular response to exte…	-	GO:0008234//cysteine-type peptidase activity;GO:0070011//peptidase activity;GO:0008233//peptidase activity;GO:0016788//hydrolase activity, acting on ester bonds;GO:0004221//obsolete ubiquitin thiolesterase activity;GO:0016790//thiolester hydrolase activity;GO:0003824//catalytic activity;GO:0016787//hydrolase activity	-
scaffold1.g1063	250	20.0496	18	37.6044	937	52.9721	612	40.4435	scaffold1	4114026	4115039	-	951	scaffold1.g1063	-	-	-	-	-	hypothetical protein FOMPIDRAFT_1147454 [Fomitopsis pinicola FP-58527 SS1]	-	-	-	-	-
scaffold1.g1064	1381	69.9382	65	85.7503	2945	105.135	1448	60.4257	scaffold1	4116963	4118990	+	1506	scaffold1.g1064	-	-	ENOG410Q45J	S	-	hypothetical protein A0H81_14009 [Grifola frondosa]	-	-	-	-	-
scaffold1.g1065	2374	149.391	81	132.779	2724	120.835	3292	170.701	scaffold1	4119658	4121293	+	1212	scaffold1.g1065	GO:0000226;GO:0006511;GO:0043170;GO:0044237;GO:0010498;GO:0019538;GO:0071822;GO:0007010;GO:0007017;GO:0044238;GO:0006996;GO:0009057;GO:0009056;GO:0044257;GO:0030433;GO:0008152;GO:0030163;GO:0019941;GO:0006461;GO:0044267;GO:0030474;GO:0006508;GO:0044085;GO:0071704;GO:0065003;GO:0016043;GO:0071840;GO:0043161;GO:0044260;GO:0044265;GO:1901575;GO:0051300;GO:0007049;GO:0043632;GO:0022402;GO:0031023;GO:…	K04523	ENOG410PHFJ	O	sp|P48510|Ubiquitin domain-containing protein DSK2 OS=Saccharomyces cerevisiae (strain ATCC 204508 / S288c) OX=559292 GN=DSK2 PE=1 SV=2	hypothetical protein OBBRIDRAFT_148433 [Obba rivulosa]	DSK2	GO:0044238//primary metabolic process;GO:0006996//organelle organization;GO:0009057//macromolecule catabolic process;GO:0009056//catabolic process;GO:0044257//cellular protein catabolic process;GO:0030433//ubiquitin-dependent ERAD pathway;GO:0008152//metabolic process;GO:0044265//cellular macromolecule catabolic process;GO:0030163//protein catabolic process;GO:1901575//organic substance catabolic…	-	-	ko04141(Protein processing in endoplasmic reticulum)
scaffold1.g1066	540	26.8132	21	27.1628	1158	40.5327	928	37.9695	scaffold1	4121567	4123454	-	1536	scaffold1.g1066	GO:0043226;GO:0043227;GO:0044424;GO:0005623;GO:0043229;GO:0005622;GO:0044464;GO:0005634;GO:0043231;GO:1901265;GO:1901363;GO:0043167;GO:0005488;GO:0048037;GO:0036094;GO:0000166;GO:0097159;GO:0050660;GO:0050662;GO:0043168;GO:0017150;GO:0016627;GO:0016491;GO:0003824;GO:0006396;GO:0006399;GO:0043170;GO:0044237;GO:0044238;GO:0016070;GO:0046483;GO:0008152;GO:0043412;GO:0006725;GO:0009987;GO:0010467;GO:…	K05542	ENOG410PH4P	J	sp|P53759|tRNA-dihydrouridine(16/17) synthase [NAD(P)(+)] OS=Saccharomyces cerevisiae (strain ATCC 204508 / S288c) OX=559292 GN=DUS1 PE=1 SV=1	Dus-domain-containing protein [Laetiporus sulphureus 93-53]	DUS1	GO:0016070//RNA metabolic process;GO:0046483//heterocycle metabolic process;GO:0008152//metabolic process;GO:0043412//macromolecule modification;GO:0006725//cellular aromatic compound metabolic process;GO:0009987//cellular process;GO:0010467//gene expression;GO:0006400//tRNA modification;GO:0071704//organic substance metabolic process;GO:0002943//tRNA dihydrouridine synthesis;GO:0044260//cellular…	GO:0043226//organelle;GO:0043227//membrane-bounded organelle;GO:0044424//obsolete intracellular part;GO:0005623//obsolete cell;GO:0043229//intracellular organelle;GO:0005622//intracellular anatomical structure;GO:0044464//obsolete cell part;GO:0005634//nucleus;GO:0043231//intracellular membrane-bounded organelle	GO:1901265//nucleoside phosphate binding;GO:1901363//heterocyclic compound binding;GO:0043167//ion binding;GO:0005488//binding;GO:0048037//obsolete cofactor binding;GO:0036094//small molecule binding;GO:0000166//nucleotide binding;GO:0097159//organic cyclic compound binding;GO:0050660//flavin adenine dinucleotide binding;GO:0050662//obsolete coenzyme binding;GO:0043168//anion binding;GO:0017150//…	-
scaffold1.g1067	198	38.1343	2	10.0342	200	27.1533	114	18.0921	scaffold1	4125600	4126051	+	396	scaffold1.g1067	-	-	-	-	-	hypothetical protein POSPLADRAFT_1074264 [Postia placenta MAD-698-R-SB12]	-	-	-	-	-
scaffold1.g1068	955	36.022	341	335.058	20641	548.83	56011	1740.89	scaffold1	4126776	4129449	-	2022	scaffold1.g1068	GO:0044424;GO:0005622;GO:0005623;GO:0044464;GO:0005737;GO:1901363;GO:0003676;GO:0003723;GO:0097159;GO:0005488;GO:0044763;GO:0009987;GO:0044699	-	ENOG410PJNC	J	sp|O74438|Meiotic coiled-coil protein 2 OS=Schizosaccharomyces pombe (strain 972 / ATCC 24843) OX=284812 GN=mcp2 PE=4 SV=1	ARM repeat-containing protein [Laetiporus sulphureus 93-53]	mcp2	GO:0044763//cellular process;GO:0009987//cellular process;GO:0044699//biological_process	GO:0044464//obsolete cell part;GO:0005737//cytoplasm;GO:0044424//obsolete intracellular part;GO:0005622//intracellular anatomical structure;GO:0005623//obsolete cell	GO:1901363//heterocyclic compound binding;GO:0003676//nucleic acid binding;GO:0003723//RNA binding;GO:0097159//organic cyclic compound binding;GO:0005488//binding	-
scaffold1.g1069	2459	97.0726	109	112.09	6791	188.98	5806	188.864	scaffold1	4130898	4133149	-	1932	scaffold1.g1069	GO:0044424;GO:0005622;GO:0005623;GO:0044464;GO:0043231;GO:0043226;GO:0043227;GO:0043229;GO:0005634;GO:0032553;GO:0032550;GO:0032555;GO:0097159;GO:0032559;GO:0030554;GO:0036094;GO:0005524;GO:0017076;GO:0032549;GO:1901265;GO:0043167;GO:0043168;GO:0001882;GO:0001883;GO:1901363;GO:0035639;GO:0000166;GO:0005488;GO:0004674;GO:0016773;GO:0003824;GO:0016772;GO:0016301;GO:0016740;GO:0004672;GO:0006793;GO:…	K12761	ENOG410PGMD	T	sp|P06782|Carbon catabolite-derepressing protein kinase OS=Saccharomyces cerevisiae (strain ATCC 204508 / S288c) OX=559292 GN=SNF1 PE=1 SV=1	hypothetical protein POSPLADRAFT_1129632 [Postia placenta MAD-698-R-SB12]	SNF1	GO:0006793//phosphorus metabolic process;GO:0006468//protein phosphorylation;GO:0006796//phosphate-containing compound metabolic process;GO:0009987//cellular process;GO:0044237//cellular metabolic process;GO:0044238//primary metabolic process;GO:0006464//cellular protein modification process;GO:0071704//organic substance metabolic process;GO:0043170//macromolecule metabolic process;GO:0008152//me…	GO:0044424//obsolete intracellular part;GO:0005622//intracellular anatomical structure;GO:0005623//obsolete cell;GO:0044464//obsolete cell part;GO:0043231//intracellular membrane-bounded organelle;GO:0043226//organelle;GO:0043227//membrane-bounded organelle;GO:0043229//intracellular organelle;GO:0005634//nucleus	GO:0032553//ribonucleotide binding;GO:0032550//purine ribonucleoside binding;GO:0032555//purine ribonucleotide binding;GO:0097159//organic cyclic compound binding;GO:0032559//adenyl ribonucleotide binding;GO:0030554//adenyl nucleotide binding;GO:0036094//small molecule binding;GO:0016773//phosphotransferase activity, alcohol group as acceptor;GO:0005524//ATP binding;GO:0003824//catalytic activity…	ko04138(Autophagy);ko04113(Meiosis)
scaffold1.g107	1128	68.935	19	30.2473	1382	59.5363	1434	72.2126	scaffold1	457255	458872	-	1248	scaffold1.g107	GO:0044424;GO:0005622;GO:0005623;GO:0044464;GO:0005737;GO:0016491;GO:0016645;GO:0016646;GO:0042602;GO:0016838;GO:0003824;GO:0016835;GO:0004107;GO:0016829;GO:0055114;GO:0046417;GO:0009423;GO:0043648;GO:0043650;GO:0019438;GO:1901566;GO:1901564;GO:0009073;GO:0009072;GO:0006725;GO:0006520;GO:1901360;GO:1901362;GO:0006807;GO:0044238;GO:0008652;GO:0044237;GO:0016053;GO:0046394;GO:0006082;GO:0043436;GO:…	K01736	ENOG410PGTR	E	sp|O74413|Chorismate synthase OS=Schizosaccharomyces pombe (strain 972 / ATCC 24843) OX=284812 GN=SPCC1223.14 PE=3 SV=2	hypothetical protein CERSUDRAFT_109982 [Gelatoporia subvermispora B]	SPCC1223.14	GO:0055114//obsolete oxidation-reduction process;GO:0046417//chorismate metabolic process;GO:0044238//primary metabolic process;GO:0009423//chorismate biosynthetic process;GO:0008652//cellular amino acid biosynthetic process;GO:0043648//dicarboxylic acid metabolic process;GO:0044237//cellular metabolic process;GO:0043650//dicarboxylic acid biosynthetic process;GO:0016053//organic acid biosyntheti…	GO:0044424//obsolete intracellular part;GO:0005622//intracellular anatomical structure;GO:0005623//obsolete cell;GO:0044464//obsolete cell part;GO:0005737//cytoplasm	GO:0016838//carbon-oxygen lyase activity, acting on phosphates;GO:0003824//catalytic activity;GO:0016835//carbon-oxygen lyase activity;GO:0004107//chorismate synthase activity;GO:0016829//lyase activity;GO:0016491//oxidoreductase activity;GO:0016645//oxidoreductase activity, acting on the CH-NH group of donors;GO:0016646//oxidoreductase activity, acting on the CH-NH group of donors, NAD or NADP a…	ko01230(Biosynthesis of amino acids);ko01110(Biosynthesis of secondary metabolites);ko01100(Metabolic pathways);ko00400(Phenylalanine, tyrosine and tryptophan biosynthesis)
scaffold1.g1070	811	40.6665	39	50.9428	3233	114.279	6854	283.2	scaffold1	4135033	4136774	-	1521	scaffold1.g1070	GO:0016810;GO:0016787;GO:0003824;GO:0008152	-	ENOG410PJI6	Q	-	predicted protein [Postia placenta Mad-698-R] EED80338.1 predicted protein [Postia placenta Mad-698-R] OSX66831.1 hypothetical protein POSPLADRAFT_1042140 [Postia placenta MAD-698-R-SB12]	-	GO:0008152//metabolic process	-	GO:0016810//hydrolase activity, acting on carbon-nitrogen (but not peptide) bonds;GO:0016787//hydrolase activity;GO:0003824//catalytic activity	-
scaffold1.g1071	552	19.3832	63	57.6273	3431	84.9277	5102	147.625	scaffold1	4137577	4139954	-	2172	scaffold1.g1071	-	-	ENOG410Q391	S	-	predicted protein [Fibroporia radiculosa] CCM01456.1 predicted protein [Fibroporia radiculosa]	-	-	-	-	-
scaffold1.g1072	62	5.20203	11	24.0423	244	14.4316	228	15.7634	scaffold1	4141137	4142346	+	909	scaffold1.g1072	-	-	-	-	-	-	-	-	-	-	-
scaffold1.g1073	775	23.8532	53	42.4934	1147	24.8857	1174	29.7745	scaffold1	4154563	4157135	-	2478	scaffold1.g1073	-	K07189	-	-	sp|Q86XI6|Protein phosphatase 1 regulatory subunit 3B OS=Homo sapiens OX=9606 GN=PPP1R3B PE=1 SV=1	carbohydrate-binding module family 21 protein [Laetiporus sulphureus 93-53]	PPP1R3B	-	-	-	-
scaffold1.g1074	15	2.31117	3	12.041	157	17.0523	142	18.0286	scaffold1	4159578	4160180	+	495	scaffold1.g1074	-	-	-	-	-	-	-	-	-	-	-
scaffold1.g1075	359	62.9435	8	36.5383	526	65.0107	671	96.9419	scaffold1	4165624	4166121	-	435	scaffold1.g1075	-	-	ENOG410PYYK	S	-	hypothetical protein DAEQUDRAFT_456807 [Daedalea quercina L-15889]	-	-	-	-	-
scaffold1.g1076	505	65.8387	2	6.79237	939	86.2975	588	63.1684	scaffold1	4170981	4171734	+	585	scaffold1.g1076	GO:0030170;GO:0046872;GO:0005488;GO:0048037;GO:0003824;GO:0043167;GO:0030151;GO:0046914;GO:0043169;GO:0043168;GO:0008152	K07140	ENOG410PM3D	S	sp|Q9CW42|Mitochondrial amidoxime-reducing component 1 OS=Mus musculus OX=10090 GN=Marc1 PE=1 SV=2	Mitochondrial amidoxime-reducing component 1 [Grifola frondosa]	Marc1	GO:0008152//metabolic process	-	GO:0048037//obsolete cofactor binding;GO:0003824//catalytic activity;GO:0043167//ion binding;GO:0030151//molybdenum ion binding;GO:0046914//transition metal ion binding;GO:0043169//cation binding;GO:0043168//anion binding;GO:0030170//pyridoxal phosphate binding;GO:0046872//metal ion binding;GO:0005488//binding	-
scaffold1.g1077	807	45.0906	8	11.6441	664	26.1531	978	45.0282	scaffold1	4172284	4173860	-	1365	scaffold1.g1077	GO:0043231;GO:0031988;GO:0016023;GO:0031982;GO:0043226;GO:0043227;GO:0030133;GO:0043229;GO:0031410;GO:0044424;GO:0044444;GO:0005622;GO:0005623;GO:0044464;GO:0005737;GO:0015031;GO:0045184;GO:0071702;GO:0033036;GO:0008104;GO:0016192;GO:0046903;GO:0051641;GO:0051179;GO:0051234;GO:0051649;GO:0044763;GO:0044765;GO:0044699;GO:0032940;GO:0009987;GO:0006810;GO:0006887	K19986	ENOG410PI5R	U	sp|P0CN62|Exocyst complex component EXO84 OS=Cryptococcus neoformans var. neoformans serotype D (strain JEC21 / ATCC MYA-565) OX=214684 GN=EXO84 PE=3 SV=1	predicted protein [Fibroporia radiculosa] CCM03823.1 predicted protein [Fibroporia radiculosa]	EXO84	GO:0051649//establishment of localization in cell;GO:0045184//establishment of protein localization;GO:0044763//cellular process;GO:0071702//organic substance transport;GO:0044765//transport;GO:0033036//macromolecule localization;GO:0044699//biological_process;GO:0008104//protein localization;GO:0032940//secretion by cell;GO:0016192//vesicle-mediated transport;GO:0009987//cellular process;GO:0046…	GO:0031982//vesicle;GO:0043226//organelle;GO:0043227//membrane-bounded organelle;GO:0030133//transport vesicle;GO:0043229//intracellular organelle;GO:0031410//cytoplasmic vesicle;GO:0044424//obsolete intracellular part;GO:0044444//obsolete cytoplasmic part;GO:0005622//intracellular anatomical structure;GO:0005623//obsolete cell;GO:0044464//obsolete cell part;GO:0043231//intracellular membrane-bou…	-	-
scaffold1.g1078	335	32.6309	6	15.2243	268	18.4019	328	26.3263	scaffold1	4173911	4174857	-	783	scaffold1.g1078	GO:0043231;GO:0031988;GO:0016023;GO:0031982;GO:0043226;GO:0043227;GO:0030133;GO:0043229;GO:0031410;GO:0044424;GO:0044444;GO:0005622;GO:0005623;GO:0044464;GO:0005737;GO:0015031;GO:0045184;GO:0071702;GO:0033036;GO:0008104;GO:0016192;GO:0046903;GO:0051641;GO:0051179;GO:0051234;GO:0051649;GO:0044763;GO:0044765;GO:0044699;GO:0032940;GO:0009987;GO:0006810;GO:0006887	K19986	ENOG410PI5R	U	sp|P0CN62|Exocyst complex component EXO84 OS=Cryptococcus neoformans var. neoformans serotype D (strain JEC21 / ATCC MYA-565) OX=214684 GN=EXO84 PE=3 SV=1	hypothetical protein LAESUDRAFT_815521 [Laetiporus sulphureus 93-53]	EXO84	GO:0051649//establishment of localization in cell;GO:0045184//establishment of protein localization;GO:0044763//cellular process;GO:0071702//organic substance transport;GO:0044765//transport;GO:0033036//macromolecule localization;GO:0044699//biological_process;GO:0008104//protein localization;GO:0032940//secretion by cell;GO:0016192//vesicle-mediated transport;GO:0009987//cellular process;GO:0046…	GO:0031982//vesicle;GO:0043226//organelle;GO:0043227//membrane-bounded organelle;GO:0030133//transport vesicle;GO:0043229//intracellular organelle;GO:0031410//cytoplasmic vesicle;GO:0044424//obsolete intracellular part;GO:0044444//obsolete cytoplasmic part;GO:0005622//intracellular anatomical structure;GO:0005623//obsolete cell;GO:0044464//obsolete cell part;GO:0043231//intracellular membrane-bou…	-	-
scaffold1.g1079	480	39.62	10	21.5018	486	28.2783	595	40.4691	scaffold1	4175260	4176248	+	924	scaffold1.g1079	-	-	ENOG410PT8I	S	sp|Q99M03|RWD domain-containing protein 2B OS=Mus musculus OX=10090 GN=Rwdd2b PE=2 SV=1	hypothetical protein LAESUDRAFT_745174 [Laetiporus sulphureus 93-53]	Rwdd2b	-	-	-	-
scaffold1.g108	1034	89.1092	3	6.73481	431	26.1832	478	33.944	scaffold1	460283	461366	-	885	scaffold1.g108	-	-	ENOG410Q37M	S	-	hypothetical protein LAESUDRAFT_748565 [Laetiporus sulphureus 93-53]	-	-	-	-	-
scaffold1.g1080	1049	62.3097	6	9.28396	962	40.2808	827	40.478	scaffold1	4179283	4180973	+	1284	scaffold1.g1080	-	K05516	ENOG410PHAJ	O	sp|Q9HGM9|DnaJ homolog subfamily C member 7 homolog OS=Schizosaccharomyces pombe (strain 972 / ATCC 24843) OX=284812 GN=SPBC543.02c PE=4 SV=1	DnaJ-domain-containing protein [Obba rivulosa]	SPBC543.02c	-	-	-	-
scaffold1.g1081	1840	252.854	42	150.35	3747	362.977	3934	445.471	scaffold1	4181583	4182298	-	555	scaffold1.g1081	GO:0030529;GO:0032991;GO:0005622;GO:0044424;GO:0005623;GO:0044464;GO:1901265;GO:1901363;GO:0003676;GO:0005488;GO:0036094;GO:0000166;GO:0097159	K12897	ENOG410PNZQ	S	sp|Q10422|Uncharacterized RNA-binding protein C25G10.01 OS=Schizosaccharomyces pombe (strain 972 / ATCC 24843) OX=284812 GN=SPAC25G10.01 PE=1 SV=1	hypothetical protein SERLADRAFT_412645 [Serpula lacrymans var. lacrymans S7.9] EGO05383.1 hypothetical protein SERLA73DRAFT_157931 [Serpula lacrymans var. lacrymans S7.3] EGO31235.1 hypothetical protein SERLADRAFT_412645 [Serpula lacrymans var. lacrymans S7.9]	SPAC25G10.01	-	GO:0044424//obsolete intracellular part;GO:0005623//obsolete cell;GO:0044464//obsolete cell part;GO:0030529//ribonucleoprotein complex;GO:0032991//protein-containing complex;GO:0005622//intracellular anatomical structure	GO:1901265//nucleoside phosphate binding;GO:1901363//heterocyclic compound binding;GO:0003676//nucleic acid binding;GO:0005488//binding;GO:0036094//small molecule binding;GO:0000166//nucleotide binding;GO:0097159//organic cyclic compound binding	ko03040(Spliceosome)
scaffold1.g1082	508	95.6652	54	264.902	3121	414.312	2541	394.301	scaffold1	4183477	4183942	+	405	scaffold1.g1082	GO:0070469;GO:0005746;GO:0032991;GO:0043234;GO:0045277;GO:0005751;GO:0044455;GO:0044425;GO:0044422;GO:0044429;GO:0005740;GO:0044446;GO:0019866;GO:0031966;GO:0031967;GO:0031090;GO:0031975;GO:0044424;GO:0005743;GO:0005622;GO:0005623;GO:0043231;GO:0044444;GO:0005737;GO:0043226;GO:0043227;GO:0043229;GO:0044464;GO:0005739;GO:0016020;GO:0016491;GO:0015002;GO:0015078;GO:0016675;GO:0016676;GO:0015077;GO:…	K02264	ENOG410PQ4G	C	sp|P00427|Cytochrome c oxidase subunit 6, mitochondrial OS=Saccharomyces cerevisiae (strain ATCC 204508 / S288c) OX=559292 GN=COX6 PE=1 SV=1	hypothetical protein FOMPIDRAFT_1031777 [Fomitopsis pinicola FP-58527 SS1]	COX6	GO:0006123//mitochondrial electron transport, cytochrome c to oxygen;GO:0015980//energy derivation by oxidation of organic compounds;GO:0006119//oxidative phosphorylation;GO:0022904//respiratory electron transport chain;GO:0022900//electron transport chain;GO:0042773//ATP synthesis coupled electron transport;GO:0042775//mitochondrial ATP synthesis coupled electron transport;GO:0044699//biological…	GO:0044429//obsolete mitochondrial part;GO:0005740//mitochondrial envelope;GO:0044446//obsolete intracellular organelle part;GO:0019866//organelle inner membrane;GO:0031966//mitochondrial membrane;GO:0031967//organelle envelope;GO:0031090//organelle membrane;GO:0016020//membrane;GO:0031975//envelope;GO:0044424//obsolete intracellular part;GO:0005743//mitochondrial inner membrane;GO:0070469//respi…	GO:0016491//oxidoreductase activity;GO:0015002//obsolete heme-copper terminal oxidase activity;GO:0015078//proton transmembrane transporter activity;GO:0016675//oxidoreductase activity, acting on a heme group of donors;GO:0016676//obsolete oxidoreductase activity, acting on a heme group of donors, oxygen as acceptor;GO:0015077//inorganic cation transmembrane transporter activity;GO:0003824//catal…	ko01100(Metabolic pathways);ko00190(Oxidative phosphorylation)
scaffold1.g1083	837	145.746	17	77.112	949	116.488	715	102.591	scaffold1	4184621	4185383	+	438	scaffold1.g1083	-	-	ENOG410PT46	S	sp|Q9P7I0|Ankyrin repeat-containing protein C105.02c OS=Schizosaccharomyces pombe (strain 972 / ATCC 24843) OX=284812 GN=SPAC105.02c PE=4 SV=1	hypothetical protein POSPLADRAFT_1063821 [Postia placenta MAD-698-R-SB12]	SPAC105.02c	-	-	-	-
scaffold1.g1084	1876	80.6993	38	42.5816	1667	50.5493	1193	42.2873	scaffold1	4185656	4187801	-	1773	scaffold1.g1084	GO:0044424;GO:0005623;GO:0005622;GO:0044464;GO:0005737;GO:0032553;GO:0032550;GO:0032555;GO:0032559;GO:0097159;GO:0030554;GO:0036094;GO:0005524;GO:0017076;GO:0032549;GO:1901265;GO:0043167;GO:0043168;GO:0001882;GO:0001883;GO:1901363;GO:0005488;GO:0035639;GO:0004821;GO:0000166;GO:0016876;GO:0016875;GO:0003824;GO:0004812;GO:0016874;GO:0006427;GO:0043039;GO:0043038;GO:0006399;GO:0006082;GO:1901564;GO:…	K01892	ENOG410PHWW	J	sp|O43011|Histidine--tRNA ligase, mitochondrial OS=Schizosaccharomyces pombe (strain 972 / ATCC 24843) OX=284812 GN=hts1 PE=1 SV=2	histidyl-tRNA synthetase [Obba rivulosa]	hts1	GO:0006427//histidyl-tRNA aminoacylation;GO:0043039//tRNA aminoacylation;GO:0043038//amino acid activation;GO:0006399//tRNA metabolic process;GO:0006082//organic acid metabolic process;GO:1901564//organonitrogen compound metabolic process;GO:0019752//carboxylic acid metabolic process;GO:0016070//RNA metabolic process;GO:1901576//organic substance biosynthetic process;GO:0046483//heterocycle metab…	GO:0044424//obsolete intracellular part;GO:0005623//obsolete cell;GO:0005622//intracellular anatomical structure;GO:0044464//obsolete cell part;GO:0005737//cytoplasm	GO:0097159//organic cyclic compound binding;GO:0030554//adenyl nucleotide binding;GO:0036094//small molecule binding;GO:0005524//ATP binding;GO:0017076//purine nucleotide binding;GO:0032549//ribonucleoside binding;GO:1901265//nucleoside phosphate binding;GO:0016874//ligase activity;GO:0043167//ion binding;GO:0043168//anion binding;GO:0001882//nucleoside binding;GO:0032553//ribonucleotide binding;…	ko00970(Aminoacyl-tRNA biosynthesis)
scaffold1.g1085	819	86.3955	8	21.9836	548	40.7503	582	50.5898	scaffold1	4188429	4189423	-	723	scaffold1.g1085	GO:0044422;GO:0044446;GO:0044424;GO:0005622;GO:0005623;GO:0044464;GO:0044444;GO:0031090;GO:0005737;GO:0043226;GO:0043227;GO:0043229;GO:0043231;GO:0016020;GO:0004307;GO:0004142;GO:0017169;GO:0016772;GO:0003824;GO:0016780;GO:0016740;GO:1901615;GO:0046470;GO:0006066;GO:1901617;GO:0006576;GO:1901566;GO:1901564;GO:0042439;GO:0044106;GO:0046165;GO:0009308;GO:0044711;GO:0044283;GO:0044281;GO:0006807;GO:…	K00993	ENOG410PGVP	I	sp|O13901|Uncharacterized CDP-alcohol phosphatidyltransferase class-I family protein C22A12.10 OS=Schizosaccharomyces pombe (strain 972 / ATCC 24843) OX=284812 GN=SPAC22A12.10 PE=3 SV=1	hypothetical protein POSPLADRAFT_1175530 [Postia placenta MAD-698-R-SB12]	SPAC22A12.10	GO:0044106//cellular amine metabolic process;GO:0046165//alcohol biosynthetic process;GO:0009308//amine metabolic process;GO:0044711//biosynthetic process;GO:0044283//small molecule biosynthetic process;GO:0044281//small molecule metabolic process;GO:0006807//nitrogen compound metabolic process;GO:0090407//organophosphate biosynthetic process;GO:0034641//cellular nitrogen compound metabolic proce…	GO:0043226//organelle;GO:0043227//membrane-bounded organelle;GO:0043229//intracellular organelle;GO:0043231//intracellular membrane-bounded organelle;GO:0016020//membrane;GO:0044422//obsolete organelle part;GO:0044446//obsolete intracellular organelle part;GO:0044424//obsolete intracellular part;GO:0005622//intracellular anatomical structure;GO:0005623//obsolete cell;GO:0044464//obsolete cell par…	GO:0004307//ethanolaminephosphotransferase activity;GO:0004142//diacylglycerol cholinephosphotransferase activity;GO:0017169//CDP-alcohol phosphatidyltransferase activity;GO:0016772//transferase activity, transferring phosphorus-containing groups;GO:0003824//catalytic activity;GO:0016780//phosphotransferase activity, for other substituted phosphate groups;GO:0016740//transferase activity	ko01110(Biosynthesis of secondary metabolites);ko01100(Metabolic pathways);ko00565(Ether lipid metabolism);ko00564(Glycerophospholipid metabolism);ko00440(Phosphonate and phosphinate metabolism)
scaffold1.g1086	1661	35.0434	10	5.4959	1183	17.594	859	14.9336	scaffold1	4194016	4198893	+	3615	scaffold1.g1086	GO:0043231;GO:0043227;GO:0005634;GO:0043232;GO:0005694;GO:0043228;GO:0044424;GO:0005622;GO:0005623;GO:0044464;GO:0043226;GO:0043229;GO:0032553;GO:0032550;GO:0032555;GO:0032559;GO:0030554;GO:0036094;GO:0005524;GO:0017076;GO:0032549;GO:0001883;GO:0043168;GO:0001882;GO:1901265;GO:0043167;GO:0035639;GO:0097159;GO:0000166;GO:1901363;GO:0005488;GO:0006323;GO:0006310;GO:0030261;GO:0071103;GO:0006259;GO:…	K06636	ENOG410PH43	D	sp|O94383|Structural maintenance of chromosomes protein 1 OS=Schizosaccharomyces pombe (strain 972 / ATCC 24843) OX=284812 GN=psm1 PE=1 SV=2	hypothetical protein POSPLADRAFT_1182427 [Postia placenta MAD-698-R-SB12]	psm1	GO:0006323//DNA packaging;GO:0006310//DNA recombination;GO:0030261//chromosome condensation;GO:0071103//DNA conformation change;GO:0006259//DNA metabolic process;GO:0044237//cellular metabolic process;GO:0090304//nucleic acid metabolic process;GO:0022402//cell cycle process;GO:0043170//macromolecule metabolic process;GO:0006725//cellular aromatic compound metabolic process;GO:0006974//cellular re…	GO:0044464//obsolete cell part;GO:0043226//organelle;GO:0043229//intracellular organelle;GO:0043231//intracellular membrane-bounded organelle;GO:0043227//membrane-bounded organelle;GO:0005634//nucleus;GO:0043232//intracellular non-membrane-bounded organelle;GO:0005694//chromosome;GO:0043228//non-membrane-bounded organelle;GO:0044424//obsolete intracellular part;GO:0005622//intracellular anatomica…	GO:0032553//ribonucleotide binding;GO:0032550//purine ribonucleoside binding;GO:0032555//purine ribonucleotide binding;GO:0032559//adenyl ribonucleotide binding;GO:1901363//heterocyclic compound binding;GO:0030554//adenyl nucleotide binding;GO:0005488//binding;GO:0036094//small molecule binding;GO:0005524//ATP binding;GO:0017076//purine nucleotide binding;GO:0032549//ribonucleoside binding;GO:000…	ko04113(Meiosis);ko04111(Cell cycle)
scaffold1.g1087	2332	108.384	72	87.1708	3073	100.68	2491	95.3989	scaffold1	4199436	4201475	+	1641	scaffold1.g1087	GO:0005622;GO:0005623;GO:0044464;GO:0044424;GO:0005737;GO:0046872;GO:0016866;GO:0016868;GO:0005488;GO:0003824;GO:0043167;GO:0030145;GO:0046914;GO:0016853;GO:0043169;GO:0004619;GO:0044724;GO:0009056;GO:0006006;GO:0044723;GO:0008152;GO:0019318;GO:0071704;GO:0016052;GO:0005996;GO:0046365;GO:0044238;GO:0005975;GO:1901575;GO:0019320;GO:0006007	K15633	ENOG410PHC1	G	sp|I6LDA6|2,3-bisphosphoglycerate-independent phosphoglycerate mutase OS=Onchocerca volvulus OX=6282 GN=ipgm-1 PE=1 SV=1	cofactor-independent phosphoglycerate mutase [Daedalea quercina L-15889]	ipgm-1	GO:0046365//monosaccharide catabolic process;GO:0044724//carbohydrate catabolic process;GO:0044238//primary metabolic process;GO:0009056//catabolic process;GO:0005975//carbohydrate metabolic process;GO:0006006//glucose metabolic process;GO:1901575//organic substance catabolic process;GO:0044723//carbohydrate metabolic process;GO:0019320//hexose catabolic process;GO:0008152//metabolic process;GO:0…	GO:0044424//obsolete intracellular part;GO:0005737//cytoplasm;GO:0005622//intracellular anatomical structure;GO:0005623//obsolete cell;GO:0044464//obsolete cell part	GO:0046872//metal ion binding;GO:0016866//intramolecular transferase activity;GO:0016868//intramolecular transferase activity, phosphotransferases;GO:0005488//binding;GO:0003824//catalytic activity;GO:0043167//ion binding;GO:0030145//manganese ion binding;GO:0046914//transition metal ion binding;GO:0016853//isomerase activity;GO:0043169//cation binding;GO:0004619//phosphoglycerate mutase activity	ko01230(Biosynthesis of amino acids);ko01200(Carbon metabolism);ko01110(Biosynthesis of secondary metabolites);ko01100(Metabolic pathways);ko00680(Methane metabolism);ko00260(Glycine, serine and threonine metabolism);ko00010(Glycolysis / Gluconeogenesis)
scaffold1.g1088	647	38.6117	29	45.0832	1582	66.5525	1544	75.9267	scaffold1	4202020	4203405	-	1278	scaffold1.g1088	GO:0031224;GO:0016020;GO:0016021;GO:0044425	-	ENOG410PWD6	S	-	hypothetical protein CERSUDRAFT_60750 [Gelatoporia subvermispora B]	-	-	GO:0044425//obsolete membrane part;GO:0031224//intrinsic component of membrane;GO:0016020//membrane;GO:0016021//integral component of membrane	-	-
scaffold1.g1089	3	0.100221	3	2.61073	133	3.13209	112	3.08312	scaffold1	4204266	4206670	-	2283	scaffold1.g1089	GO:0003677;GO:1901363;GO:0003676;GO:0005488;GO:0097159;GO:0015074;GO:0006310;GO:0006259;GO:0043170;GO:0044237;GO:0044238;GO:0046483;GO:0008152;GO:0006725;GO:0009987;GO:0071704;GO:0044260;GO:0006139;GO:1901360;GO:0006807;GO:0034641;GO:0090304	-	ENOG410PXFH	S	-	hypothetical protein JAAARDRAFT_121512 [Jaapia argillacea MUCL 33604]	-	GO:0044260//cellular macromolecule metabolic process;GO:0006139//nucleobase-containing compound metabolic process;GO:1901360//organic cyclic compound metabolic process;GO:0015074//DNA integration;GO:0006310//DNA recombination;GO:0006259//DNA metabolic process;GO:0043170//macromolecule metabolic process;GO:0044237//cellular metabolic process;GO:0006807//nitrogen compound metabolic process;GO:00442…	-	GO:0005488//binding;GO:0097159//organic cyclic compound binding;GO:0003677//DNA binding;GO:1901363//heterocyclic compound binding;GO:0003676//nucleic acid binding	-
scaffold1.g109	5773	364.184	70	115.032	4741	210.83	5120	266.147	scaffold1	461662	463040	-	1209	scaffold1.g109	GO:0003743;GO:0003723;GO:0008135;GO:0003676;GO:0097159;GO:1901363;GO:0005488;GO:0090304;GO:0006725;GO:0016070;GO:0006139;GO:0034641;GO:0006807;GO:0046483;GO:1901360;GO:0009059;GO:0009058;GO:0010467;GO:0034645;GO:0044249;GO:0044267;GO:1901576;GO:0019538;GO:0006412;GO:0006413;GO:0044237;GO:0044238;GO:0071704;GO:0043170;GO:0008152;GO:0044260;GO:0009987	K03262	ENOG410PGC2	J	sp|Q09689|Probable eukaryotic translation initiation factor 5 OS=Schizosaccharomyces pombe (strain 972 / ATCC 24843) OX=284812 GN=tif5 PE=3 SV=1	eukaryotic translation initiation factor 5 [Laetiporus sulphureus 93-53]	tif5	GO:0044237//cellular metabolic process;GO:0009058//biosynthetic process;GO:0044238//primary metabolic process;GO:0010467//gene expression;GO:0071704//organic substance metabolic process;GO:0034645//cellular macromolecule biosynthetic process;GO:0043170//macromolecule metabolic process;GO:0090304//nucleic acid metabolic process;GO:0006725//cellular aromatic compound metabolic process;GO:0016070//R…	-	GO:0003676//nucleic acid binding;GO:0097159//organic cyclic compound binding;GO:1901363//heterocyclic compound binding;GO:0005488//binding;GO:0003743//translation initiation factor activity;GO:0003723//RNA binding;GO:0008135//translation factor activity, RNA binding	-
scaffold1.g1090	0	0	2	2.80024	0	0	0	0	scaffold1	4209350	4210768	+	1419	scaffold1.g1090	-	-	-	-	-	predicted protein [Postia placenta Mad-698-R] EED80637.1 predicted protein [Postia placenta Mad-698-R]	-	-	-	-	-
scaffold1.g1091	0	0	1	0.76473	0	0	0	0	scaffold1	4210987	4213680	+	2598	scaffold1.g1091	GO:0043226;GO:0043227;GO:0044424;GO:0043229;GO:0005622;GO:0005623;GO:0044464;GO:0005634;GO:0043231;GO:0004190;GO:0070011;GO:0070001;GO:0004175;GO:0016787;GO:0008233;GO:0043167;GO:0046914;GO:0043169;GO:0008270;GO:0046872;GO:0003723;GO:0016772;GO:0003964;GO:0034061;GO:0016779;GO:0016740;GO:0003824;GO:0005488;GO:0097159;GO:1901363;GO:0003676;GO:0019538;GO:0006508;GO:0015074;GO:0006278;GO:0009059;GO:…	-	ENOG410PGPZ	L	sp|P0CT40|Transposon Tf2-9 polyprotein OS=Schizosaccharomyces pombe (strain 972 / ATCC 24843) OX=284812 GN=Tf2-9 PE=3 SV=1	hypothetical protein Moror_11929, partial [Moniliophthora roreri MCA 2997] ESK87078.1 hypothetical protein Moror_11929, partial [Moniliophthora roreri MCA 2997]	Tf2-9	GO:0019538//protein metabolic process;GO:0006508//proteolysis;GO:0015074//DNA integration;GO:0006278//RNA-dependent DNA biosynthetic process;GO:0009059//macromolecule biosynthetic process;GO:0034641//cellular nitrogen compound metabolic process;GO:0009058//biosynthetic process;GO:0090304//nucleic acid metabolic process;GO:1901576//organic substance biosynthetic process;GO:0043170//macromolecule m…	GO:0043226//organelle;GO:0043227//membrane-bounded organelle;GO:0044424//obsolete intracellular part;GO:0043229//intracellular organelle;GO:0005622//intracellular anatomical structure;GO:0005623//obsolete cell;GO:0044464//obsolete cell part;GO:0005634//nucleus;GO:0043231//intracellular membrane-bounded organelle	GO:0004190//aspartic-type endopeptidase activity;GO:0070011//peptidase activity;GO:0070001//aspartic-type peptidase activity;GO:0004175//endopeptidase activity;GO:0016787//hydrolase activity;GO:0008233//peptidase activity;GO:0043167//ion binding;GO:1901363//heterocyclic compound binding;GO:0046914//transition metal ion binding;GO:0003676//nucleic acid binding;GO:0043169//cation binding;GO:0008270…	-
scaffold1.g1092	0	0	0	0	0	0	0	0	scaffold1	4213831	4214644	+	759	scaffold1.g1092	GO:0043226;GO:0043227;GO:0044424;GO:0043229;GO:0005622;GO:0005623;GO:0044464;GO:0005634;GO:0043231;GO:0004190;GO:0070011;GO:0070001;GO:0004175;GO:0016787;GO:0008233;GO:0043167;GO:0046914;GO:0043169;GO:0008270;GO:0046872;GO:0003723;GO:0016772;GO:0003964;GO:0034061;GO:0016779;GO:0016740;GO:0003824;GO:0005488;GO:0097159;GO:1901363;GO:0003676;GO:0019538;GO:0006508;GO:0015074;GO:0006278;GO:0009059;GO:…	-	ENOG410PGPZ	L	-	Transposon Tf2-12 polyprotein [Trametes pubescens]	-	GO:0019538//protein metabolic process;GO:0006508//proteolysis;GO:0015074//DNA integration;GO:0006278//RNA-dependent DNA biosynthetic process;GO:0009059//macromolecule biosynthetic process;GO:0034641//cellular nitrogen compound metabolic process;GO:0009058//biosynthetic process;GO:0090304//nucleic acid metabolic process;GO:1901576//organic substance biosynthetic process;GO:0043170//macromolecule m…	GO:0043226//organelle;GO:0043227//membrane-bounded organelle;GO:0044424//obsolete intracellular part;GO:0043229//intracellular organelle;GO:0005622//intracellular anatomical structure;GO:0005623//obsolete cell;GO:0044464//obsolete cell part;GO:0005634//nucleus;GO:0043231//intracellular membrane-bounded organelle	GO:0004190//aspartic-type endopeptidase activity;GO:0070011//peptidase activity;GO:0070001//aspartic-type peptidase activity;GO:0004175//endopeptidase activity;GO:0016787//hydrolase activity;GO:0008233//peptidase activity;GO:0043167//ion binding;GO:1901363//heterocyclic compound binding;GO:0046914//transition metal ion binding;GO:0003676//nucleic acid binding;GO:0043169//cation binding;GO:0008270…	-
scaffold1.g1093	0	0	2	2.86691	1	0.0387905	1	0.0453435	scaffold1	4214687	4216072	+	1386	scaffold1.g1093	-	-	-	-	-	-	-	-	-	-	-
scaffold1.g1094	329	17.4252	9	12.4173	395	14.7477	146	6.3719	scaffold1	4219185	4221158	-	1440	scaffold1.g1094	-	-	ENOG410PYVK	S	-	hypothetical protein LAESUDRAFT_662657 [Laetiporus sulphureus 93-53]	-	-	-	-	-
scaffold1.g1095	250	62.9278	3	19.671	228	40.4558	155	32.149	scaffold1	4229545	4230036	-	303	scaffold1.g1095	-	-	-	-	-	hypothetical protein CERSUDRAFT_118537 [Gelatoporia subvermispora B]	-	-	-	-	-
scaffold1.g1096	3587	182.384	29	38.4109	3048	109.248	2599	108.891	scaffold1	4233042	4234884	-	1500	scaffold1.g1096	GO:0044445;GO:0044444;GO:0005829;GO:0032991;GO:0043234;GO:0005832;GO:0044424;GO:0005622;GO:0005623;GO:0044464;GO:0005737;GO:0001882;GO:0005524;GO:0032550;GO:0043167;GO:0017076;GO:0032555;GO:0032549;GO:0001883;GO:0032559;GO:0032553;GO:0036094;GO:1901265;GO:1901363;GO:0097159;GO:0035639;GO:0030554;GO:0043168;GO:0000166;GO:0005488;GO:0043170;GO:0044237;GO:0019538;GO:0044238;GO:0008152;GO:0071704;GO:…	K09495	ENOG410PGNN	O	sp|O74341|T-complex protein 1 subunit gamma OS=Schizosaccharomyces pombe (strain 972 / ATCC 24843) OX=284812 GN=cct3 PE=1 SV=1	hypothetical protein CERSUDRAFT_118536 [Gelatoporia subvermispora B]	cct3	GO:0043170//macromolecule metabolic process;GO:0044237//cellular metabolic process;GO:0019538//protein metabolic process;GO:0044238//primary metabolic process;GO:0008152//metabolic process;GO:0071704//organic substance metabolic process;GO:0044260//cellular macromolecule metabolic process;GO:0006457//protein folding;GO:0009987//cellular process;GO:0044267//cellular protein metabolic process	GO:0044464//obsolete cell part;GO:0005737//cytoplasm;GO:0044445//obsolete cytosolic part;GO:0044444//obsolete cytoplasmic part;GO:0005829//cytosol;GO:0032991//protein-containing complex;GO:0043234//protein-containing complex;GO:0005832//chaperonin-containing T-complex;GO:0044424//obsolete intracellular part;GO:0005622//intracellular anatomical structure;GO:0005623//obsolete cell	GO:0001882//nucleoside binding;GO:0005524//ATP binding;GO:0032550//purine ribonucleoside binding;GO:0043167//ion binding;GO:0017076//purine nucleotide binding;GO:0005488//binding;GO:0032555//purine ribonucleotide binding;GO:0032549//ribonucleoside binding;GO:0001883//purine nucleoside binding;GO:0032559//adenyl ribonucleotide binding;GO:0032553//ribonucleotide binding;GO:0036094//small molecule b…	-
scaffold1.g1097	2353	283.507	29	91.021	1757	149.23	1421	141.081	scaffold1	4235259	4236264	+	633	scaffold1.g1097	-	K19730	ENOG410PJG8	S	sp|O13978|Meiotically up-regulated gene 66 protein OS=Schizosaccharomyces pombe (strain 972 / ATCC 24843) OX=284812 GN=mug66 PE=1 SV=1	DUF1649-domain-containing protein [Daedalea quercina L-15889]	mug66	-	-	-	ko04136(Autophagy - other)
scaffold1.g1098	1843	129.075	20	36.4879	1458	71.981	1504	86.7957	scaffold1	4237050	4238614	+	1089	scaffold1.g1098	-	-	-	-	-	hypothetical protein LAESUDRAFT_763181 [Laetiporus sulphureus 93-53]	-	-	-	-	-
scaffold1.g1099	746	37.6298	78	102.492	6555	233.082	5844	242.905	scaffold1	4239349	4241241	+	1512	scaffold1.g1099	GO:0005623;GO:0044464;GO:0005488;GO:0044085;GO:0030865;GO:0030866;GO:0007015;GO:0071822;GO:0000147;GO:0043933;GO:0022607;GO:0006996;GO:0007010;GO:0044763;GO:0009987;GO:0030029;GO:0044699;GO:0016043;GO:0071840;GO:0030036	-	ENOG410PHV8	F	sp|O74423|Epsin-1 OS=Schizosaccharomyces pombe (strain 972 / ATCC 24843) OX=284812 GN=ent1 PE=1 SV=2	ENTH-domain-containing protein [Laetiporus sulphureus 93-53]	ent1	GO:0044699//biological_process;GO:0044085//cellular component biogenesis;GO:0016043//cellular component organization;GO:0030865//cortical cytoskeleton organization;GO:0071840//cellular component organization or biogenesis;GO:0030866//cortical actin cytoskeleton organization;GO:0007015//actin filament organization;GO:0071822//protein-containing complex subunit organization;GO:0000147//actin cortic…	GO:0005623//obsolete cell;GO:0044464//obsolete cell part	GO:0005488//binding	-
scaffold1.g11	1736	191.057	436	1249.97	23365	1812.68	7529	682.782	scaffold1	44657	45599	+	693	scaffold1.g11	GO:0016021;GO:0031224;GO:0044425;GO:0005739;GO:0044424;GO:0044444;GO:0005622;GO:0043231;GO:0005737;GO:0043226;GO:0043227;GO:0043229;GO:0005623;GO:0044464;GO:0016020;GO:0046943;GO:0008514;GO:0015123;GO:0008028;GO:0005342;GO:0022857;GO:0015075;GO:0008509;GO:0005215;GO:0022892;GO:0022891;GO:0019740;GO:0046942;GO:0015711;GO:0015718;GO:0015849;GO:0071702;GO:0034220;GO:0006846;GO:0055085;GO:0044763;GO:…	K07034	ENOG410PGY4	S	sp|P32907|Ammonia transport outward protein 2 OS=Saccharomyces cerevisiae (strain ATCC 204508 / S288c) OX=559292 GN=ATO2 PE=1 SV=1	hypothetical protein POSPLADRAFT_1038335 [Postia placenta MAD-698-R-SB12]	ATO2	GO:0015718//monocarboxylic acid transport;GO:0015849//organic acid transport;GO:0071702//organic substance transport;GO:0034220//ion transmembrane transport;GO:0006846//acetate transport;GO:0055085//transmembrane transport;GO:0044763//cellular process;GO:0035433//acetate transmembrane transport;GO:0006812//cation transport;GO:0009987//cellular process;GO:0015672//inorganic cation transmembrane tr…	GO:0043226//organelle;GO:0043227//membrane-bounded organelle;GO:0043229//intracellular organelle;GO:0005623//obsolete cell;GO:0044464//obsolete cell part;GO:0016020//membrane;GO:0016021//integral component of membrane;GO:0031224//intrinsic component of membrane;GO:0044425//obsolete membrane part;GO:0005739//mitochondrion;GO:0044424//obsolete intracellular part;GO:0044444//obsolete cytoplasmic par…	GO:0046943//carboxylic acid transmembrane transporter activity;GO:0008514//organic anion transmembrane transporter activity;GO:0015123//acetate transmembrane transporter activity;GO:0008028//monocarboxylic acid transmembrane transporter activity;GO:0005342//organic acid transmembrane transporter activity;GO:0022857//transmembrane transporter activity;GO:0015075//ion transmembrane transporter acti…	-
scaffold1.g110	5313	1250.66	26	159.432	1258	208.749	1286	249.445	scaffold1	473700	474087	+	324	scaffold1.g110	GO:0043167;GO:0005488;GO:0046872;GO:0043169	-	ENOG410PR3J	S	-	FYVE-domain-containing protein [Trametes versicolor FP-101664 SS1] EIW65263.1 FYVE-domain-containing protein [Trametes versicolor FP-101664 SS1]	-	-	-	GO:0043169//cation binding;GO:0043167//ion binding;GO:0005488//binding;GO:0046872//metal ion binding	-
scaffold1.g1100	779	112.525	9	33.8654	391	39.8136	410	48.8009	scaffold1	4241926	4242703	+	528	scaffold1.g1100	GO:0016491;GO:0016787;GO:0003824;GO:0044710;GO:0055114;GO:0008152	-	ENOG410PNUK	Q	sp|B8M9K0|Hydrolase tropI OS=Talaromyces stipitatus (strain ATCC 10500 / CBS 375.48 / QM 6759 / NRRL 1006) OX=441959 GN=tropI PE=3 SV=1	alpha/beta-hydrolase [Laetiporus sulphureus 93-53]	tropI	GO:0044710//metabolic process;GO:0055114//obsolete oxidation-reduction process;GO:0008152//metabolic process	-	GO:0016491//oxidoreductase activity;GO:0016787//hydrolase activity;GO:0003824//catalytic activity	-
scaffold1.g1101	0	0	1	1.42115	0	0	0	0	scaffold1	4244296	4246160	+	1398	scaffold1.g1101	-	-	-	-	-	hypothetical protein CY34DRAFT_110886 [Suillus luteus UH-Slu-Lm8-n1]	-	-	-	-	-
scaffold1.g111	4377	58.0771	88	30.4168	2028	18.9688	1973	21.5719	scaffold1	474644	480705	+	5748	scaffold1.g111	-	-	ENOG410Q08J	S	-	predicted protein [Fibroporia radiculosa] CCL98342.1 predicted protein [Fibroporia radiculosa]	-	-	-	-	-
scaffold1.g112	2524	177.749	51	93.5597	3654	181.396	5502	319.279	scaffold1	481025	482791	-	1083	scaffold1.g112	GO:0031234;GO:0005886;GO:0044459;GO:0009898;GO:0019897;GO:0019898;GO:0044425;GO:0016020;GO:0044422;GO:0044448;GO:0044446;GO:0005938;GO:0032541;GO:0044432;GO:0071782;GO:0071944;GO:0005783;GO:0044444;GO:0044424;GO:0005622;GO:0005623;GO:0044464;GO:0043231;GO:0043226;GO:0043227;GO:0043229;GO:0005737;GO:0080025;GO:1901981;GO:0043325;GO:0043167;GO:0005543;GO:0070300;GO:0035091;GO:0010314;GO:0070273;GO:…	K22285	ENOG410PH63	T	sp|Q9UUA1|Oxysterol-binding protein homolog C23B6.01c OS=Schizosaccharomyces pombe (strain 972 / ATCC 24843) OX=284812 GN=SPCC23B6.01c PE=1 SV=2	predicted protein [Fibroporia radiculosa] CCL98340.1 predicted protein [Fibroporia radiculosa]	SPCC23B6.01c	GO:0042592//homeostatic process;GO:0015850//organic hydroxy compound transport;GO:0016192//vesicle-mediated transport;GO:0006897//endocytosis;GO:0046903//secretion;GO:0006887//exocytosis;GO:0030011//maintenance of cell polarity;GO:0044710//metabolic process;GO:0007163//establishment or maintenance of cell polarity;GO:0051641//cellular localization;GO:0032940//secretion by cell;GO:0044281//small m…	GO:0044448//obsolete cell cortex part;GO:0044446//obsolete intracellular organelle part;GO:0005938//cell cortex;GO:0032541//cortical endoplasmic reticulum;GO:0044432//obsolete endoplasmic reticulum part;GO:0071782//endoplasmic reticulum tubular network;GO:0071944//cell periphery;GO:0005783//endoplasmic reticulum;GO:0044444//obsolete cytoplasmic part;GO:0044424//obsolete intracellular part;GO:0031…	GO:0043325//phosphatidylinositol-3,4-bisphosphate binding;GO:0043167//ion binding;GO:0005543//phospholipid binding;GO:0070300//phosphatidic acid binding;GO:0035091//phosphatidylinositol binding;GO:0010314//phosphatidylinositol-5-phosphate binding;GO:0070273//phosphatidylinositol-4-phosphate binding;GO:0043168//anion binding;GO:0005488//binding;GO:0008289//lipid binding;GO:0080025//phosphatidylino…	-
scaffold1.g113	0	0	0	0	1	0.0607498	4	0.28405	scaffold1	483839	484723	-	885	scaffold1.g113	GO:1901363;GO:0097159;GO:0003676;GO:0005488;GO:0016891;GO:0003824;GO:0016788;GO:0004523;GO:0004521;GO:0004540;GO:0004519;GO:0004518;GO:0016893;GO:0016787;GO:0046483;GO:1901360;GO:0008152;GO:0006807;GO:0034641;GO:0071704;GO:0090304;GO:0043170;GO:0044237;GO:0006725;GO:0009987;GO:0044238;GO:0006139;GO:0090305	-	ENOG410PUB4	S	-	predicted protein [Postia placenta Mad-698-R] EED77834.1 predicted protein [Postia placenta Mad-698-R]	-	GO:0044238//primary metabolic process;GO:0008152//metabolic process;GO:0006139//nucleobase-containing compound metabolic process;GO:0006807//nitrogen compound metabolic process;GO:0090305//nucleic acid phosphodiester bond hydrolysis;GO:0034641//cellular nitrogen compound metabolic process;GO:0071704//organic substance metabolic process;GO:0090304//nucleic acid metabolic process;GO:0043170//macrom…	-	GO:0005488//binding;GO:0016891//endoribonuclease activity, producing 5'-phosphomonoesters;GO:0003824//catalytic activity;GO:0016788//hydrolase activity, acting on ester bonds;GO:0004523//RNA-DNA hybrid ribonuclease activity;GO:0004521//endoribonuclease activity;GO:0004540//ribonuclease activity;GO:0004519//endonuclease activity;GO:0004518//nuclease activity;GO:0016893//endonuclease activity, acti…	-
scaffold1.g114	0	0	0	0	3	0.0862979	0	0	scaffold1	486403	488271	-	1869	scaffold1.g114	GO:0016891;GO:0016788;GO:0004519;GO:0004521;GO:0004540;GO:0004518;GO:0016893;GO:0004523;GO:0016787;GO:0005488;GO:1901363;GO:0003964;GO:0097159;GO:0003676;GO:0003723;GO:0016740;GO:0003824;GO:0034061;GO:0016772;GO:0016779;GO:0090305;GO:0006259;GO:0043170;GO:0044237;GO:0006278;GO:0044238;GO:0046483;GO:0008152;GO:0009059;GO:0009058;GO:0006725;GO:0009987;GO:1901576;GO:0006260;GO:0071704;GO:0044260;GO:…	-	ENOG410QDNB	S	sp|Q95SX7|Probable RNA-directed DNA polymerase from transposon BS OS=Drosophila melanogaster OX=7227 GN=RTase PE=2 SV=1	polyprotein, partial [Phanerochaete chrysosporium RP-78]	RTase	GO:0009058//biosynthetic process;GO:0006725//cellular aromatic compound metabolic process;GO:0009987//cellular process;GO:1901576//organic substance biosynthetic process;GO:0006260//DNA replication;GO:0071704//organic substance metabolic process;GO:0044260//cellular macromolecule metabolic process;GO:0006139//nucleobase-containing compound metabolic process;GO:1901360//organic cyclic compound met…	-	GO:0005488//binding;GO:1901363//heterocyclic compound binding;GO:0003964//RNA-directed DNA polymerase activity;GO:0097159//organic cyclic compound binding;GO:0003676//nucleic acid binding;GO:0003723//RNA binding;GO:0016740//transferase activity;GO:0003824//catalytic activity;GO:0034061//DNA polymerase activity;GO:0016772//transferase activity, transferring phosphorus-containing groups;GO:0016891/…	-
scaffold1.g115	1180	47.8452	18	19.0121	1306	37.3287	1904	63.6145	scaffold1	488635	490938	-	1881	scaffold1.g115	GO:0044422;GO:0044424;GO:0044428;GO:0070013;GO:0044446;GO:0005622;GO:0005623;GO:0044464;GO:0043233;GO:0043232;GO:0043231;GO:0005730;GO:0031981;GO:0043226;GO:0043227;GO:0043228;GO:0043229;GO:0031974;GO:0005634;GO:0003723;GO:0032553;GO:0032550;GO:0032555;GO:0032559;GO:0030554;GO:0036094;GO:0005524;GO:0017076;GO:0032549;GO:1901265;GO:0043168;GO:0001882;GO:0001883;GO:0043167;GO:0035639;GO:0070035;GO:…	K14811	ENOG410PGQU	A	sp|P0CQ78|ATP-dependent RNA helicase DBP3 OS=Cryptococcus neoformans var. neoformans serotype D (strain JEC21 / ATCC MYA-565) OX=214684 GN=DBP3 PE=3 SV=1	DEAD-domain-containing protein [Daedalea quercina L-15889]	DBP3	GO:1901564//organonitrogen compound metabolic process;GO:0046128//purine ribonucleoside metabolic process;GO:0046034//ATP metabolic process;GO:0009205//purine ribonucleoside triphosphate metabolic process;GO:0009207//purine ribonucleoside triphosphate catabolic process;GO:0042454//ribonucleoside catabolic process;GO:0009199//ribonucleoside triphosphate metabolic process;GO:0009987//cellular proce…	GO:0043232//intracellular non-membrane-bounded organelle;GO:0043231//intracellular membrane-bounded organelle;GO:0005730//nucleolus;GO:0031981//nuclear lumen;GO:0043226//organelle;GO:0043227//membrane-bounded organelle;GO:0043228//non-membrane-bounded organelle;GO:0043229//intracellular organelle;GO:0031974//membrane-enclosed lumen;GO:0005634//nucleus;GO:0044422//obsolete organelle part;GO:004442…	GO:1901265//nucleoside phosphate binding;GO:0043168//anion binding;GO:0001882//nucleoside binding;GO:0001883//purine nucleoside binding;GO:0043167//ion binding;GO:0035639//purine ribonucleoside triphosphate binding;GO:0070035//obsolete purine NTP-dependent helicase activity;GO:0016787//hydrolase activity;GO:0016462//pyrophosphatase activity;GO:0003676//nucleic acid binding;GO:0016817//hydrolase a…	-
scaffold1.g116	322	33.1423	8	21.4496	1232	89.3884	2113	179.209	scaffold1	492575	493468	+	741	scaffold1.g116	GO:0043226;GO:0043227;GO:0044424;GO:0043229;GO:0005622;GO:0005623;GO:0044464;GO:0005634;GO:0043231;GO:0008276;GO:0008170;GO:0003824;GO:0008757;GO:0016741;GO:0016279;GO:0016278;GO:0042054;GO:0018024;GO:0016740;GO:0008168;GO:0009059;GO:0009058;GO:0010467;GO:0034645;GO:0044249;GO:0032774;GO:0006351;GO:0044271;GO:0016070;GO:0034654;GO:0018130;GO:1901576;GO:0019438;GO:1901362;GO:0051171;GO:0019219;GO:…	K11427	ENOG410PN9X	B	sp|Q2U696|Histone-lysine N-methyltransferase, H3 lysine-79 specific OS=Aspergillus oryzae (strain ATCC 42149 / RIB 40) OX=510516 GN=dot1 PE=3 SV=1	DOT1-domain-containing protein [Laetiporus sulphureus 93-53]	dot1	GO:0034654//nucleobase-containing compound biosynthetic process;GO:0018130//heterocycle biosynthetic process;GO:1901576//organic substance biosynthetic process;GO:0019438//aromatic compound biosynthetic process;GO:1901362//organic cyclic compound biosynthetic process;GO:0051171//regulation of nitrogen compound metabolic process;GO:0019219//regulation of nucleobase-containing compound metabolic pr…	GO:0043226//organelle;GO:0043227//membrane-bounded organelle;GO:0044424//obsolete intracellular part;GO:0043229//intracellular organelle;GO:0005622//intracellular anatomical structure;GO:0005623//obsolete cell;GO:0044464//obsolete cell part;GO:0005634//nucleus;GO:0043231//intracellular membrane-bounded organelle	GO:0008276//protein methyltransferase activity;GO:0008170//N-methyltransferase activity;GO:0003824//catalytic activity;GO:0008757//S-adenosylmethionine-dependent methyltransferase activity;GO:0016741//transferase activity, transferring one-carbon groups;GO:0016279//protein-lysine N-methyltransferase activity;GO:0016278//lysine N-methyltransferase activity;GO:0042054//histone methyltransferase act…	ko01100(Metabolic pathways);ko00310(Lysine degradation)
scaffold1.g117	1503	52.487	22	20.0132	1839	45.2707	2517	72.4284	scaffold1	494021	496983	+	2184	scaffold1.g117	GO:0097346;GO:0000790;GO:0070603;GO:0000785;GO:0031011;GO:0033202;GO:0044422;GO:0044427;GO:0044428;GO:0070013;GO:0044446;GO:0043233;GO:0043232;GO:0032991;GO:0043234;GO:0005694;GO:0044454;GO:0031981;GO:0000228;GO:0043228;GO:0031974;GO:0044424;GO:0005622;GO:0005623;GO:0044464;GO:0043231;GO:0043226;GO:0043227;GO:0043229;GO:0005634;GO:0043138;GO:0017111;GO:0003678;GO:0070035;GO:0016887;GO:0003824;GO:…	K11672	ENOG410PH0K	Z	sp|Q9Y7X8|Actin-like protein arp5 OS=Schizosaccharomyces pombe (strain 972 / ATCC 24843) OX=284812 GN=arp5 PE=1 SV=1	actin-like protein Arp5p [Laetiporus sulphureus 93-53]	arp5	GO:0071824//protein-DNA complex subunit organization;GO:0034728//nucleosome organization;GO:0042766//nucleosome mobilization;GO:0006259//DNA metabolic process;GO:0044238//primary metabolic process;GO:0071704//organic substance metabolic process;GO:0044237//cellular metabolic process;GO:0006325//chromatin organization;GO:0090304//nucleic acid metabolic process;GO:0016568//chromatin organization;GO…	GO:0070013//intracellular organelle lumen;GO:0044446//obsolete intracellular organelle part;GO:0043233//organelle lumen;GO:0043232//intracellular non-membrane-bounded organelle;GO:0032991//protein-containing complex;GO:0043234//protein-containing complex;GO:0005694//chromosome;GO:0005634//nucleus;GO:0044454//obsolete nuclear chromosome part;GO:0031981//nuclear lumen;GO:0000228//nuclear chromosome…	GO:0043138//3'-5' DNA helicase activity;GO:0017111//nucleoside-triphosphatase activity;GO:0003678//DNA helicase activity;GO:0070035//obsolete purine NTP-dependent helicase activity;GO:0016887//ATP hydrolysis activity;GO:0003824//catalytic activity;GO:0004386//helicase activity;GO:0016817//hydrolase activity, acting on acid anhydrides;GO:0042623//ATP hydrolysis activity;GO:0016787//hydrolase activ…	ko03082(ATP-dependent chromatin remodeling)
scaffold1.g118	3628	439.21	52	163.987	2928	249.873	2370	236.421	scaffold1	497164	498096	-	630	scaffold1.g118	GO:0005886;GO:0071944;GO:0016020;GO:0005623;GO:0044464;GO:0032553;GO:0032550;GO:0032555;GO:0097159;GO:0036094;GO:0005525;GO:0017076;GO:0032549;GO:0001883;GO:0032561;GO:0043167;GO:0019001;GO:0043168;GO:0001882;GO:1901265;GO:1901363;GO:0005488;GO:0035639;GO:0000166;GO:0051649;GO:0051641;GO:0015031;GO:0007264;GO:0007154;GO:0071702;GO:0023052;GO:0050896;GO:0050794;GO:0065007;GO:0050789;GO:0035556;GO:…	K07901	ENOG410PFGW	U	sp|P17609|GTP-binding protein ypt2 OS=Schizosaccharomyces pombe (strain 972 / ATCC 24843) OX=284812 GN=ypt2 PE=3 SV=1	ras-domain-containing protein [Daedalea quercina L-15889]	ypt2	GO:0071702//organic substance transport;GO:0023052//signaling;GO:0050896//response to stimulus;GO:0050794//regulation of cellular process;GO:0065007//biological regulation;GO:0050789//regulation of biological process;GO:0035556//intracellular signal transduction;GO:0044700//signaling;GO:0045184//establishment of protein localization;GO:0033036//macromolecule localization;GO:0051649//establishment…	GO:0005886//plasma membrane;GO:0071944//cell periphery;GO:0016020//membrane;GO:0005623//obsolete cell;GO:0044464//obsolete cell part	GO:0036094//small molecule binding;GO:0005525//GTP binding;GO:0017076//purine nucleotide binding;GO:0032549//ribonucleoside binding;GO:0001883//purine nucleoside binding;GO:0032561//guanyl ribonucleotide binding;GO:0043167//ion binding;GO:0019001//guanyl nucleotide binding;GO:0043168//anion binding;GO:0001882//nucleoside binding;GO:0032553//ribonucleotide binding;GO:0032550//purine ribonucleoside…	ko04144(Endocytosis)
scaffold1.g119	3899	141.808	140	132.641	1506	38.6114	865	25.9236	scaffold1	498671	501536	+	2097	scaffold1.g119	GO:0001882;GO:0005524;GO:0032550;GO:0043167;GO:0017076;GO:0032555;GO:0032549;GO:0001883;GO:0005488;GO:0032553;GO:0003824;GO:0036094;GO:0000166;GO:1901265;GO:1901363;GO:0097159;GO:0035639;GO:0030554;GO:0032559;GO:0016787;GO:0043168;GO:0008152	-	ENOG410PU79	S	-	predicted protein [Fibroporia radiculosa] CCM01424.1 predicted protein [Fibroporia radiculosa]	-	GO:0008152//metabolic process	-	GO:0035639//purine ribonucleoside triphosphate binding;GO:0043167//ion binding;GO:0030554//adenyl nucleotide binding;GO:0017076//purine nucleotide binding;GO:0032559//adenyl ribonucleotide binding;GO:0032555//purine ribonucleotide binding;GO:0032549//ribonucleoside binding;GO:0001883//purine nucleoside binding;GO:0005488//binding;GO:0032553//ribonucleotide binding;GO:0016787//hydrolase activity;G…	-
scaffold1.g12	3017	86.9623	39	29.2834	1677	34.0747	2326	55.2457	scaffold1	48451	52485	+	2646	scaffold1.g12	GO:0044422;GO:0016021;GO:0044425;GO:0044424;GO:0044428;GO:0044446;GO:0005622;GO:0005623;GO:0044464;GO:0005643;GO:0043231;GO:0032991;GO:0043234;GO:0012505;GO:0031967;GO:0016020;GO:0005634;GO:0046930;GO:0031224;GO:0043226;GO:0043227;GO:0043229;GO:0031975;GO:0005635;GO:0022892;GO:0005215;GO:0008565;GO:0051641;GO:0034613;GO:0051179;GO:0033036;GO:0015031;GO:0051649;GO:0006810;GO:0044699;GO:0044763;GO:…	K18423	ENOG410Q7XB	U	sp|O13671|Importin-alpha re-exporter OS=Schizosaccharomyces pombe (strain 972 / ATCC 24843) OX=284812 GN=kap109 PE=3 SV=2	Cse1-domain-containing protein [Obba rivulosa]	kap109	GO:0051179//localization;GO:0033036//macromolecule localization;GO:0015031//protein transport;GO:0051649//establishment of localization in cell;GO:0006810//transport;GO:0044699//biological_process;GO:0044763//cellular process;GO:0045184//establishment of protein localization;GO:0009987//cellular process;GO:0006886//intracellular protein transport;GO:0070727//cellular macromolecule localization;GO…	GO:0005643//nuclear pore;GO:0043231//intracellular membrane-bounded organelle;GO:0032991//protein-containing complex;GO:0043234//protein-containing complex;GO:0012505//endomembrane system;GO:0031967//organelle envelope;GO:0016020//membrane;GO:0005634//nucleus;GO:0046930//pore complex;GO:0031224//intrinsic component of membrane;GO:0044422//obsolete organelle part;GO:0016021//integral component of …	GO:0022892//transmembrane transporter activity;GO:0005215//transporter activity;GO:0008565//obsolete protein transporter activity	ko03013(Nucleocytoplasmic transport)
scaffold1.g120	1242	135.516	33	93.7959	446	34.3041	261	23.4661	scaffold1	503356	504223	+	699	scaffold1.g120	GO:0001882;GO:0005524;GO:0032550;GO:0043167;GO:0017076;GO:0032555;GO:0032549;GO:0001883;GO:0005488;GO:0032553;GO:0003824;GO:0036094;GO:0000166;GO:1901265;GO:1901363;GO:0097159;GO:0035639;GO:0030554;GO:0032559;GO:0016787;GO:0043168;GO:0008152	-	ENOG410PU79	S	-	TPR and ankyrin repeat-containing protein 1 [Grifola frondosa]	-	GO:0008152//metabolic process	-	GO:0035639//purine ribonucleoside triphosphate binding;GO:0043167//ion binding;GO:0030554//adenyl nucleotide binding;GO:0017076//purine nucleotide binding;GO:0032559//adenyl ribonucleotide binding;GO:0032555//purine ribonucleotide binding;GO:0032549//ribonucleoside binding;GO:0001883//purine nucleoside binding;GO:0005488//binding;GO:0032553//ribonucleotide binding;GO:0016787//hydrolase activity;G…	-
scaffold1.g121	3156	240.223	31	61.4669	1811	97.1716	1068	66.9857	scaffold1	505911	507151	+	1002	scaffold1.g121	GO:0001882;GO:0005524;GO:0032550;GO:0043167;GO:0017076;GO:0032555;GO:0032549;GO:0001883;GO:0005488;GO:0032553;GO:0003824;GO:0036094;GO:0000166;GO:1901265;GO:1901363;GO:0097159;GO:0035639;GO:0030554;GO:0032559;GO:0016787;GO:0043168;GO:0008152	-	ENOG410PU79	S	-	hypothetical protein POSPLADRAFT_1128861 [Postia placenta MAD-698-R-SB12]	-	GO:0008152//metabolic process	-	GO:0035639//purine ribonucleoside triphosphate binding;GO:0043167//ion binding;GO:0030554//adenyl nucleotide binding;GO:0017076//purine nucleotide binding;GO:0032559//adenyl ribonucleotide binding;GO:0032555//purine ribonucleotide binding;GO:0032549//ribonucleoside binding;GO:0001883//purine nucleoside binding;GO:0005488//binding;GO:0032553//ribonucleotide binding;GO:0016787//hydrolase activity;G…	-
scaffold1.g122	1900	202.106	22	60.9608	1957	146.744	2481	217.463	scaffold1	507655	508563	-	717	scaffold1.g122	GO:0043231;GO:0005634;GO:0043226;GO:0043227;GO:0043229;GO:0005737;GO:0044424;GO:0005622;GO:0005623;GO:0044464;GO:0009987;GO:0044085;GO:0022613;GO:0042254;GO:0071840	K14574	ENOG410PFAQ	J	sp|O14179|Ribosome maturation protein sdo1 OS=Schizosaccharomyces pombe (strain 972 / ATCC 24843) OX=284812 GN=sdo1 PE=3 SV=1	predicted protein [Fibroporia radiculosa] CCM01426.1 predicted protein [Fibroporia radiculosa]	sdo1	GO:0009987//cellular process;GO:0044085//cellular component biogenesis;GO:0022613//ribonucleoprotein complex biogenesis;GO:0042254//ribosome biogenesis;GO:0071840//cellular component organization or biogenesis	GO:0043227//membrane-bounded organelle;GO:0043229//intracellular organelle;GO:0005737//cytoplasm;GO:0044424//obsolete intracellular part;GO:0005622//intracellular anatomical structure;GO:0005623//obsolete cell;GO:0044464//obsolete cell part;GO:0043231//intracellular membrane-bounded organelle;GO:0005634//nucleus;GO:0043226//organelle	-	ko03008(Ribosome biogenesis in eukaryotes)
scaffold1.g123	4775	293.222	93	148.768	5232	226.482	6192	313.32	scaffold1	509176	510970	+	1242	scaffold1.g123	GO:0044424;GO:0005622;GO:0005623;GO:0044464;GO:0005737	K12562	ENOG410QE91	T	sp|Q59LF3|Regulator of cytoskeleton and endocytosis RVS167 OS=Candida albicans (strain SC5314 / ATCC MYA-2876) OX=237561 GN=RVS167 PE=3 SV=2	hypothetical protein FOMPIDRAFT_1026541 [Fomitopsis pinicola FP-58527 SS1]	RVS167	-	GO:0044464//obsolete cell part;GO:0005737//cytoplasm;GO:0044424//obsolete intracellular part;GO:0005622//intracellular anatomical structure;GO:0005623//obsolete cell	-	ko04144(Endocytosis)
scaffold1.g124	295	12.5414	7	7.75216	346	10.3691	291	10.1941	scaffold1	513771	515997	-	1794	scaffold1.g124	GO:0008270;GO:0046872;GO:0005488;GO:0043167;GO:0046914;GO:0043169	-	ENOG410Q31W	S	-	hypothetical protein PHLCEN_4396 [Phlebia centrifuga]	-	-	-	GO:0043167//ion binding;GO:0046914//transition metal ion binding;GO:0043169//cation binding;GO:0008270//zinc ion binding;GO:0046872//metal ion binding;GO:0005488//binding	-
scaffold1.g125	47	7.91307	8	35.0864	31	3.67919	25	3.46833	scaffold1	516029	516534	-	453	scaffold1.g125	-	-	-	-	-	-	-	-	-	-	-
scaffold1.g126	646	78.2055	20	63.072	1570	133.982	1777	177.266	scaffold1	517443	518145	-	630	scaffold1.g126	GO:0005198;GO:0051536;GO:0051540;GO:0005488;GO:0044085;GO:0016226;GO:0031163;GO:0071840;GO:0016043;GO:0022607;GO:0009058;GO:0008152	K22063	ENOG410PMYF	P	sp|Q07821|Iron-sulfur assembly protein 1 OS=Saccharomyces cerevisiae (strain ATCC 204508 / S288c) OX=559292 GN=ISA1 PE=1 SV=1	hypothetical protein BN946_scf185001.g23 [Trametes cinnabarina]	ISA1	GO:0044085//cellular component biogenesis;GO:0016226//iron-sulfur cluster assembly;GO:0031163//metallo-sulfur cluster assembly;GO:0071840//cellular component organization or biogenesis;GO:0016043//cellular component organization;GO:0022607//cellular component assembly;GO:0009058//biosynthetic process;GO:0008152//metabolic process	-	GO:0005488//binding;GO:0005198//structural molecule activity;GO:0051536//iron-sulfur cluster binding;GO:0051540//metal cluster binding	-
scaffold1.g127	2267	30.9692	258	91.812	10029	96.5781	14782	166.396	scaffold1	520607	526575	+	5583	scaffold1.g127	GO:0003824;GO:0042578;GO:0016788;GO:0004725;GO:0004721;GO:0016791;GO:0016787;GO:0006793;GO:0006796;GO:0044237;GO:0044238;GO:0006464;GO:0071704;GO:0043170;GO:0009987;GO:0008152;GO:0036211;GO:0043412;GO:0044260;GO:0044267;GO:0019538;GO:0016311;GO:0006470;GO:0035335	K19806	ENOG410PK3P	T	sp|P34137|Tyrosine-protein phosphatase 1 OS=Dictyostelium discoideum OX=44689 GN=ptpA1-1 PE=2 SV=2	hypothetical protein LAESUDRAFT_712524 [Laetiporus sulphureus 93-53]	ptpA1-1	GO:0036211//protein modification process;GO:0043412//macromolecule modification;GO:0044260//cellular macromolecule metabolic process;GO:0006793//phosphorus metabolic process;GO:0006796//phosphate-containing compound metabolic process;GO:0044237//cellular metabolic process;GO:0044267//cellular protein metabolic process;GO:0044238//primary metabolic process;GO:0019538//protein metabolic process;GO:…	-	GO:0004725//protein tyrosine phosphatase activity;GO:0004721//phosphoprotein phosphatase activity;GO:0016791//phosphatase activity;GO:0016787//hydrolase activity;GO:0003824//catalytic activity;GO:0042578//phosphoric ester hydrolase activity;GO:0016788//hydrolase activity, acting on ester bonds	ko04011(MAPK signaling pathway)
scaffold1.g128	3081	83.2389	143	100.64	6559	124.915	3276	72.9308	scaffold1	527656	530942	-	2823	scaffold1.g128	-	K23334	ENOG410PIJK	S	sp|Q9PTY5|Ran-binding protein 9 OS=Xenopus laevis OX=8355 GN=ranbp9 PE=2 SV=1	SPRY-domain-containing protein [Daedalea quercina L-15889]	ranbp9	-	-	-	-
scaffold1.g129	4034	81.3935	71	37.3176	3968	56.4376	6262	104.112	scaffold1	531443	536503	+	3780	scaffold1.g129	GO:0070035;GO:0008026;GO:0032553;GO:0032550;GO:0032555;GO:0032559;GO:0097159;GO:0030554;GO:0036094;GO:0005524;GO:0017076;GO:0032549;GO:1901265;GO:0042623;GO:0043168;GO:0001882;GO:0001883;GO:1901363;GO:0043167;GO:0016887;GO:0005488;GO:0035639;GO:0003676;GO:0016462;GO:0016817;GO:0016818;GO:0003824;GO:0004386;GO:0017111;GO:0000166;GO:0016787;GO:0006793;GO:1901658;GO:0006796;GO:1901657;GO:0009056;GO:…	K12815	ENOG410PHRD	A	sp|Q17R09|Pre-mRNA-splicing factor ATP-dependent RNA helicase PRP16 OS=Bos taurus OX=9913 GN=DHX38 PE=2 SV=1	predicted protein [Fibroporia radiculosa] CCL99949.1 predicted protein [Fibroporia radiculosa]	DHX38	GO:0006793//phosphorus metabolic process;GO:1901658//glycosyl compound catabolic process;GO:0006796//phosphate-containing compound metabolic process;GO:1901657//glycosyl compound metabolic process;GO:0009056//catabolic process;GO:0009126//purine nucleoside monophosphate metabolic process;GO:0009119//ribonucleoside metabolic process;GO:0009123//nucleoside monophosphate metabolic process;GO:0009116…	-	GO:0005524//ATP binding;GO:0017076//purine nucleotide binding;GO:0032549//ribonucleoside binding;GO:1901265//nucleoside phosphate binding;GO:0042623//ATP hydrolysis activity;GO:0043168//anion binding;GO:0001882//nucleoside binding;GO:0000166//nucleotide binding;GO:0001883//purine nucleoside binding;GO:0016787//hydrolase activity;GO:1901363//heterocyclic compound binding;GO:0043167//ion binding;GO…	ko03040(Spliceosome)
scaffold1.g13	5065	103.76	37	19.7449	1925	27.7988	1996	33.6935	scaffold1	53320	59182	-	3723	scaffold1.g13	GO:0050464;GO:0008940;GO:0036094;GO:0005506;GO:0050660;GO:0043168;GO:1901265;GO:0000166;GO:0016661;GO:0043546;GO:0046857;GO:0048037;GO:0050662;GO:0046906;GO:0020037;GO:0097159;GO:1901363;GO:0009055;GO:0043169;GO:0043167;GO:0046914;GO:0005488;GO:0030151;GO:0003824;GO:0046872;GO:0016491;GO:2001057;GO:0043436;GO:0044281;GO:0006807;GO:0071704;GO:0042128;GO:0044237;GO:0009987;GO:0006082;GO:0071941;GO:…	K10534	ENOG410PGA1	C	sp|Q05531|Nitrate reductase [NADPH] OS=Ustilago maydis (strain 521 / FGSC 9021) OX=237631 GN=NAR1 PE=2 SV=2	hypothetical protein NEOLEDRAFT_1127249 [Neolentinus lepideus HHB14362 ss-1]	NAR1	GO:0006807//nitrogen compound metabolic process;GO:0071704//organic substance metabolic process;GO:0042128//nitrate assimilation;GO:0044237//cellular metabolic process;GO:0009987//cellular process;GO:0006082//organic acid metabolic process;GO:0071941//nitrogen cycle metabolic process;GO:0042126//nitrate metabolic process;GO:0055114//obsolete oxidation-reduction process;GO:0008152//metabolic proce…	-	GO:0043546//molybdopterin cofactor binding;GO:0046857//oxidoreductase activity, acting on other nitrogenous compounds as donors, with NAD or NADP as acceptor;GO:0048037//obsolete cofactor binding;GO:0050662//obsolete coenzyme binding;GO:0046906//tetrapyrrole binding;GO:0020037//heme binding;GO:0097159//organic cyclic compound binding;GO:1901363//heterocyclic compound binding;GO:0009055//electron …	ko01100(Metabolic pathways);ko00910(Nitrogen metabolism)
scaffold1.g130	528	27.9651	10	13.797	742	27.7032	817	35.6564	scaffold1	537108	539070	-	1440	scaffold1.g130	GO:0032553;GO:0032550;GO:0032555;GO:0032559;GO:0016462;GO:0016817;GO:0097159;GO:0030554;GO:0016818;GO:0003824;GO:0036094;GO:0017111;GO:0016787;GO:0005524;GO:0017076;GO:0032549;GO:1901265;GO:0043167;GO:0043168;GO:0001882;GO:0001883;GO:1901363;GO:0000166;GO:0016887;GO:0005488;GO:0035639;GO:0044281;GO:1901658;GO:0006753;GO:0019439;GO:0006793;GO:1901292;GO:0006796;GO:1901657;GO:0006163;GO:0019693;GO:…	-	ENOG410Q34I	Q	sp|P0DKX6|Cyclolysin secretion/processing ATP-binding protein CyaB OS=Bordetella pertussis (strain ATCC 9797 / DSM 5571 / NCTC 10739/ 18323) OX=568706 GN=cyaB PE=3 SV=1	P-loop containing nucleoside triphosphate hydrolase protein [Daedalea quercina L-15889]	cyaB	GO:0019439//aromatic compound catabolic process;GO:0006793//phosphorus metabolic process;GO:1901292//nucleoside phosphate catabolic process;GO:0006796//phosphate-containing compound metabolic process;GO:1901657//glycosyl compound metabolic process;GO:0006163//purine nucleotide metabolic process;GO:0019693//ribose phosphate metabolic process;GO:0008152//metabolic process;GO:0009164//nucleoside cat…	-	GO:0003824//catalytic activity;GO:0036094//small molecule binding;GO:0017111//nucleoside-triphosphatase activity;GO:0016787//hydrolase activity;GO:0005524//ATP binding;GO:0017076//purine nucleotide binding;GO:0032549//ribonucleoside binding;GO:1901265//nucleoside phosphate binding;GO:0043167//ion binding;GO:0043168//anion binding;GO:0032553//ribonucleotide binding;GO:0032550//purine ribonucleosid…	-
scaffold1.g131	0	0	0	0	0	0	1	0.045051	scaffold1	540377	541771	+	1395	scaffold1.g131	-	-	-	-	-	predicted protein [Fibroporia radiculosa] CCM06901.1 predicted protein [Fibroporia radiculosa]	-	-	-	-	-
scaffold1.g132	0	0	0	0	6	0.0942395	0	0	scaffold1	543531	547384	+	3423	scaffold1.g132	GO:0016891;GO:0016788;GO:0004519;GO:0004521;GO:0004540;GO:0004518;GO:0016893;GO:0004523;GO:0016787;GO:0005488;GO:1901363;GO:0003964;GO:0097159;GO:0003676;GO:0003723;GO:0016740;GO:0003824;GO:0034061;GO:0016772;GO:0016779;GO:0090305;GO:0006259;GO:0043170;GO:0044237;GO:0006278;GO:0044238;GO:0046483;GO:0008152;GO:0009059;GO:0009058;GO:0006725;GO:0009987;GO:1901576;GO:0006260;GO:0071704;GO:0044260;GO:…	-	ENOG410QDNB	S	sp|Q9NBX4|Probable RNA-directed DNA polymerase from transposon X-element OS=Drosophila melanogaster OX=7227 GN=X-element\ORF2 PE=3 SV=1	predicted protein [Fibroporia radiculosa] CCM06920.1 predicted protein [Fibroporia radiculosa]	X-element\ORF2	GO:0009058//biosynthetic process;GO:0006725//cellular aromatic compound metabolic process;GO:0009987//cellular process;GO:1901576//organic substance biosynthetic process;GO:0006260//DNA replication;GO:0071704//organic substance metabolic process;GO:0044260//cellular macromolecule metabolic process;GO:0006139//nucleobase-containing compound metabolic process;GO:1901360//organic cyclic compound met…	-	GO:0005488//binding;GO:1901363//heterocyclic compound binding;GO:0003964//RNA-directed DNA polymerase activity;GO:0097159//organic cyclic compound binding;GO:0003676//nucleic acid binding;GO:0003723//RNA binding;GO:0016740//transferase activity;GO:0003824//catalytic activity;GO:0034061//DNA polymerase activity;GO:0016772//transferase activity, transferring phosphorus-containing groups;GO:0016891/…	-
scaffold1.g133	0	0	4	1.58056	0	0	0	0	scaffold1	547810	552995	-	5028	scaffold1.g133	GO:0043226;GO:0043227;GO:0044424;GO:0043229;GO:0005622;GO:0005623;GO:0044464;GO:0005634;GO:0043231;GO:0004190;GO:0070011;GO:0070001;GO:0004175;GO:0016787;GO:0008233;GO:0043167;GO:0046914;GO:0043169;GO:0008270;GO:0046872;GO:0003723;GO:0016772;GO:0003964;GO:0034061;GO:0016779;GO:0016740;GO:0003824;GO:0005488;GO:0097159;GO:1901363;GO:0003676;GO:0019538;GO:0006508;GO:0015074;GO:0006278;GO:0009059;GO:…	-	ENOG410PGPZ	L	sp|P0CT39|Transposon Tf2-6 polyprotein OS=Schizosaccharomyces pombe (strain 972 / ATCC 24843) OX=284812 GN=Tf2-6 PE=3 SV=1	hypothetical protein WG66_15003 [Moniliophthora roreri]	Tf2-6	GO:0019538//protein metabolic process;GO:0006508//proteolysis;GO:0015074//DNA integration;GO:0006278//RNA-dependent DNA biosynthetic process;GO:0009059//macromolecule biosynthetic process;GO:0034641//cellular nitrogen compound metabolic process;GO:0009058//biosynthetic process;GO:0090304//nucleic acid metabolic process;GO:1901576//organic substance biosynthetic process;GO:0043170//macromolecule m…	GO:0043226//organelle;GO:0043227//membrane-bounded organelle;GO:0044424//obsolete intracellular part;GO:0043229//intracellular organelle;GO:0005622//intracellular anatomical structure;GO:0005623//obsolete cell;GO:0044464//obsolete cell part;GO:0005634//nucleus;GO:0043231//intracellular membrane-bounded organelle	GO:0004190//aspartic-type endopeptidase activity;GO:0070011//peptidase activity;GO:0070001//aspartic-type peptidase activity;GO:0004175//endopeptidase activity;GO:0016787//hydrolase activity;GO:0008233//peptidase activity;GO:0043167//ion binding;GO:1901363//heterocyclic compound binding;GO:0046914//transition metal ion binding;GO:0003676//nucleic acid binding;GO:0043169//cation binding;GO:0008270…	-
scaffold1.g134	0	0	2	2.86691	1	0.0387905	1	0.0453435	scaffold1	553922	555444	+	1386	scaffold1.g134	GO:0016891;GO:0016788;GO:0004519;GO:0004521;GO:0004540;GO:0004518;GO:0016893;GO:0004523;GO:0016787;GO:0005488;GO:1901363;GO:0003964;GO:0097159;GO:0003676;GO:0003723;GO:0016740;GO:0003824;GO:0034061;GO:0016772;GO:0016779;GO:0090305;GO:0006259;GO:0043170;GO:0044237;GO:0006278;GO:0044238;GO:0046483;GO:0008152;GO:0009059;GO:0009058;GO:0006725;GO:0009987;GO:1901576;GO:0006260;GO:0071704;GO:0044260;GO:…	-	ENOG410QDNB	S	-	predicted protein [Fibroporia radiculosa] CCL98327.1 predicted protein [Fibroporia radiculosa]	-	GO:0009058//biosynthetic process;GO:0006725//cellular aromatic compound metabolic process;GO:0009987//cellular process;GO:1901576//organic substance biosynthetic process;GO:0006260//DNA replication;GO:0071704//organic substance metabolic process;GO:0044260//cellular macromolecule metabolic process;GO:0006139//nucleobase-containing compound metabolic process;GO:1901360//organic cyclic compound met…	-	GO:0005488//binding;GO:1901363//heterocyclic compound binding;GO:0003964//RNA-directed DNA polymerase activity;GO:0097159//organic cyclic compound binding;GO:0003676//nucleic acid binding;GO:0003723//RNA binding;GO:0016740//transferase activity;GO:0003824//catalytic activity;GO:0034061//DNA polymerase activity;GO:0016772//transferase activity, transferring phosphorus-containing groups;GO:0016891/…	-
scaffold1.g135	0	0	0	0	0	0	0	0	scaffold1	556435	557463	+	1029	scaffold1.g135	-	-	-	-	-	hypothetical protein POSPLADRAFT_1056467 [Postia placenta MAD-698-R-SB12]	-	-	-	-	-
scaffold1.g136	0	0	0	0	2	0.0520209	1	0.0304045	scaffold1	557682	559748	+	2067	scaffold1.g136	GO:0043226;GO:0043227;GO:0044424;GO:0043229;GO:0005622;GO:0005623;GO:0044464;GO:0005634;GO:0043231;GO:0004190;GO:0070011;GO:0070001;GO:0004175;GO:0016787;GO:0008233;GO:0043167;GO:0046914;GO:0043169;GO:0008270;GO:0046872;GO:0003723;GO:0016772;GO:0003964;GO:0034061;GO:0016779;GO:0016740;GO:0003824;GO:0005488;GO:0097159;GO:1901363;GO:0003676;GO:0019538;GO:0006508;GO:0015074;GO:0006278;GO:0009059;GO:…	-	ENOG410PGPZ	L	sp|P0CT39|Transposon Tf2-6 polyprotein OS=Schizosaccharomyces pombe (strain 972 / ATCC 24843) OX=284812 GN=Tf2-6 PE=3 SV=1	reverse transcriptase-rnase h-integrase [Moniliophthora roreri]	Tf2-6	GO:0019538//protein metabolic process;GO:0006508//proteolysis;GO:0015074//DNA integration;GO:0006278//RNA-dependent DNA biosynthetic process;GO:0009059//macromolecule biosynthetic process;GO:0034641//cellular nitrogen compound metabolic process;GO:0009058//biosynthetic process;GO:0090304//nucleic acid metabolic process;GO:1901576//organic substance biosynthetic process;GO:0043170//macromolecule m…	GO:0043226//organelle;GO:0043227//membrane-bounded organelle;GO:0044424//obsolete intracellular part;GO:0043229//intracellular organelle;GO:0005622//intracellular anatomical structure;GO:0005623//obsolete cell;GO:0044464//obsolete cell part;GO:0005634//nucleus;GO:0043231//intracellular membrane-bounded organelle	GO:0004190//aspartic-type endopeptidase activity;GO:0070011//peptidase activity;GO:0070001//aspartic-type peptidase activity;GO:0004175//endopeptidase activity;GO:0016787//hydrolase activity;GO:0008233//peptidase activity;GO:0043167//ion binding;GO:1901363//heterocyclic compound binding;GO:0046914//transition metal ion binding;GO:0003676//nucleic acid binding;GO:0043169//cation binding;GO:0008270…	-
scaffold1.g137	0	0	2	0.878324	0	0	0	0	scaffold1	560302	565076	-	4524	scaffold1.g137	GO:0043226;GO:0043227;GO:0044424;GO:0043229;GO:0005622;GO:0005623;GO:0044464;GO:0005634;GO:0043231;GO:0004190;GO:0070011;GO:0070001;GO:0004175;GO:0016787;GO:0008233;GO:0043167;GO:0046914;GO:0043169;GO:0008270;GO:0046872;GO:0003723;GO:0016772;GO:0003964;GO:0034061;GO:0016779;GO:0016740;GO:0003824;GO:0005488;GO:0097159;GO:1901363;GO:0003676;GO:0019538;GO:0006508;GO:0015074;GO:0006278;GO:0009059;GO:…	-	ENOG410PGPZ	L	sp|P0CT39|Transposon Tf2-6 polyprotein OS=Schizosaccharomyces pombe (strain 972 / ATCC 24843) OX=284812 GN=Tf2-6 PE=3 SV=1	reverse transcriptase-rnase h-integrase [Moniliophthora roreri]	Tf2-6	GO:0019538//protein metabolic process;GO:0006508//proteolysis;GO:0015074//DNA integration;GO:0006278//RNA-dependent DNA biosynthetic process;GO:0009059//macromolecule biosynthetic process;GO:0034641//cellular nitrogen compound metabolic process;GO:0009058//biosynthetic process;GO:0090304//nucleic acid metabolic process;GO:1901576//organic substance biosynthetic process;GO:0043170//macromolecule m…	GO:0043226//organelle;GO:0043227//membrane-bounded organelle;GO:0044424//obsolete intracellular part;GO:0043229//intracellular organelle;GO:0005622//intracellular anatomical structure;GO:0005623//obsolete cell;GO:0044464//obsolete cell part;GO:0005634//nucleus;GO:0043231//intracellular membrane-bounded organelle	GO:0004190//aspartic-type endopeptidase activity;GO:0070011//peptidase activity;GO:0070001//aspartic-type peptidase activity;GO:0004175//endopeptidase activity;GO:0016787//hydrolase activity;GO:0008233//peptidase activity;GO:0043167//ion binding;GO:1901363//heterocyclic compound binding;GO:0046914//transition metal ion binding;GO:0003676//nucleic acid binding;GO:0043169//cation binding;GO:0008270…	-
scaffold1.g138	0	0	1	1.28344	0	0	0	0	scaffold1	566371	567918	+	1548	scaffold1.g138	GO:0043226;GO:0043227;GO:0044424;GO:0043229;GO:0005622;GO:0005623;GO:0044464;GO:0005634;GO:0043231;GO:0004190;GO:0070011;GO:0070001;GO:0004175;GO:0016787;GO:0008233;GO:0043167;GO:0046914;GO:0043169;GO:0008270;GO:0046872;GO:0003723;GO:0016772;GO:0003964;GO:0034061;GO:0016779;GO:0016740;GO:0003824;GO:0005488;GO:0097159;GO:1901363;GO:0003676;GO:0019538;GO:0006508;GO:0015074;GO:0006278;GO:0009059;GO:…	-	ENOG410PGPZ	L	sp|Q9UR07|Transposon Tf2-11 polyprotein OS=Schizosaccharomyces pombe (strain 972 / ATCC 24843) OX=284812 GN=Tf2-11 PE=3 SV=1	hypothetical protein Moror_4032 [Moniliophthora roreri MCA 2997] ESK95209.1 hypothetical protein Moror_4032 [Moniliophthora roreri MCA 2997]	Tf2-11	GO:0019538//protein metabolic process;GO:0006508//proteolysis;GO:0015074//DNA integration;GO:0006278//RNA-dependent DNA biosynthetic process;GO:0009059//macromolecule biosynthetic process;GO:0034641//cellular nitrogen compound metabolic process;GO:0009058//biosynthetic process;GO:0090304//nucleic acid metabolic process;GO:1901576//organic substance biosynthetic process;GO:0043170//macromolecule m…	GO:0043226//organelle;GO:0043227//membrane-bounded organelle;GO:0044424//obsolete intracellular part;GO:0043229//intracellular organelle;GO:0005622//intracellular anatomical structure;GO:0005623//obsolete cell;GO:0044464//obsolete cell part;GO:0005634//nucleus;GO:0043231//intracellular membrane-bounded organelle	GO:0004190//aspartic-type endopeptidase activity;GO:0070011//peptidase activity;GO:0070001//aspartic-type peptidase activity;GO:0004175//endopeptidase activity;GO:0016787//hydrolase activity;GO:0008233//peptidase activity;GO:0043167//ion binding;GO:1901363//heterocyclic compound binding;GO:0046914//transition metal ion binding;GO:0003676//nucleic acid binding;GO:0043169//cation binding;GO:0008270…	-
scaffold1.g139	0	0	0	0	0	0	0	0	scaffold1	568931	569371	+	441	scaffold1.g139	-	-	-	-	-	-	-	-	-	-	-
scaffold1.g14	3466	75.6357	39	22.1699	2252	34.6425	2196	39.4878	scaffold1	59639	64550	+	3495	scaffold1.g14	GO:0051539;GO:0050661;GO:0043169;GO:0046872;GO:0046857;GO:0016661;GO:0008942;GO:0048037;GO:0036094;GO:0000166;GO:0050660;GO:0050662;GO:0043168;GO:1901265;GO:0043167;GO:0051537;GO:0051536;GO:0097159;GO:0046906;GO:0003824;GO:0020037;GO:0051540;GO:0016491;GO:1901363;GO:0005488;GO:2001057;GO:0043436;GO:0044281;GO:0006807;GO:0071704;GO:0042128;GO:0044237;GO:0009987;GO:0006082;GO:0071941;GO:0042126;GO:…	K00362	ENOG410PJ0A	C	sp|P38681|Nitrite reductase [NAD(P)H] OS=Neurospora crassa (strain ATCC 24698 / 74-OR23-1A / CBS 708.71 / DSM 1257 / FGSC 987) OX=367110 GN=nit-6 PE=2 SV=2	hypothetical protein POSPLADRAFT_1043314 [Postia placenta MAD-698-R-SB12]	nit-6	GO:0071704//organic substance metabolic process;GO:0042128//nitrate assimilation;GO:0044237//cellular metabolic process;GO:0009987//cellular process;GO:0006082//organic acid metabolic process;GO:0071941//nitrogen cycle metabolic process;GO:0042126//nitrate metabolic process;GO:0055114//obsolete oxidation-reduction process;GO:0008152//metabolic process;GO:0044710//metabolic process;GO:2001057//rea…	-	GO:0000166//nucleotide binding;GO:0050660//flavin adenine dinucleotide binding;GO:0050662//obsolete coenzyme binding;GO:0043168//anion binding;GO:1901265//nucleoside phosphate binding;GO:0043167//ion binding;GO:0051537//2 iron, 2 sulfur cluster binding;GO:0051536//iron-sulfur cluster binding;GO:0097159//organic cyclic compound binding;GO:0046906//tetrapyrrole binding;GO:0051539//4 iron, 4 sulfur …	ko01100(Metabolic pathways);ko00910(Nitrogen metabolism)
scaffold1.g140	849	60.4594	12	22.2607	1002	50.2999	1064	62.4353	scaffold1	577837	579050	-	1071	scaffold1.g140	GO:0016765;GO:0004418;GO:0003824;GO:0016740;GO:0046501;GO:0006782;GO:0046148;GO:0042168;GO:0051188;GO:0042440;GO:0051186;GO:0044710;GO:0006778;GO:0006783;GO:0006779;GO:0043170;GO:0019538;GO:0044238;GO:0036211;GO:0043412;GO:0006464;GO:0018065;GO:0018193;GO:0044260;GO:0018198;GO:0044267;GO:0018160;GO:0019438;GO:0009058;GO:1901566;GO:0044271;GO:0046483;GO:1901564;GO:0006725;GO:1901576;GO:0018130;GO:…	K01749	ENOG410PHQP	H	sp|Q6C097|Porphobilinogen deaminase OS=Yarrowia lipolytica (strain CLIB 122 / E 150) OX=284591 GN=HEM3 PE=3 SV=1	hypothetical protein POSPLADRAFT_1064434 [Postia placenta MAD-698-R-SB12]	HEM3	GO:0042440//pigment metabolic process;GO:0051186//obsolete cofactor metabolic process;GO:0044710//metabolic process;GO:0006778//porphyrin-containing compound metabolic process;GO:0006783//heme biosynthetic process;GO:0006779//porphyrin-containing compound biosynthetic process;GO:0043170//macromolecule metabolic process;GO:1901566//organonitrogen compound biosynthetic process;GO:0019538//protein m…	-	GO:0016765//transferase activity, transferring alkyl or aryl (other than methyl) groups;GO:0004418//hydroxymethylbilane synthase activity;GO:0003824//catalytic activity;GO:0016740//transferase activity	ko01240(Biosynthesis of cofactors);ko01110(Biosynthesis of secondary metabolites);ko01100(Metabolic pathways);ko00860(Porphyrin metabolism)
scaffold1.g141	1253	139.714	37	107.471	1472	115.702	2298	211.141	scaffold1	579294	580095	-	684	scaffold1.g141	GO:0044424;GO:0005623;GO:0005622;GO:0044464;GO:0005737;GO:0051536;GO:0051540;GO:0046872;GO:0005506;GO:0005488;GO:0043167;GO:0046914;GO:0043169;GO:0044085;GO:0031163;GO:0009058;GO:0016226;GO:0071840;GO:0016043;GO:0008152;GO:0022607	K22074	ENOG410PJ96	O	sp|Q9C8J2|NifU-like protein 5, mitochondrial OS=Arabidopsis thaliana OX=3702 GN=NIFU5 PE=2 SV=1	HIRA-interacting protein 5 [Laetiporus sulphureus 93-53]	NIFU5	GO:0016226//iron-sulfur cluster assembly;GO:0071840//cellular component organization or biogenesis;GO:0016043//cellular component organization;GO:0008152//metabolic process;GO:0022607//cellular component assembly;GO:0044085//cellular component biogenesis;GO:0031163//metallo-sulfur cluster assembly;GO:0009058//biosynthetic process	GO:0044464//obsolete cell part;GO:0005737//cytoplasm;GO:0044424//obsolete intracellular part;GO:0005623//obsolete cell;GO:0005622//intracellular anatomical structure	GO:0051536//iron-sulfur cluster binding;GO:0051540//metal cluster binding;GO:0046872//metal ion binding;GO:0005506//iron ion binding;GO:0005488//binding;GO:0043167//ion binding;GO:0046914//transition metal ion binding;GO:0043169//cation binding	-
scaffold1.g142	362	19.0935	20	27.4795	959	35.6565	805	34.9869	scaffold1	581408	583327	+	1446	scaffold1.g142	GO:0044422;GO:0044446;GO:0012505;GO:0044432;GO:0031090;GO:0042175;GO:0005789;GO:0016021;GO:0031224;GO:0044424;GO:0044444;GO:0005622;GO:0005623;GO:0044464;GO:0043231;GO:0005737;GO:0043226;GO:0043227;GO:0043229;GO:0005783;GO:0044425;GO:0016020;GO:0004578;GO:0019187;GO:0000030;GO:0016758;GO:0003824;GO:0016740;GO:0016757;GO:0036211;GO:1901137;GO:0043170;GO:0009059;GO:1901135;GO:0019538;GO:0044260;GO:…	K03842	ENOG410PG9S	G	sp|Q921Q3|Chitobiosyldiphosphodolichol beta-mannosyltransferase OS=Mus musculus OX=10090 GN=Alg1 PE=1 SV=3	glycosyltransferase family 33 protein [Postia placenta MAD-698-R-SB12]	Alg1	GO:0036211//protein modification process;GO:1901137//carbohydrate derivative biosynthetic process;GO:0043170//macromolecule metabolic process;GO:0009059//macromolecule biosynthetic process;GO:1901135//carbohydrate derivative metabolic process;GO:0019538//protein metabolic process;GO:0044260//cellular macromolecule metabolic process;GO:0009100//glycoprotein metabolic process;GO:0005975//carbohydra…	GO:0044424//obsolete intracellular part;GO:0044444//obsolete cytoplasmic part;GO:0005622//intracellular anatomical structure;GO:0005623//obsolete cell;GO:0044464//obsolete cell part;GO:0043231//intracellular membrane-bounded organelle;GO:0005737//cytoplasm;GO:0043226//organelle;GO:0043227//membrane-bounded organelle;GO:0043229//intracellular organelle;GO:0044422//obsolete organelle part;GO:004444…	GO:0004578//chitobiosyldiphosphodolichol beta-mannosyltransferase activity;GO:0019187//beta-1,4-mannosyltransferase activity;GO:0000030//mannosyltransferase activity;GO:0016758//hexosyltransferase activity;GO:0003824//catalytic activity;GO:0016740//transferase activity;GO:0016757//glycosyltransferase activity	ko01100(Metabolic pathways);ko00513(Various types of N-glycan biosynthesis);ko00510(N-Glycan biosynthesis)
scaffold1.g143	5194	202.215	120	121.701	6460	177.291	4915	157.677	scaffold1	583709	586305	-	1959	scaffold1.g143	GO:0016747;GO:0043754;GO:0048037;GO:0005488;GO:0016746;GO:0016740;GO:0003824;GO:0006793;GO:0071616;GO:0044237;GO:0008152;GO:0046949;GO:0009058;GO:0009987;GO:0035384;GO:0035383;GO:0071704;GO:0051188;GO:0051186;GO:1901576;GO:0035337;GO:0009108;GO:0044249;GO:0006732;GO:0006637	K09699	ENOG410PHM6	C	sp|Q23571|Lipoamide acyltransferase component of branched-chain alpha-keto acid dehydrogenase complex, mitochondrial OS=Caenorhabditis elegans OX=6239 GN=dbt-1 PE=2 SV=1	CoA-dependent acyltransferase [Laetiporus sulphureus 93-53]	dbt-1	GO:0071704//organic substance metabolic process;GO:0051188//obsolete cofactor biosynthetic process;GO:0051186//obsolete cofactor metabolic process;GO:0006793//phosphorus metabolic process;GO:0071616//acyl-CoA biosynthetic process;GO:0044237//cellular metabolic process;GO:1901576//organic substance biosynthetic process;GO:0008152//metabolic process;GO:0035337//fatty-acyl-CoA metabolic process;GO:0…	-	GO:0005488//binding;GO:0016746//acyltransferase activity;GO:0016740//transferase activity;GO:0003824//catalytic activity;GO:0016747//acyltransferase activity, transferring groups other than amino-acyl groups;GO:0043754//dihydrolipoyllysine-residue (2-methylpropanoyl)transferase activity;GO:0048037//obsolete cofactor binding	ko01210(2-Oxocarboxylic acid metabolism);ko01110(Biosynthesis of secondary metabolites);ko01100(Metabolic pathways);ko00785(Lipoic acid metabolism);ko00640(Propanoate metabolism);ko00280(Valine, leucine and isoleucine degradation)
scaffold1.g144	3747	80.5917	66	36.9788	5634	85.4214	7176	127.181	scaffold1	586974	591163	+	3546	scaffold1.g144	GO:0003777;GO:0003774;GO:0003824;GO:0017111;GO:0016817;GO:0016462;GO:0016818;GO:0016787;GO:0044699;GO:0008152;GO:0044763;GO:0006928;GO:0007018;GO:0009987;GO:0007017	-	ENOG410PYFI	Z	sp|P45443|Dynein heavy chain, cytoplasmic OS=Neurospora crassa (strain ATCC 24698 / 74-OR23-1A / CBS 708.71 / DSM 1257 / FGSC 987)OX=367110 GN=ro-1 PE=3 SV=1	predicted protein [Fibroporia radiculosa] CCL98918.1 predicted protein [Fibroporia radiculosa]	ro-1	GO:0044699//biological_process;GO:0008152//metabolic process;GO:0044763//cellular process;GO:0006928//movement of cell or subcellular component;GO:0007018//microtubule-based movement;GO:0009987//cellular process;GO:0007017//microtubule-based process	-	GO:0017111//nucleoside-triphosphatase activity;GO:0016817//hydrolase activity, acting on acid anhydrides;GO:0016462//pyrophosphatase activity;GO:0016818//hydrolase activity, acting on acid anhydrides, in phosphorus-containing anhydrides;GO:0016787//hydrolase activity;GO:0003777//microtubule motor activity;GO:0003774//cytoskeletal motor activity;GO:0003824//catalytic activity	-
scaffold1.g145	489	113.016	16	96.3282	832	135.549	826	157.306	scaffold1	593157	593520	-	330	scaffold1.g145	GO:0000329;GO:0000322;GO:0000323;GO:0000324;GO:0044422;GO:0044446;GO:0044437;GO:0005774;GO:0031090;GO:0044424;GO:0044444;GO:0005622;GO:0005623;GO:0044464;GO:0043231;GO:0005773;GO:0005737;GO:0043226;GO:0043227;GO:0043229;GO:0016020;GO:0006996;GO:0007005;GO:0016043;GO:0071840;GO:0048878;GO:0055071;GO:0055082;GO:0055080;GO:0055065;GO:0030003;GO:0044763;GO:0006873;GO:0009987;GO:0030026;GO:0006875;GO:…	-	ENOG410PH9S	P	sp|Q12296|Protein MAM3 OS=Saccharomyces cerevisiae (strain ATCC 204508 / S288c) OX=559292 GN=MAM3 PE=1 SV=1	predicted protein [Fibroporia radiculosa] CCL98919.1 predicted protein [Fibroporia radiculosa]	MAM3	GO:0055065//metal ion homeostasis;GO:0030003//cellular cation homeostasis;GO:0044763//cellular process;GO:0006873//cellular ion homeostasis;GO:0009987//cellular process;GO:0030026//cellular manganese ion homeostasis;GO:0006875//cellular metal ion homeostasis;GO:0019725//cellular homeostasis;GO:0065008//regulation of biological quality;GO:0065007//biological regulation;GO:0006996//organelle organi…	GO:0044424//obsolete intracellular part;GO:0044444//obsolete cytoplasmic part;GO:0005622//intracellular anatomical structure;GO:0005623//obsolete cell;GO:0044464//obsolete cell part;GO:0043231//intracellular membrane-bounded organelle;GO:0005773//vacuole;GO:0005737//cytoplasm;GO:0043226//organelle;GO:0043227//membrane-bounded organelle;GO:0000329//fungal-type vacuole membrane;GO:0000322//storage …	-	-
scaffold1.g146	532	20.6173	11	11.1049	489	13.3589	456	14.5619	scaffold1	595027	597519	+	1968	scaffold1.g146	GO:0003723;GO:0097159;GO:1901363;GO:0003676;GO:0005488;GO:0030697;GO:0008757;GO:0008175;GO:0030696;GO:0016300;GO:0003824;GO:0016741;GO:0008173;GO:0016740;GO:0008168;GO:0006399;GO:0030488;GO:0034470;GO:0034660;GO:0016070;GO:0043414;GO:0043412;GO:0008033;GO:0006400;GO:0010467;GO:0009451;GO:0006396;GO:0043170;GO:0044237;GO:0044238;GO:0046483;GO:0008152;GO:0006725;GO:0009987;GO:0032259;GO:0071704;GO:…	K15331	ENOG410PGD0	J	sp|P33753|tRNA (uracil(54)-C(5))-methyltransferase OS=Saccharomyces cerevisiae (strain ATCC 204508 / S288c) OX=559292 GN=TRM2 PE=1 SV=2	hypothetical protein CERSUDRAFT_42559 [Gelatoporia subvermispora B]	TRM2	GO:0006399//tRNA metabolic process;GO:0044238//primary metabolic process;GO:0030488//tRNA methylation;GO:0046483//heterocycle metabolic process;GO:0034470//ncRNA processing;GO:0008152//metabolic process;GO:0034660//ncRNA metabolic process;GO:0006725//cellular aromatic compound metabolic process;GO:0009987//cellular process;GO:0032259//methylation;GO:0071704//organic substance metabolic process;GO…	-	GO:0016300//tRNA (uracil) methyltransferase activity;GO:0003824//catalytic activity;GO:0016741//transferase activity, transferring one-carbon groups;GO:0008173//RNA methyltransferase activity;GO:0016740//transferase activity;GO:0008168//methyltransferase activity;GO:0003723//RNA binding;GO:0097159//organic cyclic compound binding;GO:1901363//heterocyclic compound binding;GO:0003676//nucleic acid …	-
scaffold1.g147	1157	69.8675	26	40.8994	1322	56.2751	1204	59.9103	scaffold1	597655	599812	-	1263	scaffold1.g147	GO:0004609;GO:0016830;GO:0003824;GO:0016831;GO:0016829;GO:0019637;GO:0006793;GO:0006796;GO:0044237;GO:0044238;GO:0008610;GO:0090407;GO:0044255;GO:0009058;GO:0006644;GO:0071704;GO:0044710;GO:1901576;GO:0044249;GO:0008654;GO:0008152;GO:0009987;GO:0006629	K01613	ENOG410PFVD	I	sp|O14333|Phosphatidylserine decarboxylase proenzyme 1, mitochondrial OS=Schizosaccharomyces pombe (strain 972 / ATCC 24843) OX=284812 GN=psd1 PE=3 SV=4	predicted protein [Fibroporia radiculosa] CCL98921.1 predicted protein [Fibroporia radiculosa]	psd1	GO:0044710//metabolic process;GO:1901576//organic substance biosynthetic process;GO:0044249//cellular biosynthetic process;GO:0019637//organophosphate metabolic process;GO:0006793//phosphorus metabolic process;GO:0006796//phosphate-containing compound metabolic process;GO:0044237//cellular metabolic process;GO:0044238//primary metabolic process;GO:0008654//phospholipid biosynthetic process;GO:000…	-	GO:0016831//carboxy-lyase activity;GO:0016829//lyase activity;GO:0004609//phosphatidylserine decarboxylase activity;GO:0016830//carbon-carbon lyase activity;GO:0003824//catalytic activity	ko01110(Biosynthesis of secondary metabolites);ko01100(Metabolic pathways);ko00564(Glycerophospholipid metabolism)
scaffold1.g148	2321	182.119	30	61.32	2844	157.308	3461	223.776	scaffold1	600119	601248	-	972	scaffold1.g148	-	-	ENOG410PN59	S	sp|Q5ZJN1|Protein RTF2 homolog OS=Gallus gallus OX=9031 GN=RTFDC1 PE=2 SV=1	DUF602-domain-containing protein [Obba rivulosa]	RTFDC1	-	-	-	-
scaffold1.g149	384	78.7288	8	42.7262	832	120.246	744	125.692	scaffold1	601506	602042	+	372	scaffold1.g149	-	-	ENOG410PT7W	S	sp|Q75EX7|Mediator of RNA polymerase II transcription subunit 21 OS=Ashbya gossypii (strain ATCC 10895 / CBS 109.51 / FGSC 9923 / NRRL Y-1056) OX=284811 GN=SRB7 PE=3 SV=2	hypothetical protein POSPLADRAFT_1165589 [Postia placenta MAD-698-R-SB12]	SRB7	-	-	-	-
scaffold1.g15	2289	49.8227	71	40.257	3491	53.5642	5696	102.161	scaffold1	64754	68762	-	3504	scaffold1.g15	GO:0043167;GO:0005543;GO:0043168;GO:0005488;GO:0008289;GO:0044763;GO:0009987;GO:0044699	K20456	ENOG410PFD5	T	sp|O14340|Oxysterol-binding protein homolog C2F12.05c OS=Schizosaccharomyces pombe (strain 972 / ATCC 24843) OX=284812 GN=SPBC2F12.05c PE=1 SV=2	hypothetical protein POSPLADRAFT_1064458 [Postia placenta MAD-698-R-SB12]	SPBC2F12.05c	GO:0044763//cellular process;GO:0009987//cellular process;GO:0044699//biological_process	-	GO:0005488//binding;GO:0008289//lipid binding;GO:0043167//ion binding;GO:0005543//phospholipid binding;GO:0043168//anion binding	-
scaffold1.g150	2290	70.5677	52	41.7422	2972	64.5598	2566	65.1568	scaffold1	602861	605928	+	2475	scaffold1.g150	GO:0000151;GO:0032991;GO:0043234;GO:0031461;GO:0044424;GO:0005622;GO:0005623;GO:0044464;GO:0016874;GO:0003824;GO:0009057;GO:0009056;GO:0019941;GO:0043632;GO:0044257;GO:0006508;GO:0006511;GO:0044248;GO:0051603;GO:0044265;GO:1901575;GO:0030163;GO:0044267;GO:0019538;GO:0044237;GO:0044238;GO:0071704;GO:0043170;GO:0009987;GO:0008152;GO:0044260	K10609	ENOG410PGFA	D	sp|Q13620|Cullin-4B OS=Homo sapiens OX=9606 GN=CUL4B PE=1 SV=4	Cullin-4B [Laetiporus sulphureus 93-53]	CUL4B	GO:0044238//primary metabolic process;GO:0006511//ubiquitin-dependent protein catabolic process;GO:0071704//organic substance metabolic process;GO:0044248//cellular catabolic process;GO:0043170//macromolecule metabolic process;GO:0051603//proteolysis involved in cellular protein catabolic process;GO:0009987//cellular process;GO:0044265//cellular macromolecule catabolic process;GO:0009057//macromo…	GO:0031461//cullin-RING ubiquitin ligase complex;GO:0044424//obsolete intracellular part;GO:0005622//intracellular anatomical structure;GO:0005623//obsolete cell;GO:0044464//obsolete cell part;GO:0000151//ubiquitin ligase complex;GO:0032991//protein-containing complex;GO:0043234//protein-containing complex	GO:0016874//ligase activity;GO:0003824//catalytic activity	ko04120(Ubiquitin mediated proteolysis);ko03420(Nucleotide excision repair)
scaffold1.g151	3662	265.996	83	157.049	10521	538.711	6077	363.729	scaffold1	612308	613761	+	1050	scaffold1.g151	-	K04640	-	-	sp|P87033|Guanine nucleotide-binding protein alpha-2 subunit OS=Ustilago maydis (strain 521 / FGSC 9021) OX=237631 GN=GPA2 PE=3 SV=1	Guanine nucleotide-binding protein alpha-2 subunit [Grifola frondosa]	GPA2	-	-	-	-
scaffold1.g152	6636	700.025	179	491.883	12892	958.673	5268	457.916	scaffold1	615957	616949	-	723	scaffold1.g152	GO:0016491;GO:0003824;GO:0008152;GO:0044710;GO:0055114	-	ENOG410PI9R	Q	sp|Q9X248|3-oxoacyl-[acyl-carrier-protein] reductase FabG OS=Thermotoga maritima (strain ATCC 43589 / MSB8 / DSM 3109 / JCM 10099)OX=243274 GN=fabG PE=3 SV=1	short-chain dehydrogenase/reductase SDR [Laetiporus sulphureus 93-53]	fabG	GO:0044710//metabolic process;GO:0055114//obsolete oxidation-reduction process;GO:0008152//metabolic process	-	GO:0016491//oxidoreductase activity;GO:0003824//catalytic activity	-
scaffold1.g153	1619	115.293	13	24.1158	1565	78.5621	1159	68.0099	scaffold1	618345	620095	-	1071	scaffold1.g153	-	-	ENOG410PT3R	S	sp|Q8IXQ4|GPALPP motifs-containing protein 1 OS=Homo sapiens OX=9606 GN=GPALPP1 PE=1 SV=1	hypothetical protein DAEQUDRAFT_766044 [Daedalea quercina L-15889]	GPALPP1	-	-	-	-
scaffold1.g154	1675	147.347	23	52.7055	1483	91.9625	1064	77.126	scaffold1	620287	621594	+	867	scaffold1.g154	GO:0019239;GO:0003824;GO:0006753;GO:0019637;GO:0006793;GO:1901293;GO:0006796;GO:0090407;GO:0009156;GO:0009124;GO:0009168;GO:0009127;GO:0009126;GO:0009123;GO:0009161;GO:0009167;GO:0019438;GO:0044237;GO:0044249;GO:0044271;GO:0044238;GO:0046483;GO:0055086;GO:0034654;GO:0008152;GO:0009058;GO:0006725;GO:0009987;GO:1901576;GO:0018130;GO:0071704;GO:1901360;GO:1901362;GO:0044710;GO:0006139;GO:0044281;GO:…	K01488	ENOG410PHW9	F	sp|Q6DHV7|Adenosine deaminase-like protein OS=Homo sapiens OX=9606 GN=ADAL PE=2 SV=2	predicted protein [Fibroporia radiculosa] CCL98930.1 predicted protein [Fibroporia radiculosa]	ADAL	GO:0006139//nucleobase-containing compound metabolic process;GO:0009058//biosynthetic process;GO:0019438//aromatic compound biosynthetic process;GO:0019637//organophosphate metabolic process;GO:0044281//small molecule metabolic process;GO:0006725//cellular aromatic compound metabolic process;GO:0044237//cellular metabolic process;GO:0006793//phosphorus metabolic process;GO:0006807//nitrogen compo…	-	GO:0019239//deaminase activity;GO:0003824//catalytic activity	ko01232(Nucleotide metabolism);ko01100(Metabolic pathways);ko00230(Purine metabolism)
scaffold1.g155	5555	421.564	78	154.197	6270	335.421	4049	253.198	scaffold1	622135	623502	-	1005	scaffold1.g155	GO:0016021;GO:0031224;GO:0044422;GO:0044424;GO:0044444;GO:0044446;GO:0005622;GO:0005623;GO:0044464;GO:0043231;GO:0012505;GO:0044432;GO:0031090;GO:0005737;GO:0043226;GO:0043227;GO:0043229;GO:0042175;GO:0005789;GO:0005783;GO:0044425;GO:0016020;GO:0044765;GO:0046907;GO:0016192;GO:0016482;GO:0051641;GO:0048193;GO:0006888;GO:0051649;GO:0019538;GO:0051278;GO:0034221;GO:0071852;GO:0071966;GO:0044267;GO:…	-	ENOG410PGXD	U	sp|P0CM72|Chitin synthase export chaperone OS=Cryptococcus neoformans var. neoformans serotype D (strain JEC21 / ATCC MYA-565) OX=214684 GN=CHS7 PE=3 SV=1	hypothetical protein CERSUDRAFT_110041 [Gelatoporia subvermispora B]	CHS7	GO:0051649//establishment of localization in cell;GO:0019538//protein metabolic process;GO:0051278//fungal-type cell wall polysaccharide biosynthetic process;GO:0034221//fungal-type cell wall chitin biosynthetic process;GO:0071852//fungal-type cell wall organization or biogenesis;GO:0071966//fungal-type cell wall polysaccharide metabolic process;GO:0044267//cellular protein metabolic process;GO:0…	GO:0043231//intracellular membrane-bounded organelle;GO:0012505//endomembrane system;GO:0044432//obsolete endoplasmic reticulum part;GO:0031090//organelle membrane;GO:0005737//cytoplasm;GO:0043226//organelle;GO:0043227//membrane-bounded organelle;GO:0043229//intracellular organelle;GO:0042175//nuclear outer membrane-endoplasmic reticulum membrane network;GO:0005789//endoplasmic reticulum membrane…	-	-
scaffold1.g156	2869	82.6027	59	44.2504	1785	36.228	1814	43.0362	scaffold1	640071	643371	-	2649	scaffold1.g156	GO:0043231;GO:0043226;GO:0043227;GO:0043229;GO:0044424;GO:0005622;GO:0005623;GO:0044464;GO:0016879;GO:0004842;GO:0003824;GO:0019787;GO:0016881;GO:0016874;GO:0008270;GO:0046914;GO:0043169;GO:0043167;GO:0005488;GO:0046872;GO:0009056;GO:0009057;GO:1901575;GO:0030163;GO:0006464;GO:0044237;GO:0009987;GO:0036211;GO:0043412;GO:0044260;GO:0044267;GO:0032446;GO:0070647;GO:0044238;GO:0071704;GO:0043170;GO:…	K10626	ENOG410PFEZ	O	sp|O60152|E3 ubiquitin-protein ligase ubr1 OS=Schizosaccharomyces pombe (strain 972 / ATCC 24843) OX=284812 GN=ubr1 PE=3 SV=1	predicted protein [Fibroporia radiculosa] CCL98937.1 predicted protein [Fibroporia radiculosa]	ubr1	GO:0044260//cellular macromolecule metabolic process;GO:0044267//cellular protein metabolic process;GO:0032446//protein modification by small protein conjugation;GO:0070647//protein modification by small protein conjugation or removal;GO:0044238//primary metabolic process;GO:0071704//organic substance metabolic process;GO:0043170//macromolecule metabolic process;GO:0008152//metabolic process;GO:0…	GO:0043231//intracellular membrane-bounded organelle;GO:0043226//organelle;GO:0043227//membrane-bounded organelle;GO:0043229//intracellular organelle;GO:0044424//obsolete intracellular part;GO:0005622//intracellular anatomical structure;GO:0005623//obsolete cell;GO:0044464//obsolete cell part	GO:0004842//ubiquitin-protein transferase activity;GO:0003824//catalytic activity;GO:0019787//ubiquitin-like protein transferase activity;GO:0016881//acid-amino acid ligase activity;GO:0016874//ligase activity;GO:0008270//zinc ion binding;GO:0046914//transition metal ion binding;GO:0043169//cation binding;GO:0043167//ion binding;GO:0005488//binding;GO:0016879//ligase activity, forming carbon-nitr…	-
scaffold1.g157	924	41.0677	41	47.4694	517	16.198	445	16.2975	scaffold1	643431	645197	-	1716	scaffold1.g157	GO:0043231;GO:0043226;GO:0043227;GO:0043229;GO:0044424;GO:0005622;GO:0005623;GO:0044464;GO:0016879;GO:0004842;GO:0003824;GO:0019787;GO:0016881;GO:0016874;GO:0008270;GO:0046914;GO:0043169;GO:0043167;GO:0005488;GO:0046872;GO:0009056;GO:0009057;GO:1901575;GO:0030163;GO:0006464;GO:0044237;GO:0009987;GO:0036211;GO:0043412;GO:0044260;GO:0044267;GO:0032446;GO:0070647;GO:0044238;GO:0071704;GO:0043170;GO:…	K10626	ENOG410PFEZ	O	sp|O60152|E3 ubiquitin-protein ligase ubr1 OS=Schizosaccharomyces pombe (strain 972 / ATCC 24843) OX=284812 GN=ubr1 PE=3 SV=1	predicted protein [Fibroporia radiculosa] CCL98937.1 predicted protein [Fibroporia radiculosa]	ubr1	GO:0044260//cellular macromolecule metabolic process;GO:0044267//cellular protein metabolic process;GO:0032446//protein modification by small protein conjugation;GO:0070647//protein modification by small protein conjugation or removal;GO:0044238//primary metabolic process;GO:0071704//organic substance metabolic process;GO:0043170//macromolecule metabolic process;GO:0008152//metabolic process;GO:0…	GO:0043231//intracellular membrane-bounded organelle;GO:0043226//organelle;GO:0043227//membrane-bounded organelle;GO:0043229//intracellular organelle;GO:0044424//obsolete intracellular part;GO:0005622//intracellular anatomical structure;GO:0005623//obsolete cell;GO:0044464//obsolete cell part	GO:0004842//ubiquitin-protein transferase activity;GO:0003824//catalytic activity;GO:0019787//ubiquitin-like protein transferase activity;GO:0016881//acid-amino acid ligase activity;GO:0016874//ligase activity;GO:0008270//zinc ion binding;GO:0046914//transition metal ion binding;GO:0043169//cation binding;GO:0043167//ion binding;GO:0005488//binding;GO:0016879//ligase activity, forming carbon-nitr…	-
scaffold1.g158	655	136.492	2	10.8567	575	84.4647	533	91.5218	scaffold1	646257	646905	+	366	scaffold1.g158	-	-	ENOG410PKMP	U	-	TRAPP complex subunit trs33 [Daedalea quercina L-15889]	-	-	-	-	-
scaffold1.g159	1203	53.0967	20	22.995	1596	49.6567	1495	54.3721	scaffold1	647168	649117	-	1728	scaffold1.g159	GO:0032991;GO:0030529;GO:0044424;GO:0005622;GO:0005623;GO:0044464;GO:1901363;GO:0003676;GO:0005488;GO:0097159;GO:0008152	K14553	ENOG410PGJX	A	sp|P78750|Probable U3 small nucleolar RNA-associated protein 18 OS=Schizosaccharomyces pombe (strain 972 / ATCC 24843) OX=284812 GN=SPBC29A3.06 PE=2 SV=3	WD40 repeat-like protein [Laetiporus sulphureus 93-53]	SPBC29A3.06	GO:0008152//metabolic process	GO:0005622//intracellular anatomical structure;GO:0005623//obsolete cell;GO:0044464//obsolete cell part;GO:0032991//protein-containing complex;GO:0030529//ribonucleoprotein complex;GO:0044424//obsolete intracellular part	GO:1901363//heterocyclic compound binding;GO:0003676//nucleic acid binding;GO:0005488//binding;GO:0097159//organic cyclic compound binding	ko03008(Ribosome biogenesis in eukaryotes)
scaffold1.g16	2545	318.725	6	19.5741	558	49.2612	504	52.0106	scaffold1	69822	70430	-	609	scaffold1.g16	-	-	-	-	-	hypothetical protein PLEOSDRAFT_1100133 [Pleurotus ostreatus PC15]	-	-	-	-	-
scaffold1.g160	404	57.7013	10	37.2054	827	83.2631	1105	130.047	scaffold1	655019	655679	-	534	scaffold1.g160	-	-	-	-	-	predicted protein [Fibroporia radiculosa] CCM05548.1 predicted protein [Fibroporia radiculosa]	-	-	-	-	-
scaffold1.g161	709	64.1452	10	23.5678	402	25.6382	563	41.9719	scaffold1	662493	663388	+	843	scaffold1.g161	-	-	ENOG410PY2M	S	-	hypothetical protein DAEQUDRAFT_68833 [Daedalea quercina L-15889]	-	-	-	-	-
scaffold1.g162	1468	130.492	30	69.4674	2228	139.61	1573	115.218	scaffold1	665939	666974	-	858	scaffold1.g162	GO:0008270;GO:1901363;GO:0046872;GO:0003676;GO:0005488;GO:0043167;GO:0097159;GO:0046914;GO:0043169	-	ENOG410Q36J	K	sp|B0YDH7|C2H2 finger domain transcription factor mtfA OS=Neosartorya fumigata (strain CEA10 / CBS 144.89 / FGSC A1163) OX=451804 GN=mtfA PE=4 SV=1	Zinc finger and BTB domain-containing protein 38 [Grifola frondosa]	mtfA	-	-	GO:0003676//nucleic acid binding;GO:0005488//binding;GO:0043167//ion binding;GO:0097159//organic cyclic compound binding;GO:0046914//transition metal ion binding;GO:0043169//cation binding;GO:0008270//zinc ion binding;GO:1901363//heterocyclic compound binding;GO:0046872//metal ion binding	-
scaffold1.g163	998	56.6339	35	51.7388	1311	52.4435	1635	76.4534	scaffold1	669311	671046	+	1344	scaffold1.g163	GO:0032991;GO:0016586;GO:0043234;GO:0070603;GO:0044422;GO:0044428;GO:0044446;GO:0044424;GO:0005622;GO:0005623;GO:0044464;GO:0043231;GO:0043226;GO:0043227;GO:0043229;GO:0005634;GO:0003677;GO:0003676;GO:0005488;GO:1901363;GO:0097159;GO:0048856;GO:0030435;GO:0044767;GO:0043934;GO:0032502;GO:0009653;GO:0030154;GO:0048646;GO:0048869;GO:0006338;GO:0006325;GO:0051276;GO:0006996;GO:0016043;GO:0016568;GO:…	K11756	ENOG410PFM0	K	sp|Q8BSQ9|Protein polybromo-1 OS=Mus musculus OX=10090 GN=Pbrm1 PE=1 SV=4	Chromatin structure-remodeling complex subunit rsc1 [Grifola frondosa]	Pbrm1	GO:0048869//cellular developmental process;GO:0006338//chromatin remodeling;GO:0006325//chromatin organization;GO:0051276//chromosome organization;GO:0006996//organelle organization;GO:0016043//cellular component organization;GO:0016568//chromatin organization;GO:0071840//cellular component organization or biogenesis;GO:0044763//cellular process;GO:0044699//biological_process;GO:0048856//anatomic…	GO:0005623//obsolete cell;GO:0044464//obsolete cell part;GO:0043231//intracellular membrane-bounded organelle;GO:0043226//organelle;GO:0043227//membrane-bounded organelle;GO:0043229//intracellular organelle;GO:0005634//nucleus;GO:0032991//protein-containing complex;GO:0016586//RSC-type complex;GO:0043234//protein-containing complex;GO:0070603//SWI/SNF superfamily-type complex;GO:0044422//obsolete…	GO:0003677//DNA binding;GO:0003676//nucleic acid binding;GO:0005488//binding;GO:1901363//heterocyclic compound binding;GO:0097159//organic cyclic compound binding	-
scaffold1.g164	3042	263.946	36	81.3693	2463	150.648	2252	161.012	scaffold1	673063	674354	+	879	scaffold1.g164	-	K12180	-	-	sp|Q9H9Q2|COP9 signalosome complex subunit 7b OS=Homo sapiens OX=9606 GN=COPS7B PE=1 SV=1	hypothetical protein LAESUDRAFT_811135 [Laetiporus sulphureus 93-53]	COPS7B	-	-	-	-
scaffold1.g165	1917	90.2511	113	138.583	9782	324.639	3966	153.857	scaffold1	676496	678279	-	1620	scaffold1.g165	-	-	ENOG410PGK6	S	sp|Q9C0V4|Uncharacterized protein PB7E8.02 OS=Schizosaccharomyces pombe (strain 972 / ATCC 24843) OX=284812 GN=SPBPB7E8.02 PE=4 SV=1	predicted protein [Fibroporia radiculosa] CCM06329.1 predicted protein [Fibroporia radiculosa]	SPBPB7E8.02	-	-	-	-
scaffold1.g166	845	28.3034	46	40.1367	2739	64.6722	1557	42.9738	scaffold1	679639	682238	-	2277	scaffold1.g166	-	-	ENOG410PGWE	U	-	hypothetical protein POSPLADRAFT_1127444 [Postia placenta MAD-698-R-SB12]	-	-	-	-	-
scaffold1.g167	599	44.5271	12	23.2371	866	45.3794	727	44.5313	scaffold1	683115	684140	+	1026	scaffold1.g167	GO:0031461;GO:0044424;GO:0005622;GO:0005623;GO:0000151;GO:0044464;GO:0032991;GO:0043234;GO:0009057;GO:0009056;GO:0043632;GO:0006508;GO:0044257;GO:0008152;GO:0030163;GO:0006511;GO:0071704;GO:0044248;GO:0043170;GO:0044237;GO:0019941;GO:0009987;GO:0019538;GO:0044267;GO:0044260;GO:0044265;GO:1901575;GO:0044238;GO:0051603	-	ENOG410Q41X	O	-	hypothetical protein POSPLADRAFT_1038221 [Postia placenta MAD-698-R-SB12]	-	GO:0044265//cellular macromolecule catabolic process;GO:0071704//organic substance metabolic process;GO:1901575//organic substance catabolic process;GO:0044248//cellular catabolic process;GO:0044238//primary metabolic process;GO:0043170//macromolecule metabolic process;GO:0051603//proteolysis involved in cellular protein catabolic process;GO:0009057//macromolecule catabolic process;GO:0009056//ca…	GO:0005623//obsolete cell;GO:0000151//ubiquitin ligase complex;GO:0044464//obsolete cell part;GO:0032991//protein-containing complex;GO:0043234//protein-containing complex;GO:0031461//cullin-RING ubiquitin ligase complex;GO:0044424//obsolete intracellular part;GO:0005622//intracellular anatomical structure	-	-
scaffold1.g168	396	20.8436	17	23.3092	1099	40.7772	670	29.0593	scaffold1	684871	686903	-	1449	scaffold1.g168	GO:0043231;GO:0005694;GO:0005634;GO:0043227;GO:0043232;GO:0043228;GO:0043226;GO:0043229;GO:0044424;GO:0005622;GO:0005623;GO:0044464;GO:0005488;GO:0016741;GO:0043167;GO:0008168;GO:0008270;GO:0008276;GO:0008170;GO:0003824;GO:0016279;GO:0016278;GO:0016740;GO:0008757;GO:0046872;GO:0043169;GO:0046914;GO:0042054;GO:0018024;GO:0006348;GO:0051567;GO:0048523;GO:0065007;GO:0019219;GO:0010468;GO:0045814;GO:…	K11421	ENOG410PNTW	B	sp|O60016|Histone-lysine N-methyltransferase, H3 lysine-9 specific OS=Schizosaccharomyces pombe (strain 972 / ATCC 24843) OX=284812 GN=clr4 PE=1 SV=2	SET domain-containing protein [Laetiporus sulphureus 93-53]	clr4	GO:0006348//subtelomeric heterochromatin assembly;GO:0051567//histone H3-K9 methylation;GO:0048523//negative regulation of cellular process;GO:0065007//biological regulation;GO:0019219//regulation of nucleobase-containing compound metabolic process;GO:0010468//regulation of gene expression;GO:0045814//negative regulation of gene expression, epigenetic;GO:0010556//regulation of macromolecule biosy…	GO:0005622//intracellular anatomical structure;GO:0005623//obsolete cell;GO:0044464//obsolete cell part;GO:0043231//intracellular membrane-bounded organelle;GO:0005694//chromosome;GO:0005634//nucleus;GO:0043227//membrane-bounded organelle;GO:0043232//intracellular non-membrane-bounded organelle;GO:0043228//non-membrane-bounded organelle;GO:0043226//organelle;GO:0043229//intracellular organelle;GO…	GO:0005488//binding;GO:0016741//transferase activity, transferring one-carbon groups;GO:0043167//ion binding;GO:0008168//methyltransferase activity;GO:0008270//zinc ion binding;GO:0008276//protein methyltransferase activity;GO:0008170//N-methyltransferase activity;GO:0003824//catalytic activity;GO:0016279//protein-lysine N-methyltransferase activity;GO:0016278//lysine N-methyltransferase activity…	ko01100(Metabolic pathways);ko00310(Lysine degradation)
scaffold1.g169	1349	40.6826	17	13.3551	381	8.09962	268	6.65985	scaffold1	689743	692984	+	2529	scaffold1.g169	-	-	-	-	-	hypothetical protein DAEQUDRAFT_68528 [Daedalea quercina L-15889]	-	-	-	-	-
scaffold1.g17	6507	272.981	192	209.824	7618	225.287	2883	99.6619	scaffold1	72114	74600	+	1818	scaffold1.g17	GO:1901265;GO:1901363;GO:0043167;GO:0005488;GO:0048037;GO:0036094;GO:0000166;GO:0050661;GO:0097159;GO:0050660;GO:0050662;GO:0043168;GO:0004499;GO:0016705;GO:0016709;GO:0004497;GO:0016491;GO:0003824;GO:0008152;GO:0044710;GO:0055114	-	ENOG410PJH7	Q	sp|Q9SVU0|Probable indole-3-pyruvate monooxygenase YUCCA8 OS=Arabidopsis thaliana OX=3702 GN=YUC8 PE=2 SV=1	FAD/NAD-P-binding domain-containing protein [Laetiporus sulphureus 93-53]	YUC8	GO:0008152//metabolic process;GO:0044710//metabolic process;GO:0055114//obsolete oxidation-reduction process	-	GO:0016491//oxidoreductase activity;GO:0005488//binding;GO:0003824//catalytic activity;GO:0048037//obsolete cofactor binding;GO:0036094//small molecule binding;GO:0000166//nucleotide binding;GO:0050661//NADP binding;GO:0097159//organic cyclic compound binding;GO:0050660//flavin adenine dinucleotide binding;GO:0050662//obsolete coenzyme binding;GO:0043168//anion binding;GO:0004499//N,N-dimethylani…	-
scaffold1.g170	439	30.2456	3	5.3842	497	24.1378	377	21.4029	scaffold1	693778	695119	-	1107	scaffold1.g170	-	-	-	-	-	hypothetical protein A0H81_00284 [Grifola frondosa]	-	-	-	-	-
scaffold1.g171	439	97.9003	3	17.4278	334	52.506	240	44.1025	scaffold1	695388	695839	-	342	scaffold1.g171	-	-	ENOG410Q3HG	S	-	hypothetical protein LAESUDRAFT_648182 [Laetiporus sulphureus 93-53]	-	-	-	-	-
scaffold1.g172	454	45.2626	3	7.79125	260	18.2726	298	24.4812	scaffold1	696498	697622	+	765	scaffold1.g172	GO:0016491;GO:0003824;GO:0044710;GO:0008152;GO:0055114	-	ENOG410PHDJ	Q	sp|O74959|Uncharacterized oxidoreductase C736.13 OS=Schizosaccharomyces pombe (strain 972 / ATCC 24843) OX=284812 GN=SPCC736.13 PE=3 SV=1	NAD(P)-binding protein [Laetiporus sulphureus 93-53]	SPCC736.13	GO:0008152//metabolic process;GO:0055114//obsolete oxidation-reduction process;GO:0044710//metabolic process	-	GO:0016491//oxidoreductase activity;GO:0003824//catalytic activity	-
scaffold1.g173	2608	331.514	95	314.572	3835	343.639	1324	138.68	scaffold1	698269	699590	+	600	scaffold1.g173	GO:0016491;GO:0003824;GO:0044710;GO:0008152;GO:0055114	-	ENOG410PHDJ	Q	sp|O74959|Uncharacterized oxidoreductase C736.13 OS=Schizosaccharomyces pombe (strain 972 / ATCC 24843) OX=284812 GN=SPCC736.13 PE=3 SV=1	hypothetical protein POSPLADRAFT_1043054 [Postia placenta MAD-698-R-SB12]	SPCC736.13	GO:0008152//metabolic process;GO:0055114//obsolete oxidation-reduction process;GO:0044710//metabolic process	-	GO:0016491//oxidoreductase activity;GO:0003824//catalytic activity	-
scaffold1.g174	192	20.0872	19	51.7813	1344	99.1198	933	80.4326	scaffold1	700667	701671	-	729	scaffold1.g174	-	K20280	ENOG410PMWX	U	sp|Q9P7N9|Transport protein particle subunit trs31 OS=Schizosaccharomyces pombe (strain 972 / ATCC 24843) OX=284812 GN=trs31 PE=3 SV=1	transporter particle subunit trs31 [Obba rivulosa]	trs31	-	-	-	-
scaffold1.g175	623	18.2681	31	23.6793	1541	31.853	1032	24.9355	scaffold1	702208	705650	+	2601	scaffold1.g175	-	-	ENOG410PRH4	S	-	predicted protein [Postia placenta Mad-698-R] EED82908.1 predicted protein [Postia placenta Mad-698-R] OSX67872.1 hypothetical protein POSPLADRAFT_1129143 [Postia placenta MAD-698-R-SB12]	-	-	-	-	-
scaffold1.g176	982	71.126	50	94.3385	1209	61.7286	426	25.4249	scaffold1	711766	712942	+	1053	scaffold1.g176	GO:0044424;GO:0005622;GO:0005623;GO:0044464;GO:0005737;GO:0052888;GO:0016634;GO:0004158;GO:0016635;GO:0016627;GO:0016491;GO:0004152;GO:0003824;GO:0044205;GO:0009112;GO:0046112;GO:0006207;GO:0006206;GO:0019856;GO:0006753;GO:0019438;GO:0019637;GO:0006793;GO:1901293;GO:0009129;GO:0006796;GO:1901657;GO:0006213;GO:0046390;GO:1901135;GO:1901137;GO:0009260;GO:0042455;GO:0090407;GO:0009119;GO:0009130;GO:…	K00226	ENOG410PMYV	F	sp|Q8P0C0|Putative dihydroorotate dehydrogenase A (fumarate) OS=Streptococcus pyogenes serotype M18 (strain MGAS8232) OX=186103 GN=pyrD PE=3 SV=1	hypothetical protein POSPLADRAFT_1165392 [Postia placenta MAD-698-R-SB12]	pyrD	GO:0044205//'de novo' UMP biosynthetic process;GO:0009112//nucleobase metabolic process;GO:0046112//nucleobase biosynthetic process;GO:1901135//carbohydrate derivative metabolic process;GO:0006207//'de novo' pyrimidine nucleobase biosynthetic process;GO:1901137//carbohydrate derivative biosynthetic process;GO:0006206//pyrimidine nucleobase metabolic process;GO:0009260//ribonucleotide biosynthetic…	GO:0044424//obsolete intracellular part;GO:0005622//intracellular anatomical structure;GO:0005623//obsolete cell;GO:0044464//obsolete cell part;GO:0005737//cytoplasm	GO:0016627//oxidoreductase activity, acting on the CH-CH group of donors;GO:0016491//oxidoreductase activity;GO:0004152//dihydroorotate dehydrogenase activity;GO:0003824//catalytic activity;GO:0052888//obsolete dihydroorotate oxidase (fumarate) activity;GO:0016634//oxidoreductase activity, acting on the CH-CH group of donors, oxygen as acceptor;GO:0004158//dihydroorotate oxidase activity;GO:00166…	ko01240(Biosynthesis of cofactors);ko01100(Metabolic pathways);ko00240(Pyrimidine metabolism)
scaffold1.g177	531	29.8662	17	24.9079	334	13.2427	415	19.2339	scaffold1	713505	714919	-	1356	scaffold1.g177	-	K22496	ENOG410PQ5M	B	sp|Q5A220|Repressor of filamentous growth 1 OS=Candida albicans (strain SC5314 / ATCC MYA-2876) OX=237561 GN=RFG1 PE=2 SV=3	hypothetical protein BN946_scf184829.g43 [Trametes cinnabarina]	RFG1	-	-	-	-
scaffold1.g178	89	7.7223	4	9.04104	163	9.96982	151	10.7961	scaffold1	721623	722501	+	879	scaffold1.g178	-	-	-	-	-	-	-	-	-	-	-
scaffold1.g179	1429	64.0727	52	60.736	3981	125.828	3474	128.352	scaffold1	724480	727175	+	1701	scaffold1.g179	GO:0004683;GO:0032553;GO:0032550;GO:0032555;GO:0097159;GO:0032559;GO:0030554;GO:0036094;GO:0005524;GO:0017076;GO:0032549;GO:1901265;GO:0043167;GO:0043168;GO:0001882;GO:0001883;GO:1901363;GO:0005488;GO:0035639;GO:0016773;GO:0003824;GO:0000166;GO:0016772;GO:0016301;GO:0016740;GO:0004672;GO:0004674;GO:0006793;GO:0006796;GO:0043170;GO:0044237;GO:0019538;GO:0044238;GO:0008152;GO:0036211;GO:0043412;GO:…	K08794	ENOG410PJ6N	T	sp|O14408|Calcium/calmodulin-dependent protein kinase OS=Metarhizium anisopliae OX=5530 PE=2 SV=1	Calcium/calmodulin-dependent protein kinase [Trametes pubescens]	-	GO:0043170//macromolecule metabolic process;GO:0044237//cellular metabolic process;GO:0019538//protein metabolic process;GO:0044238//primary metabolic process;GO:0008152//metabolic process;GO:0036211//protein modification process;GO:0043412//macromolecule modification;GO:0006464//cellular protein modification process;GO:0071704//organic substance metabolic process;GO:0044260//cellular macromolecu…	-	GO:0017076//purine nucleotide binding;GO:0032549//ribonucleoside binding;GO:1901265//nucleoside phosphate binding;GO:0043167//ion binding;GO:0043168//anion binding;GO:0001882//nucleoside binding;GO:0001883//purine nucleoside binding;GO:1901363//heterocyclic compound binding;GO:0005488//binding;GO:0035639//purine ribonucleoside triphosphate binding;GO:0004683//calmodulin-dependent protein kinase a…	-
scaffold1.g18	5472	233.412	111	123.34	18656	560.97	1071	37.6444	scaffold1	75911	78391	+	1788	scaffold1.g18	GO:1901265;GO:1901363;GO:0043167;GO:0005488;GO:0048037;GO:0036094;GO:0000166;GO:0050661;GO:0097159;GO:0050660;GO:0050662;GO:0043168;GO:0004499;GO:0016705;GO:0016709;GO:0004497;GO:0016491;GO:0003824;GO:0008152;GO:0044710;GO:0055114	-	ENOG410PJH7	Q	sp|Q9SVU0|Probable indole-3-pyruvate monooxygenase YUCCA8 OS=Arabidopsis thaliana OX=3702 GN=YUC8 PE=2 SV=1	FAD/NAD(P)-binding domain-containing protein [Laetiporus sulphureus 93-53]	YUC8	GO:0008152//metabolic process;GO:0044710//metabolic process;GO:0055114//obsolete oxidation-reduction process	-	GO:0016491//oxidoreductase activity;GO:0005488//binding;GO:0003824//catalytic activity;GO:0048037//obsolete cofactor binding;GO:0036094//small molecule binding;GO:0000166//nucleotide binding;GO:0050661//NADP binding;GO:0097159//organic cyclic compound binding;GO:0050660//flavin adenine dinucleotide binding;GO:0050662//obsolete coenzyme binding;GO:0043168//anion binding;GO:0004499//N,N-dimethylani…	-
scaffold1.g180	2095	54.9081	93	63.4947	2560	47.2972	3437	74.2275	scaffold1	728044	731514	-	2910	scaffold1.g180	GO:1901363;GO:0003676;GO:0003723;GO:0097159;GO:0005488	-	ENOG410PGBQ	J	sp|Q92359|Pumilio domain-containing protein C6G9.14 OS=Schizosaccharomyces pombe (strain 972 / ATCC 24843) OX=284812 GN=SPAC6G9.14 PE=4 SV=1	hypothetical protein CERSUDRAFT_110088 [Gelatoporia subvermispora B]	SPAC6G9.14	-	-	GO:0097159//organic cyclic compound binding;GO:0005488//binding;GO:1901363//heterocyclic compound binding;GO:0003676//nucleic acid binding;GO:0003723//RNA binding	-
scaffold1.g181	1167	42.7499	27	25.765	2090	53.9702	2334	70.4528	scaffold1	733338	735980	-	2082	scaffold1.g181	GO:0048522;GO:0010506;GO:0010508;GO:0031323;GO:0031325;GO:0031329;GO:0065007;GO:0050789;GO:0009893;GO:0009894;GO:0009896;GO:0050794;GO:0031331;GO:0048518;GO:0019222	K21249	ENOG410PH4G	S	sp|Q8K245|UV radiation resistance associated protein OS=Mus musculus OX=10090 GN=Uvrag PE=1 SV=2	hypothetical protein POSPLADRAFT_1051995 [Postia placenta MAD-698-R-SB12]	Uvrag	GO:0031323//regulation of cellular metabolic process;GO:0031325//positive regulation of cellular metabolic process;GO:0031329//regulation of cellular catabolic process;GO:0065007//biological regulation;GO:0050789//regulation of biological process;GO:0009893//positive regulation of metabolic process;GO:0009894//regulation of catabolic process;GO:0009896//positive regulation of catabolic process;GO…	-	-	-
scaffold1.g182	659	34.6867	17	23.3092	1014	37.6234	1252	54.3018	scaffold1	737859	739482	+	1449	scaffold1.g182	-	-	ENOG410Q3BM	S	-	predicted protein [Fibroporia radiculosa] CCM01315.1 predicted protein [Fibroporia radiculosa]	-	-	-	-	-
scaffold1.g183	2801	55.7194	72	37.3102	3778	52.9783	4762	78.0577	scaffold1	739700	743808	-	3834	scaffold1.g183	-	K18730	ENOG410PHYE	E	sp|O36025|GYF domain-containing protein mpd2 OS=Schizosaccharomyces pombe (strain 972 / ATCC 24843) OX=284812 GN=mpd2 PE=1 SV=1	predicted protein [Fibroporia radiculosa] CCM01314.1 predicted protein [Fibroporia radiculosa]	mpd2	-	-	-	-
scaffold1.g184	0	0	1	1.80944	0	0	0	0	scaffold1	748702	749799	+	1098	scaffold1.g184	GO:0016891;GO:0016788;GO:0004519;GO:0004521;GO:0004540;GO:0004518;GO:0016893;GO:0004523;GO:0016787;GO:0005488;GO:1901363;GO:0003964;GO:0097159;GO:0003676;GO:0003723;GO:0016740;GO:0003824;GO:0034061;GO:0016772;GO:0016779;GO:0090305;GO:0006259;GO:0043170;GO:0044237;GO:0006278;GO:0044238;GO:0046483;GO:0008152;GO:0009059;GO:0009058;GO:0006725;GO:0009987;GO:1901576;GO:0006260;GO:0071704;GO:0044260;GO:…	-	ENOG410QDNB	S	-	predicted protein [Fibroporia radiculosa] CCM06920.1 predicted protein [Fibroporia radiculosa]	-	GO:0009058//biosynthetic process;GO:0006725//cellular aromatic compound metabolic process;GO:0009987//cellular process;GO:1901576//organic substance biosynthetic process;GO:0006260//DNA replication;GO:0071704//organic substance metabolic process;GO:0044260//cellular macromolecule metabolic process;GO:0006139//nucleobase-containing compound metabolic process;GO:1901360//organic cyclic compound met…	-	GO:0005488//binding;GO:1901363//heterocyclic compound binding;GO:0003964//RNA-directed DNA polymerase activity;GO:0097159//organic cyclic compound binding;GO:0003676//nucleic acid binding;GO:0003723//RNA binding;GO:0016740//transferase activity;GO:0003824//catalytic activity;GO:0034061//DNA polymerase activity;GO:0016772//transferase activity, transferring phosphorus-containing groups;GO:0016891/…	-
scaffold1.g185	0	0	3	2.91743	14	0.368424	27	0.830565	scaffold1	751361	753960	+	2043	scaffold1.g185	GO:0016891;GO:0016788;GO:0004519;GO:0004521;GO:0004540;GO:0004518;GO:0016893;GO:0004523;GO:0016787;GO:0005488;GO:1901363;GO:0003964;GO:0097159;GO:0003676;GO:0003723;GO:0016740;GO:0003824;GO:0034061;GO:0016772;GO:0016779;GO:0090305;GO:0006259;GO:0043170;GO:0044237;GO:0006278;GO:0044238;GO:0046483;GO:0008152;GO:0009059;GO:0009058;GO:0006725;GO:0009987;GO:1901576;GO:0006260;GO:0071704;GO:0044260;GO:…	-	ENOG410QDNB	S	sp|Q9NBX4|Probable RNA-directed DNA polymerase from transposon X-element OS=Drosophila melanogaster OX=7227 GN=X-element\ORF2 PE=3 SV=1	polyprotein, partial [Phanerochaete chrysosporium RP-78]	X-element\ORF2	GO:0009058//biosynthetic process;GO:0006725//cellular aromatic compound metabolic process;GO:0009987//cellular process;GO:1901576//organic substance biosynthetic process;GO:0006260//DNA replication;GO:0071704//organic substance metabolic process;GO:0044260//cellular macromolecule metabolic process;GO:0006139//nucleobase-containing compound metabolic process;GO:1901360//organic cyclic compound met…	-	GO:0005488//binding;GO:1901363//heterocyclic compound binding;GO:0003964//RNA-directed DNA polymerase activity;GO:0097159//organic cyclic compound binding;GO:0003676//nucleic acid binding;GO:0003723//RNA binding;GO:0016740//transferase activity;GO:0003824//catalytic activity;GO:0034061//DNA polymerase activity;GO:0016772//transferase activity, transferring phosphorus-containing groups;GO:0016891/…	-
scaffold1.g186	1855	111.752	46	72.189	2670	113.388	1798	89.2553	scaffold1	756324	757936	+	1266	scaffold1.g186	GO:0004553;GO:0016798;GO:0016787;GO:0003824;GO:0071704;GO:0005975;GO:0044238;GO:0008152	-	ENOG410PNIT	G	sp|Q9USW3|Probable glycosidase C21B10.07 OS=Schizosaccharomyces pombe (strain 972 / ATCC 24843) OX=284812 GN=SPBC21B10.07 PE=3 SV=1	hypothetical protein POSPLDRAFT_112923 [Postia placenta Mad-698-R] EED82529.1 hypothetical protein POSPLDRAFT_112923 [Postia placenta Mad-698-R] OSX67888.1 glycoside hydrolase family 16 protein [Postia placenta MAD-698-R-SB12]	SPBC21B10.07	GO:0071704//organic substance metabolic process;GO:0005975//carbohydrate metabolic process;GO:0044238//primary metabolic process;GO:0008152//metabolic process	-	GO:0003824//catalytic activity;GO:0004553//hydrolase activity, hydrolyzing O-glycosyl compounds;GO:0016798//hydrolase activity, acting on glycosyl bonds;GO:0016787//hydrolase activity	-
scaffold1.g187	1015	396.988	18	183.394	1360	374.967	1030	331.956	scaffold1	758461	758716	-	195	scaffold1.g187	GO:0044422;GO:0044446;GO:0044391;GO:0015935;GO:0044444;GO:0043232;GO:0032991;GO:0043228;GO:0044424;GO:0005623;GO:0044464;GO:0005840;GO:0043226;GO:0043229;GO:0030529;GO:0005737;GO:0005622;GO:0003723;GO:1901363;GO:0043167;GO:0003676;GO:0097159;GO:0046872;GO:0043169;GO:0005488;GO:0003735;GO:0005198;GO:0006412;GO:1901576;GO:0008152;GO:0009059;GO:0009058;GO:0044249;GO:0043170;GO:0044237;GO:0010467;GO:…	K02980	ENOG410PRVZ	J	sp|L7IM20|40S ribosomal protein S29 OS=Magnaporthe oryzae (strain Y34) OX=1143189 GN=RPS29 PE=3 SV=1	40S ribosomal protein S29A [Postia placenta Mad-698-R] XP_002472250.1 40S ribosomal protein S29 [Postia placenta Mad-698-R] EED82507.1 40S ribosomal protein S29 [Postia placenta Mad-698-R] EED82904.1 40S ribosomal protein S29A [Postia placenta Mad-698-R] OSX67887.1 hypothetical protein POSPLADRAFT_1038227 [Postia placenta MAD-698-R-SB12]	RPS29	GO:0008152//metabolic process;GO:0009059//macromolecule biosynthetic process;GO:0009058//biosynthetic process;GO:0044249//cellular biosynthetic process;GO:0043170//macromolecule metabolic process;GO:0044237//cellular metabolic process;GO:0010467//gene expression;GO:0009987//cellular process;GO:0019538//protein metabolic process;GO:0044267//cellular protein metabolic process;GO:0044260//cellular m…	GO:0005623//obsolete cell;GO:0044464//obsolete cell part;GO:0005840//ribosome;GO:0043226//organelle;GO:0043229//intracellular organelle;GO:0030529//ribonucleoprotein complex;GO:0005737//cytoplasm;GO:0005622//intracellular anatomical structure;GO:0044422//obsolete organelle part;GO:0044446//obsolete intracellular organelle part;GO:0044391//ribosomal subunit;GO:0015935//small ribosomal subunit;GO:0…	GO:0003723//RNA binding;GO:1901363//heterocyclic compound binding;GO:0043167//ion binding;GO:0003676//nucleic acid binding;GO:0097159//organic cyclic compound binding;GO:0046872//metal ion binding;GO:0043169//cation binding;GO:0005488//binding;GO:0003735//structural constituent of ribosome;GO:0005198//structural molecule activity	ko03010(Ribosome)
scaffold1.g188	197	11.729	19	29.4681	1754	73.6154	4904	240.591	scaffold1	766386	768061	-	1281	scaffold1.g188	GO:0004553;GO:0016798;GO:0016787;GO:0003824;GO:0071704;GO:0005975;GO:0044238;GO:0008152	-	ENOG410PNIT	G	sp|Q9USW3|Probable glycosidase C21B10.07 OS=Schizosaccharomyces pombe (strain 972 / ATCC 24843) OX=284812 GN=SPBC21B10.07 PE=3 SV=1	hypothetical protein POSPLDRAFT_53931 [Postia placenta Mad-698-R] EED82530.1 hypothetical protein POSPLDRAFT_53931 [Postia placenta Mad-698-R] OSX67890.1 glycoside hydrolase family 16 protein [Postia placenta MAD-698-R-SB12]	SPBC21B10.07	GO:0071704//organic substance metabolic process;GO:0005975//carbohydrate metabolic process;GO:0044238//primary metabolic process;GO:0008152//metabolic process	-	GO:0003824//catalytic activity;GO:0004553//hydrolase activity, hydrolyzing O-glycosyl compounds;GO:0016798//hydrolase activity, acting on glycosyl bonds;GO:0016787//hydrolase activity	-
scaffold1.g189	2927	118.68	127	134.141	4065	116.188	2810	93.8849	scaffold1	769367	771912	-	1881	scaffold1.g189	GO:0044425;GO:0044232;GO:0071563;GO:0071561;GO:0000329;GO:0032991;GO:0043234;GO:0000322;GO:0000323;GO:0000324;GO:0044446;GO:0044437;GO:0005774;GO:0044422;GO:0043231;GO:0031090;GO:0043229;GO:0044424;GO:0044444;GO:0005622;GO:0005623;GO:0044464;GO:0016020;GO:0005773;GO:0005737;GO:0043226;GO:0043227;GO:0010324;GO:0016237;GO:0022614;GO:0071562;GO:0022406;GO:0044237;GO:0015031;GO:0033554;GO:0070925;GO:…	K08332	ENOG410PG4R	U	sp|P0CM60|Vacuolar protein 8 OS=Cryptococcus neoformans var. neoformans serotype D (strain JEC21 / ATCC MYA-565) OX=214684 GN=VAC8 PE=3 SV=1	hypothetical protein POSPLADRAFT_1165420 [Postia placenta MAD-698-R-SB12]	VAC8	GO:0022614//membrane to membrane docking;GO:0071562//nucleus-vacuole junction assembly;GO:0022406//membrane docking;GO:0044237//cellular metabolic process;GO:0015031//protein transport;GO:0033554//cellular response to stress;GO:0070925//organelle assembly;GO:0007154//cell communication;GO:0044085//cellular component biogenesis;GO:0051649//establishment of localization in cell;GO:0031667//response…	GO:0000324//fungal-type vacuole;GO:0044446//obsolete intracellular organelle part;GO:0044437//obsolete vacuolar part;GO:0005774//vacuolar membrane;GO:0044422//obsolete organelle part;GO:0043231//intracellular membrane-bounded organelle;GO:0031090//organelle membrane;GO:0043229//intracellular organelle;GO:0044424//obsolete intracellular part;GO:0044444//obsolete cytoplasmic part;GO:0044425//obsole…	-	-
scaffold1.g19	82	13.715	4	17.4278	409	48.2222	82	11.3013	scaffold1	78660	79394	+	456	scaffold1.g19	GO:0043226;GO:0043227;GO:0044424;GO:0043229;GO:0005622;GO:0005623;GO:0044464;GO:0005634;GO:0043231;GO:0005737;GO:0019239;GO:0016814;GO:0004131;GO:0016810;GO:0008270;GO:0005488;GO:0043167;GO:0043169;GO:0046914;GO:0046872;GO:0003824;GO:0016787;GO:0009112;GO:0019858;GO:0006206;GO:0046087;GO:0044281;GO:0019438;GO:1901657;GO:0044237;GO:1901135;GO:0044271;GO:0044238;GO:0043094;GO:0046483;GO:0055086;GO:…	K03365	ENOG410PNUF	F	sp|P78594|Cytosine deaminase OS=Candida albicans OX=5476 GN=FCA1 PE=3 SV=1	cytosine deaminase [Laetiporus sulphureus 93-53]	FCA1	GO:0044237//cellular metabolic process;GO:1901135//carbohydrate derivative metabolic process;GO:0044271//cellular nitrogen compound biosynthetic process;GO:0044238//primary metabolic process;GO:0043094//cellular metabolic compound salvage;GO:0046483//heterocycle metabolic process;GO:0055086//nucleobase-containing small molecule metabolic process;GO:1901360//organic cyclic compound metabolic proce…	GO:0005737//cytoplasm;GO:0043226//organelle;GO:0043227//membrane-bounded organelle;GO:0044424//obsolete intracellular part;GO:0043229//intracellular organelle;GO:0005622//intracellular anatomical structure;GO:0005623//obsolete cell;GO:0044464//obsolete cell part;GO:0005634//nucleus;GO:0043231//intracellular membrane-bounded organelle	GO:0019239//deaminase activity;GO:0016814//hydrolase activity, acting on carbon-nitrogen (but not peptide) bonds, in cyclic amidines;GO:0004131//cytosine deaminase activity;GO:0016810//hydrolase activity, acting on carbon-nitrogen (but not peptide) bonds;GO:0008270//zinc ion binding;GO:0005488//binding;GO:0043167//ion binding;GO:0043169//cation binding;GO:0046914//transition metal ion binding;GO:…	ko01232(Nucleotide metabolism);ko01100(Metabolic pathways);ko00330(Arginine and proline metabolism);ko00240(Pyrimidine metabolism)
scaffold1.g190	667	29.9594	14	16.3809	1539	48.7292	990	36.6417	scaffold1	772999	775299	+	1698	scaffold1.g190	GO:0004810;GO:0070566;GO:0097159;GO:0003723;GO:1901363;GO:0003676;GO:0005488;GO:0016772;GO:0003824;GO:0016740;GO:0016779;GO:0043170;GO:0044237;GO:0044238;GO:0016070;GO:0046483;GO:0008152;GO:0006725;GO:0009987;GO:0010467;GO:0071704;GO:0044260;GO:0006139;GO:1901360;GO:0006807;GO:0034641;GO:0090304;GO:0006396	K00974	ENOG410PHA4	J	sp|P21269|CCA tRNA nucleotidyltransferase, mitochondrial OS=Saccharomyces cerevisiae (strain ATCC 204508 / S288c) OX=559292 GN=CCA1 PE=1 SV=1	hypothetical protein POSPLADRAFT_1128509 [Postia placenta MAD-698-R-SB12]	CCA1	GO:0034641//cellular nitrogen compound metabolic process;GO:0008152//metabolic process;GO:0090304//nucleic acid metabolic process;GO:0006725//cellular aromatic compound metabolic process;GO:0006396//RNA processing;GO:0009987//cellular process;GO:0010467//gene expression;GO:0071704//organic substance metabolic process;GO:0043170//macromolecule metabolic process;GO:0044260//cellular macromolecule m…	-	GO:0003723//RNA binding;GO:1901363//heterocyclic compound binding;GO:0003676//nucleic acid binding;GO:0005488//binding;GO:0016772//transferase activity, transferring phosphorus-containing groups;GO:0003824//catalytic activity;GO:0016740//transferase activity;GO:0016779//nucleotidyltransferase activity;GO:0004810//tRNA adenylyltransferase activity;GO:0070566//adenylyltransferase activity;GO:009715…	-
scaffold1.g191	179	12.9281	5	9.40705	260	13.2373	191	11.367	scaffold1	776034	777089	-	1056	scaffold1.g191	-	-	ENOG410QDBV	B	sp|Q6WRX6|Mating-type M-specific polypeptide Mc OS=Schizosaccharomyces kambucha OX=204045 GN=matMc PE=3 SV=1	hypothetical protein BN946_scf184829.g29 [Trametes cinnabarina]	matMc	-	-	-	-
scaffold1.g192	918	40.2382	22	25.1201	683	21.1038	510	18.4204	scaffold1	778298	780508	-	1740	scaffold1.g192	GO:0044428;GO:0070013;GO:0043233;GO:0043232;GO:0005730;GO:0031981;GO:0043228;GO:0031974;GO:0044422;GO:0044446;GO:0043231;GO:0005634;GO:0043226;GO:0043227;GO:0043229;GO:0044424;GO:0005622;GO:0005623;GO:0044464;GO:0003723;GO:0032553;GO:0032550;GO:0032555;GO:0070035;GO:0032559;GO:0097159;GO:0030554;GO:0036094;GO:0005524;GO:0017076;GO:0032549;GO:1901265;GO:0042623;GO:0043168;GO:0001882;GO:0001883;GO:…	K14779	ENOG410PG1I	A	sp|Q5K5B6|DEAD-box ATP-dependent RNA helicase 57 OS=Oryza sativa subsp. japonica OX=39947 GN=Os07g0647900 PE=2 SV=2	hypothetical protein CERSUDRAFT_146544 [Gelatoporia subvermispora B]	Os07g0647900	GO:1901564//organonitrogen compound metabolic process;GO:0046128//purine ribonucleoside metabolic process;GO:0046034//ATP metabolic process;GO:0009205//purine ribonucleoside triphosphate metabolic process;GO:0009207//purine ribonucleoside triphosphate catabolic process;GO:0042454//ribonucleoside catabolic process;GO:0009199//ribonucleoside triphosphate metabolic process;GO:0009987//cellular proce…	GO:0044446//obsolete intracellular organelle part;GO:0043231//intracellular membrane-bounded organelle;GO:0005634//nucleus;GO:0043226//organelle;GO:0043227//membrane-bounded organelle;GO:0043229//intracellular organelle;GO:0044424//obsolete intracellular part;GO:0005622//intracellular anatomical structure;GO:0005623//obsolete cell;GO:0044464//obsolete cell part;GO:0044428//obsolete nuclear part;G…	GO:0017076//purine nucleotide binding;GO:0032549//ribonucleoside binding;GO:1901265//nucleoside phosphate binding;GO:0042623//ATP hydrolysis activity;GO:0043168//anion binding;GO:0001882//nucleoside binding;GO:0001883//purine nucleoside binding;GO:0016787//hydrolase activity;GO:1901363//heterocyclic compound binding;GO:0003676//nucleic acid binding;GO:0043167//ion binding;GO:0016887//ATP hydrolys…	-
scaffold1.g193	8508	548.979	103	173.128	8419	382.941	6794	361.232	scaffold1	784986	786854	+	1182	scaffold1.g193	GO:0005681;GO:0030529;GO:0044422;GO:0044428;GO:0044446;GO:0032991;GO:0044424;GO:0005622;GO:0005623;GO:0044464;GO:0043231;GO:0043226;GO:0043227;GO:0043229;GO:0005634;GO:0003723;GO:0032553;GO:0032550;GO:0032555;GO:0032559;GO:0097159;GO:0030554;GO:0036094;GO:0005524;GO:0017076;GO:0032549;GO:1901265;GO:0043168;GO:0001882;GO:0001883;GO:1901363;GO:0043167;GO:0005488;GO:0035639;GO:0070035;GO:0000166;GO:…	K12812	ENOG410PGTN	A	sp|P0CQ96|ATP-dependent RNA helicase SUB2 OS=Cryptococcus neoformans var. neoformans serotype D (strain JEC21 / ATCC MYA-565) OX=214684 GN=SUB2 PE=3 SV=1	predicted protein [Fibroporia radiculosa] CCM01304.1 predicted protein [Fibroporia radiculosa]	SUB2	GO:0006163//purine nucleotide metabolic process;GO:1901565//organonitrogen compound catabolic process;GO:1901564//organonitrogen compound metabolic process;GO:0046128//purine ribonucleoside metabolic process;GO:0046034//ATP metabolic process;GO:0009203//ribonucleoside triphosphate catabolic process;GO:0009205//purine ribonucleoside triphosphate metabolic process;GO:0044238//primary metabolic proc…	GO:0044464//obsolete cell part;GO:0043231//intracellular membrane-bounded organelle;GO:0043226//organelle;GO:0043227//membrane-bounded organelle;GO:0043229//intracellular organelle;GO:0005634//nucleus;GO:0005681//spliceosomal complex;GO:0030529//ribonucleoprotein complex;GO:0044422//obsolete organelle part;GO:0044428//obsolete nuclear part;GO:0044446//obsolete intracellular organelle part;GO:0032…	GO:0003723//RNA binding;GO:0001883//purine nucleoside binding;GO:0032553//ribonucleotide binding;GO:1901363//heterocyclic compound binding;GO:0032550//purine ribonucleoside binding;GO:0043167//ion binding;GO:0032555//purine ribonucleotide binding;GO:0005488//binding;GO:0035639//purine ribonucleoside triphosphate binding;GO:0070035//obsolete purine NTP-dependent helicase activity;GO:0000166//nucle…	ko03040(Spliceosome);ko03015(mRNA surveillance pathway);ko03013(Nucleocytoplasmic transport)
scaffold1.g194	2667	61.7511	105	63.3305	973	15.881	1525	29.0954	scaffold1	787672	792603	+	3294	scaffold1.g194	GO:0031224;GO:0016021;GO:0044425;GO:0044424;GO:0044444;GO:0005622;GO:0005623;GO:0044464;GO:0005829;GO:0005737;GO:0016020;GO:0016462;GO:0016817;GO:0016818;GO:0017111;GO:0016787;GO:0004872;GO:0032553;GO:0032550;GO:0097159;GO:0032555;GO:0016772;GO:0032559;GO:0016775;GO:0000156;GO:0000155;GO:0016773;GO:0030554;GO:0003824;GO:0036094;GO:0016301;GO:0005524;GO:0004672;GO:0017076;GO:0032549;GO:0004673;GO:…	-	ENOG410PIMD	T	sp|Q54Q69|Hybrid signal transduction histidine kinase G OS=Dictyostelium discoideum OX=44689 GN=dhkG PE=3 SV=1	histidine kinase [Laetiporus sulphureus 93-53]	dhkG	GO:0033554//cellular response to stress;GO:0006950//response to stress;GO:0051726//regulation of cell cycle;GO:0007243//intracellular signal transduction;GO:0031137//regulation of conjugation with cellular fusion;GO:0006979//response to oxidative stress;GO:0034599//cellular response to oxidative stress;GO:0019538//protein metabolic process;GO:0007346//regulation of mitotic cell cycle;GO:0044238//…	GO:0005737//cytoplasm;GO:0016020//membrane;GO:0031224//intrinsic component of membrane;GO:0016021//integral component of membrane;GO:0044425//obsolete membrane part;GO:0044424//obsolete intracellular part;GO:0044444//obsolete cytoplasmic part;GO:0005622//intracellular anatomical structure;GO:0005623//obsolete cell;GO:0044464//obsolete cell part;GO:0005829//cytosol	GO:0016462//pyrophosphatase activity;GO:0016817//hydrolase activity, acting on acid anhydrides;GO:0016818//hydrolase activity, acting on acid anhydrides, in phosphorus-containing anhydrides;GO:0017111//nucleoside-triphosphatase activity;GO:0016787//hydrolase activity;GO:0036094//small molecule binding;GO:0004872//signaling receptor activity;GO:0016301//kinase activity;GO:0032553//ribonucleotide b…	-
scaffold1.g195	1571	135.848	43	96.8606	576	35.1109	914	65.1262	scaffold1	792825	794213	+	882	scaffold1.g195	GO:0031224;GO:0016021;GO:0044425;GO:0044424;GO:0044444;GO:0005622;GO:0005623;GO:0044464;GO:0005829;GO:0005737;GO:0016020;GO:0016462;GO:0016817;GO:0016818;GO:0017111;GO:0016787;GO:0004872;GO:0032553;GO:0032550;GO:0097159;GO:0032555;GO:0016772;GO:0032559;GO:0016775;GO:0000156;GO:0000155;GO:0016773;GO:0030554;GO:0003824;GO:0036094;GO:0016301;GO:0005524;GO:0004672;GO:0017076;GO:0032549;GO:0004673;GO:…	-	ENOG410PIMD	T	-	histidine kinase [Gelatoporia subvermispora B]	-	GO:0033554//cellular response to stress;GO:0006950//response to stress;GO:0051726//regulation of cell cycle;GO:0007243//intracellular signal transduction;GO:0031137//regulation of conjugation with cellular fusion;GO:0006979//response to oxidative stress;GO:0034599//cellular response to oxidative stress;GO:0019538//protein metabolic process;GO:0007346//regulation of mitotic cell cycle;GO:0044238//…	GO:0005737//cytoplasm;GO:0016020//membrane;GO:0031224//intrinsic component of membrane;GO:0016021//integral component of membrane;GO:0044425//obsolete membrane part;GO:0044424//obsolete intracellular part;GO:0044444//obsolete cytoplasmic part;GO:0005622//intracellular anatomical structure;GO:0005623//obsolete cell;GO:0044464//obsolete cell part;GO:0005829//cytosol	GO:0016462//pyrophosphatase activity;GO:0016817//hydrolase activity, acting on acid anhydrides;GO:0016818//hydrolase activity, acting on acid anhydrides, in phosphorus-containing anhydrides;GO:0017111//nucleoside-triphosphatase activity;GO:0016787//hydrolase activity;GO:0036094//small molecule binding;GO:0004872//signaling receptor activity;GO:0016301//kinase activity;GO:0032553//ribonucleotide b…	-
scaffold1.g196	5581	255.189	55	65.5109	2525	81.3868	4086	153.95	scaffold1	795378	797806	+	1668	scaffold1.g196	GO:0031224;GO:0016021;GO:0044425;GO:0044424;GO:0044444;GO:0005622;GO:0005623;GO:0044464;GO:0005829;GO:0005737;GO:0016020;GO:0016462;GO:0016817;GO:0016818;GO:0017111;GO:0016787;GO:0004872;GO:0032553;GO:0032550;GO:0097159;GO:0032555;GO:0016772;GO:0032559;GO:0016775;GO:0000156;GO:0000155;GO:0016773;GO:0030554;GO:0003824;GO:0036094;GO:0016301;GO:0005524;GO:0004672;GO:0017076;GO:0032549;GO:0004673;GO:…	-	ENOG410PIMD	T	sp|O14002|Peroxide stress-activated histidine kinase mak2 OS=Schizosaccharomyces pombe (strain 972 / ATCC 24843) OX=284812 GN=mak2 PE=3 SV=1	histidine kinase [Laetiporus sulphureus 93-53]	mak2	GO:0033554//cellular response to stress;GO:0006950//response to stress;GO:0051726//regulation of cell cycle;GO:0007243//intracellular signal transduction;GO:0031137//regulation of conjugation with cellular fusion;GO:0006979//response to oxidative stress;GO:0034599//cellular response to oxidative stress;GO:0019538//protein metabolic process;GO:0007346//regulation of mitotic cell cycle;GO:0044238//…	GO:0005737//cytoplasm;GO:0016020//membrane;GO:0031224//intrinsic component of membrane;GO:0016021//integral component of membrane;GO:0044425//obsolete membrane part;GO:0044424//obsolete intracellular part;GO:0044444//obsolete cytoplasmic part;GO:0005622//intracellular anatomical structure;GO:0005623//obsolete cell;GO:0044464//obsolete cell part;GO:0005829//cytosol	GO:0016462//pyrophosphatase activity;GO:0016817//hydrolase activity, acting on acid anhydrides;GO:0016818//hydrolase activity, acting on acid anhydrides, in phosphorus-containing anhydrides;GO:0017111//nucleoside-triphosphatase activity;GO:0016787//hydrolase activity;GO:0036094//small molecule binding;GO:0004872//signaling receptor activity;GO:0016301//kinase activity;GO:0032553//ribonucleotide b…	-
scaffold1.g197	1028	75.3161	24	45.8045	2215	114.396	1770	106.856	scaffold1	798298	799801	-	1041	scaffold1.g197	GO:0005886;GO:0071944;GO:0005623;GO:0044464;GO:0031224;GO:0044425;GO:0016020;GO:0016021;GO:0005215;GO:0044699;GO:0051179;GO:0051234;GO:0044763;GO:0044765;GO:0055085;GO:0009987;GO:0006810	-	ENOG410PNV4	U	-	MFS general substrate transporter [Obba rivulosa]	-	GO:0006810//transport;GO:0044699//biological_process;GO:0051179//localization;GO:0051234//establishment of localization;GO:0044763//cellular process;GO:0044765//transport;GO:0055085//transmembrane transport;GO:0009987//cellular process	GO:0044464//obsolete cell part;GO:0031224//intrinsic component of membrane;GO:0044425//obsolete membrane part;GO:0016020//membrane;GO:0016021//integral component of membrane;GO:0005886//plasma membrane;GO:0071944//cell periphery;GO:0005623//obsolete cell	GO:0005215//transporter activity	-
scaffold1.g198	2491	172.088	26	46.7898	2519	122.673	2626	149.487	scaffold1	802631	803894	-	1104	scaffold1.g198	GO:0097472;GO:0004693;GO:0032553;GO:0032550;GO:0032555;GO:0097159;GO:0032559;GO:0030554;GO:0036094;GO:0005524;GO:0017076;GO:0032549;GO:1901265;GO:0043167;GO:0043168;GO:0001882;GO:0001883;GO:1901363;GO:0005488;GO:0035639;GO:0000166;GO:0016773;GO:0003824;GO:0004674;GO:0016772;GO:0016301;GO:0016740;GO:0004672;GO:0044763;GO:0044699;GO:0007049;GO:0006793;GO:0006796;GO:0044237;GO:0044238;GO:0006464;GO:…	K06655	ENOG410PGBA	D	sp|Q9HGY5|Negative regulator of the PHO system OS=Candida albicans OX=5476 GN=PHO85 PE=3 SV=1	Pkinase-domain-containing protein [Laetiporus sulphureus 93-53]	PHO85	GO:0044699//biological_process;GO:0007049//cell cycle;GO:0006793//phosphorus metabolic process;GO:0006796//phosphate-containing compound metabolic process;GO:0044237//cellular metabolic process;GO:0044238//primary metabolic process;GO:0006464//cellular protein modification process;GO:0071704//organic substance metabolic process;GO:0043170//macromolecule metabolic process;GO:0008152//metabolic pro…	-	GO:0005524//ATP binding;GO:0017076//purine nucleotide binding;GO:0032549//ribonucleoside binding;GO:1901265//nucleoside phosphate binding;GO:0043167//ion binding;GO:0043168//anion binding;GO:0001882//nucleoside binding;GO:0001883//purine nucleoside binding;GO:1901363//heterocyclic compound binding;GO:0005488//binding;GO:0097472//cyclin-dependent protein kinase activity;GO:0004693//cyclin-dependen…	ko04138(Autophagy);ko04111(Cell cycle)
scaffold1.g199	1072	57.1348	11	15.2722	1240	46.5876	1100	48.3094	scaffold1	805541	807150	+	1431	scaffold1.g199	GO:0032991;GO:0030529;GO:0044424;GO:0005622;GO:0005623;GO:0044464;GO:0005488;GO:1901363;GO:0003676;GO:0097159	K14546	ENOG410PGRK	A	sp|Q9HE11|U3 small nucleolar RNA-associated protein 5 OS=Schizosaccharomyces pombe (strain 972 / ATCC 24843) OX=284812 GN=utp5 PE=3 SV=2	hypothetical protein POSPLADRAFT_1176894 [Postia placenta MAD-698-R-SB12]	utp5	-	GO:0005622//intracellular anatomical structure;GO:0005623//obsolete cell;GO:0044464//obsolete cell part;GO:0032991//protein-containing complex;GO:0030529//ribonucleoprotein complex;GO:0044424//obsolete intracellular part	GO:0005488//binding;GO:1901363//heterocyclic compound binding;GO:0003676//nucleic acid binding;GO:0097159//organic cyclic compound binding	ko03008(Ribosome biogenesis in eukaryotes)
scaffold1.g2	2797	117.146	24	26.1848	1307	38.5882	1354	46.7291	scaffold1	14522	17524	+	1821	scaffold1.g2	GO:0043226;GO:0043227;GO:0044424;GO:0043229;GO:0005622;GO:0005623;GO:0044464;GO:0005634;GO:0043231;GO:0030145;GO:0004177;GO:0070011;GO:0016787;GO:0008233;GO:0008238;GO:0001071;GO:0097159;GO:0003700;GO:0000981;GO:0008270;GO:1901363;GO:0003677;GO:0003676;GO:0046872;GO:0043167;GO:0046914;GO:0043169;GO:0005488;GO:0016757;GO:0016763;GO:0016740;GO:0003950;GO:0003824;GO:0006508;GO:0034654;GO:0051171;GO:…	K10798	ENOG410PKWZ	L	sp|Q5Z8Q9|Poly [ADP-ribose] polymerase 2-A OS=Oryza sativa subsp. japonica OX=39947 GN=PARP2-A PE=3 SV=2	PARP-domain-containing protein [Daedalea quercina L-15889]	PARP2-A	GO:0006508//proteolysis;GO:0034654//nucleobase-containing compound biosynthetic process;GO:0051171//regulation of nitrogen compound metabolic process;GO:0010556//regulation of macromolecule biosynthetic process;GO:0019219//regulation of nucleobase-containing compound metabolic process;GO:0006355//regulation of transcription, DNA-templated;GO:0010468//regulation of gene expression;GO:0044271//cell…	GO:0043226//organelle;GO:0043227//membrane-bounded organelle;GO:0044424//obsolete intracellular part;GO:0043229//intracellular organelle;GO:0005622//intracellular anatomical structure;GO:0005623//obsolete cell;GO:0044464//obsolete cell part;GO:0005634//nucleus;GO:0043231//intracellular membrane-bounded organelle	GO:0030145//manganese ion binding;GO:0004177//aminopeptidase activity;GO:0070011//peptidase activity;GO:0016787//hydrolase activity;GO:0008233//peptidase activity;GO:0008238//exopeptidase activity;GO:0001071//DNA-binding transcription factor activity;GO:0016763//pentosyltransferase activity;GO:0097159//organic cyclic compound binding;GO:0016740//transferase activity;GO:0003700//DNA-binding transc…	ko03410(Base excision repair)
scaffold1.g20	875	13.2965	55	21.7717	1539	16.4858	1064	13.323	scaffold1	79695	85606	-	5019	scaffold1.g20	GO:0008967;GO:0042578;GO:0016788;GO:0016791;GO:0003824;GO:0016824;GO:0019120;GO:0016787;GO:0006793;GO:0006796;GO:0044237;GO:0009987;GO:0016311;GO:0008152	-	ENOG410PQK9	E	sp|Q51645|(S)-2-haloacid dehalogenase 4A OS=Burkholderia cepacia OX=292 GN=hdl IVa PE=1 SV=3	haloacid dehalogenase [Laetiporus sulphureus 93-53]	hdl	GO:0006793//phosphorus metabolic process;GO:0006796//phosphate-containing compound metabolic process;GO:0044237//cellular metabolic process;GO:0009987//cellular process;GO:0016311//dephosphorylation;GO:0008152//metabolic process	-	GO:0016791//phosphatase activity;GO:0003824//catalytic activity;GO:0016824//hydrolase activity, acting on acid halide bonds;GO:0019120//hydrolase activity, acting on acid halide bonds, in C-halide compounds;GO:0016787//hydrolase activity;GO:0008967//phosphoglycolate phosphatase activity;GO:0042578//phosphoric ester hydrolase activity;GO:0016788//hydrolase activity, acting on ester bonds	-
scaffold1.g200	487	20.6005	14	15.4269	857	25.5549	697	24.2949	scaffold1	807845	809705	+	1803	scaffold1.g200	-	-	ENOG410Q4FD	S	-	predicted protein [Fibroporia radiculosa] CCM01301.1 predicted protein [Fibroporia radiculosa]	-	-	-	-	-
scaffold1.g201	1595	78.2808	132	168.76	4544	157.208	3815	154.284	scaffold1	810251	812049	+	1554	scaffold1.g201	GO:0043231;GO:0043226;GO:0043227;GO:0044424;GO:0043229;GO:0005622;GO:0005623;GO:0044444;GO:0044464;GO:0005783;GO:0005737;GO:0070704;GO:0016717;GO:0000249;GO:0004497;GO:0009055;GO:0005506;GO:0097159;GO:0043167;GO:1901363;GO:0046906;GO:0020037;GO:0046914;GO:0043169;GO:0005488;GO:0003824;GO:0046872;GO:0016491;GO:0016705;GO:0006696;GO:0044237;GO:0044108;GO:0008204;GO:0044107;GO:0016129;GO:0016128;GO:…	K09831	ENOG410PIER	Q	sp|O13820|Cytochrome P450 61 OS=Schizosaccharomyces pombe (strain 972 / ATCC 24843) OX=284812 GN=erg5 PE=1 SV=3	cytochrome P450 monooxygenase [Taiwanofungus camphoratus]	erg5	GO:0006696//ergosterol biosynthetic process;GO:0044237//cellular metabolic process;GO:0044108//cellular alcohol biosynthetic process;GO:0008204//ergosterol metabolic process;GO:0044107//cellular alcohol metabolic process;GO:0016129//phytosteroid biosynthetic process;GO:0016128//phytosteroid metabolic process;GO:1901576//organic substance biosynthetic process;GO:0009987//cellular process;GO:190136…	GO:0005783//endoplasmic reticulum;GO:0005737//cytoplasm;GO:0043231//intracellular membrane-bounded organelle;GO:0043226//organelle;GO:0043227//membrane-bounded organelle;GO:0044424//obsolete intracellular part;GO:0043229//intracellular organelle;GO:0005622//intracellular anatomical structure;GO:0005623//obsolete cell;GO:0044444//obsolete cytoplasmic part;GO:0044464//obsolete cell part	GO:0070704//sterol desaturase activity;GO:0016717//oxidoreductase activity, acting on paired donors, with oxidation of a pair of donors resulting in the reduction of molecular oxygen to two molecules of water;GO:0000249//C-22 sterol desaturase activity;GO:0004497//monooxygenase activity;GO:0009055//electron transfer activity;GO:0005506//iron ion binding;GO:0097159//organic cyclic compound binding…	ko01110(Biosynthesis of secondary metabolites);ko01100(Metabolic pathways);ko00100(Steroid biosynthesis)
scaffold1.g202	45	9.0081	21	109.507	954	134.621	9707	1601.17	scaffold1	812260	812824	-	381	scaffold1.g202	-	-	ENOG410Q0NN	S	-	hypothetical protein OBBRIDRAFT_737559 [Obba rivulosa]	-	-	-	-	-
scaffold1.g203	753	112.608	3	11.6869	391	41.2188	413	50.893	scaffold1	815405	815970	+	510	scaffold1.g203	-	-	-	-	-	hypothetical protein OBBRIDRAFT_211430 [Obba rivulosa]	-	-	-	-	-
scaffold1.g204	494	61.2629	4	12.9221	298	26.0513	368	37.6055	scaffold1	816434	817048	+	615	scaffold1.g204	-	-	-	-	-	-	-	-	-	-	-
scaffold1.g205	157	7.35062	5	6.09812	398	13.1356	604	23.302	scaffold1	817753	819866	+	1629	scaffold1.g205	GO:0004674;GO:0032553;GO:0032550;GO:0032555;GO:0097159;GO:0032559;GO:0016772;GO:0016773;GO:0030554;GO:0003824;GO:0036094;GO:0016301;GO:0005524;GO:0004672;GO:0017076;GO:0032549;GO:1901265;GO:0016740;GO:0043167;GO:0043168;GO:0001882;GO:0001883;GO:1901363;GO:0000166;GO:0005488;GO:0035639;GO:0006793;GO:0008152;GO:0044237;GO:0036211;GO:0006796;GO:0071704;GO:0043170;GO:0006464;GO:0043412;GO:0009987;GO:…	-	ENOG410PJKW	T	sp|P54644|RAC family serine/threonine-protein kinase homolog OS=Dictyostelium discoideum OX=44689 GN=pkbA PE=1 SV=1	DEAD-box ATP-dependent RNA helicase 57 [Grifola frondosa]	pkbA	GO:0036211//protein modification process;GO:0006796//phosphate-containing compound metabolic process;GO:0071704//organic substance metabolic process;GO:0043170//macromolecule metabolic process;GO:0006464//cellular protein modification process;GO:0043412//macromolecule modification;GO:0009987//cellular process;GO:0016310//phosphorylation;GO:0019538//protein metabolic process;GO:0044267//cellular p…	-	GO:0003824//catalytic activity;GO:0036094//small molecule binding;GO:0016301//kinase activity;GO:0005524//ATP binding;GO:0004672//protein kinase activity;GO:0017076//purine nucleotide binding;GO:0032549//ribonucleoside binding;GO:1901265//nucleoside phosphate binding;GO:0016740//transferase activity;GO:0043167//ion binding;GO:0004674//protein serine/threonine kinase activity;GO:0032553//ribonucle…	-
scaffold1.g206	4945	379.807	65	130.05	3942	213.43	1452	91.8958	scaffold1	822580	823909	-	993	scaffold1.g206	GO:0004315;GO:0004312;GO:0016747;GO:0016746;GO:0016740;GO:0003824;GO:0044237;GO:0016053;GO:0046394;GO:0006082;GO:0044238;GO:0008610;GO:0044255;GO:0043436;GO:0009058;GO:0032787;GO:0009987;GO:0006629;GO:0071704;GO:0044711;GO:0044710;GO:1901576;GO:0072330;GO:0044283;GO:0044281;GO:0044249;GO:0019752;GO:0006631;GO:0006633;GO:0008152	K08764	ENOG410PHV6	I	sp|Q07598|Non-specific lipid-transfer protein (Fragment) OS=Gallus gallus OX=9031 GN=SCP2 PE=2 SV=1	Non-specific lipid-transfer protein [Grifola frondosa]	SCP2	GO:0044249//cellular biosynthetic process;GO:0009987//cellular process;GO:0019752//carboxylic acid metabolic process;GO:0006629//lipid metabolic process;GO:0006631//fatty acid metabolic process;GO:0071704//organic substance metabolic process;GO:0006633//fatty acid biosynthetic process;GO:0044237//cellular metabolic process;GO:0016053//organic acid biosynthetic process;GO:0046394//carboxylic acid …	-	GO:0016746//acyltransferase activity;GO:0016740//transferase activity;GO:0003824//catalytic activity;GO:0004315//3-oxoacyl-[acyl-carrier-protein] synthase activity;GO:0004312//fatty acid synthase activity;GO:0016747//acyltransferase activity, transferring groups other than amino-acyl groups	ko04146(Peroxisome);ko01212(Fatty acid metabolism);ko01100(Metabolic pathways);ko01040(Biosynthesis of unsaturated fatty acids)
scaffold1.g207	330	56.6861	6	26.8482	600	72.6535	411	58.1751	scaffold1	825160	825603	+	444	scaffold1.g207	GO:0005622;GO:0005623;GO:0044464;GO:0044424;GO:0005737;GO:0016874;GO:0033819;GO:0016747;GO:0016746;GO:0016415;GO:0016740;GO:0003824;GO:0051186;GO:0006790;GO:0046394;GO:0043170;GO:0044237;GO:0016053;GO:0019538;GO:0044272;GO:0006082;GO:0044238;GO:0008610;GO:0044255;GO:0043436;GO:0008152;GO:0036211;GO:0043412;GO:0009058;GO:0032787;GO:0006464;GO:0009987;GO:1901576;GO:0006629;GO:0018130;GO:0046483;GO:…	-	ENOG410PQQI	H	sp|A5GJ90|Octanoyltransferase OS=Synechococcus sp. (strain WH7803) OX=32051 GN=lipB PE=3 SV=1	putative lipoyltransferase 2, mitochondrial [Grifola frondosa]	lipB	GO:0051186//obsolete cofactor metabolic process;GO:0006790//sulfur compound metabolic process;GO:0046394//carboxylic acid biosynthetic process;GO:0043170//macromolecule metabolic process;GO:0032787//monocarboxylic acid metabolic process;GO:0044237//cellular metabolic process;GO:0006464//cellular protein modification process;GO:0016053//organic acid biosynthetic process;GO:0009987//cellular proces…	GO:0005622//intracellular anatomical structure;GO:0005623//obsolete cell;GO:0044464//obsolete cell part;GO:0044424//obsolete intracellular part;GO:0005737//cytoplasm	GO:0016415//octanoyltransferase activity;GO:0016740//transferase activity;GO:0003824//catalytic activity;GO:0016874//ligase activity;GO:0033819//lipoyl(octanoyl) transferase activity;GO:0016747//acyltransferase activity, transferring groups other than amino-acyl groups;GO:0016746//acyltransferase activity	-
scaffold1.g208	5430	537.144	47	121.113	4497	313.586	1915	156.096	scaffold1	827254	828658	+	771	scaffold1.g208	GO:0004553;GO:0016798;GO:0016787;GO:0003824;GO:0071704;GO:0005975;GO:0044238;GO:0008152	-	ENOG410PNIT	G	sp|Q9USW3|Probable glycosidase C21B10.07 OS=Schizosaccharomyces pombe (strain 972 / ATCC 24843) OX=284812 GN=SPBC21B10.07 PE=3 SV=1	glycoside hydrolase family 16 protein [Daedalea quercina L-15889]	SPBC21B10.07	GO:0071704//organic substance metabolic process;GO:0005975//carbohydrate metabolic process;GO:0044238//primary metabolic process;GO:0008152//metabolic process	-	GO:0003824//catalytic activity;GO:0004553//hydrolase activity, hydrolyzing O-glycosyl compounds;GO:0016798//hydrolase activity, acting on glycosyl bonds;GO:0016787//hydrolase activity	-
scaffold1.g209	133	19.8896	6	23.3737	380	40.0592	321	39.5561	scaffold1	829753	830386	-	510	scaffold1.g209	GO:0016773;GO:0004103;GO:0004553;GO:0016798;GO:0016787;GO:0016740;GO:0016772;GO:0016301;GO:0003824;GO:1901615;GO:0046470;GO:0006066;GO:1901617;GO:0006576;GO:1901566;GO:1901564;GO:0042439;GO:0044106;GO:0046165;GO:0009308;GO:0044711;GO:0044283;GO:0044281;GO:0006807;GO:0034641;GO:0006656;GO:0006657;GO:0005975;GO:0019637;GO:0006793;GO:0006796;GO:0044237;GO:0008654;GO:0008610;GO:0090407;GO:0046486;GO:…	-	ENOG410PQJZ	I	-	glycoside hydrolase family 5 protein [Postia placenta MAD-698-R-SB12]	-	GO:1901615//organic hydroxy compound metabolic process;GO:0046470//phosphatidylcholine metabolic process;GO:0006066//alcohol metabolic process;GO:1901617//organic hydroxy compound biosynthetic process;GO:0006576//cellular biogenic amine metabolic process;GO:1901566//organonitrogen compound biosynthetic process;GO:1901564//organonitrogen compound metabolic process;GO:0006793//phosphorus metabolic …	-	GO:0016773//phosphotransferase activity, alcohol group as acceptor;GO:0004103//choline kinase activity;GO:0004553//hydrolase activity, hydrolyzing O-glycosyl compounds;GO:0016798//hydrolase activity, acting on glycosyl bonds;GO:0016787//hydrolase activity;GO:0016740//transferase activity;GO:0016772//transferase activity, transferring phosphorus-containing groups;GO:0016301//kinase activity;GO:000…	-
scaffold1.g21	6710	404.235	77	120.838	5814	246.905	6021	298.891	scaffold1	87422	88918	-	1266	scaffold1.g21	GO:0031090;GO:0044437;GO:0005774;GO:0016020;GO:0005773;GO:0000322;GO:0000329;GO:0000323;GO:0000324;GO:0043332;GO:0044463;GO:0000131;GO:0043231;GO:0042995;GO:0005937;GO:0005884;GO:0031941;GO:0031982;GO:0043227;GO:0032432;GO:0005933;GO:0005934;GO:0005935;GO:0044444;GO:0030427;GO:0005737;GO:0016459;GO:0032991;GO:0043234;GO:0044422;GO:0044446;GO:0043232;GO:0005856;GO:0043226;GO:0044430;GO:0043228;GO:…	K11279	ENOG410PI8B	Z	sp|Q5AAI8|Nucleosome assembly protein 1 OS=Candida albicans (strain SC5314 / ATCC MYA-2876) OX=237561 GN=NAP1 PE=1 SV=1	predicted protein [Fibroporia radiculosa] CCL99941.1 predicted protein [Fibroporia radiculosa]	NAP1	GO:0051646//mitochondrion localization;GO:0030029//actin filament-based process;GO:0007033//vacuole organization;GO:0007005//mitochondrion organization;GO:0048308//organelle inheritance;GO:0048311//mitochondrion distribution;GO:0016044//membrane organization;GO:0051641//cellular localization;GO:0007107//membrane addition at site of cytokinesis;GO:0051234//establishment of localization;GO:0000011/…	GO:0043332//mating projection tip;GO:0044463//obsolete cell projection part;GO:0000131//incipient cellular bud site;GO:0043231//intracellular membrane-bounded organelle;GO:0042995//cell projection;GO:0005937//mating projection;GO:0005884//actin filament;GO:0044422//obsolete organelle part;GO:0031941//filamentous actin;GO:0044446//obsolete intracellular organelle part;GO:0031982//vesicle;GO:004323…	GO:0036094//small molecule binding;GO:0005524//ATP binding;GO:0017076//purine nucleotide binding;GO:0032549//ribonucleoside binding;GO:1901265//nucleoside phosphate binding;GO:0043168//anion binding;GO:0001882//nucleoside binding;GO:0001883//purine nucleoside binding;GO:1901363//heterocyclic compound binding;GO:0043167//ion binding;GO:0000146//microfilament motor activity;GO:0032553//ribonucleoti…	-
scaffold1.g210	365	25.9925	12	22.2607	713	35.7922	837	49.115	scaffold1	833058	834273	+	1071	scaffold1.g210	GO:0043226;GO:0043227;GO:0044424;GO:0005623;GO:0043229;GO:0005622;GO:0005739;GO:0044444;GO:0044464;GO:0043231;GO:0005737;GO:0070071;GO:0043623;GO:0009987;GO:0034622;GO:0044763;GO:0070272;GO:0044699;GO:0043461;GO:0006996;GO:0007005;GO:0044085;GO:0065003;GO:0006461;GO:0043933;GO:0070271;GO:0071822;GO:0022607;GO:0071840;GO:0016043	K07555	ENOG410PGSU	O	sp|P32453|Protein ATP11, mitochondrial OS=Saccharomyces cerevisiae (strain ATCC 204508 / S288c) OX=559292 GN=ATP11 PE=1 SV=1	ATP11-domain-containing protein [Laetiporus sulphureus 93-53]	ATP11	GO:0070271//obsolete protein complex biogenesis;GO:0070272//obsolete proton-transporting ATP synthase complex biogenesis;GO:0071822//protein-containing complex subunit organization;GO:0044699//biological_process;GO:0022607//cellular component assembly;GO:0043461//proton-transporting ATP synthase complex assembly;GO:0071840//cellular component organization or biogenesis;GO:0006996//organelle organ…	GO:0005623//obsolete cell;GO:0043229//intracellular organelle;GO:0005622//intracellular anatomical structure;GO:0005739//mitochondrion;GO:0044444//obsolete cytoplasmic part;GO:0044464//obsolete cell part;GO:0043231//intracellular membrane-bounded organelle;GO:0005737//cytoplasm;GO:0043226//organelle;GO:0043227//membrane-bounded organelle;GO:0044424//obsolete intracellular part	-	-
scaffold1.g211	682	69.0772	3	7.91541	576	41.126	690	57.5881	scaffold1	836427	837254	+	753	scaffold1.g211	GO:0046914;GO:0043169;GO:0008270;GO:0046872;GO:0043167;GO:0016787;GO:0005488;GO:0003723;GO:0097159;GO:1901363;GO:0003676;GO:0009982;GO:0016866;GO:0003824;GO:0016853;GO:0043170;GO:0044237;GO:0044238;GO:0016070;GO:0046483;GO:0043412;GO:0006725;GO:0009987;GO:0071704;GO:0044260;GO:0006139;GO:1901360;GO:0001522;GO:0006807;GO:0034641;GO:0090304;GO:0008152;GO:0009451	-	ENOG410PHG6	A	-	pseudouridine synthase [Daedalea quercina L-15889]	-	GO:0006139//nucleobase-containing compound metabolic process;GO:0044237//cellular metabolic process;GO:1901360//organic cyclic compound metabolic process;GO:0044238//primary metabolic process;GO:0001522//pseudouridine synthesis;GO:0016070//RNA metabolic process;GO:0006807//nitrogen compound metabolic process;GO:0046483//heterocycle metabolic process;GO:0034641//cellular nitrogen compound metaboli…	-	GO:0046872//metal ion binding;GO:0043167//ion binding;GO:0016787//hydrolase activity;GO:0005488//binding;GO:0003723//RNA binding;GO:0097159//organic cyclic compound binding;GO:1901363//heterocyclic compound binding;GO:0003676//nucleic acid binding;GO:0009982//pseudouridine synthase activity;GO:0016866//intramolecular transferase activity;GO:0003824//catalytic activity;GO:0046914//transition metal…	-
scaffold1.g212	333	39.0129	23	70.193	882	72.841	513	49.5239	scaffold1	840714	841364	-	651	scaffold1.g212	-	-	ENOG410PQK3	S	-	predicted protein [Fibroporia radiculosa] CCM01291.1 predicted protein [Fibroporia radiculosa]	-	-	-	-	-
scaffold1.g213	308	35.4309	20	59.9327	497	40.3024	841	79.7188	scaffold1	842234	842896	-	663	scaffold1.g213	-	-	ENOG410PQK3	S	sp|P9WQP7|3 beta-hydroxysteroid dehydrogenase/Delta 5-->4-isomerase OS=Mycobacterium tuberculosis (strain ATCC 25618 / H37Rv) OX=83332 GN=Rv1106c PE=1 SV=1	NAD-P-binding protein [Pycnoporus coccineus BRFM310]	Rv1106c	-	-	-	-
scaffold1.g214	47	8.4146	0	0	55	6.94131	82	12.0971	scaffold1	843771	844304	+	426	scaffold1.g214	GO:0016773;GO:0004103;GO:0004553;GO:0016798;GO:0016787;GO:0016740;GO:0016772;GO:0016301;GO:0003824;GO:1901615;GO:0046470;GO:0006066;GO:1901617;GO:0006576;GO:1901566;GO:1901564;GO:0042439;GO:0044106;GO:0046165;GO:0009308;GO:0044711;GO:0044283;GO:0044281;GO:0006807;GO:0034641;GO:0006656;GO:0006657;GO:0005975;GO:0019637;GO:0006793;GO:0006796;GO:0044237;GO:0008654;GO:0008610;GO:0090407;GO:0046486;GO:…	-	ENOG410PQJZ	I	-	predicted protein [Fibroporia radiculosa] CCM01292.1 predicted protein [Fibroporia radiculosa]	-	GO:1901615//organic hydroxy compound metabolic process;GO:0046470//phosphatidylcholine metabolic process;GO:0006066//alcohol metabolic process;GO:1901617//organic hydroxy compound biosynthetic process;GO:0006576//cellular biogenic amine metabolic process;GO:1901566//organonitrogen compound biosynthetic process;GO:1901564//organonitrogen compound metabolic process;GO:0006793//phosphorus metabolic …	-	GO:0016773//phosphotransferase activity, alcohol group as acceptor;GO:0004103//choline kinase activity;GO:0004553//hydrolase activity, hydrolyzing O-glycosyl compounds;GO:0016798//hydrolase activity, acting on glycosyl bonds;GO:0016787//hydrolase activity;GO:0016740//transferase activity;GO:0016772//transferase activity, transferring phosphorus-containing groups;GO:0016301//kinase activity;GO:000…	-
scaffold1.g215	709	25.0693	27	24.8691	1765	43.9929	1655	48.2199	scaffold1	845823	848480	-	2157	scaffold1.g215	GO:0032991;GO:0043234;GO:0030014;GO:0030015;GO:0044422;GO:0044429;GO:0005741;GO:0044444;GO:0044446;GO:0019867;GO:0043231;GO:0031966;GO:0031967;GO:0031968;GO:0005739;GO:0005740;GO:0016020;GO:0031090;GO:0005737;GO:0043226;GO:0043227;GO:0043229;GO:0031975;GO:0044424;GO:0005622;GO:0005623;GO:0044464;GO:0005515;GO:0005488;GO:0019899;GO:0051020;GO:0048285;GO:0019438;GO:0006351;GO:0010556;GO:0006355;GO:…	K17970	ENOG410QE49	D	sp|P0CS44|Mitochondrial division protein 1 OS=Cryptococcus neoformans var. neoformans serotype D (strain JEC21 / ATCC MYA-565) OX=214684 GN=MDV1 PE=3 SV=1	predicted protein [Fibroporia radiculosa] CCM01281.1 predicted protein [Fibroporia radiculosa]	MDV1	GO:0048285//organelle fission;GO:0019438//aromatic compound biosynthetic process;GO:0006351//transcription, DNA-templated;GO:0010556//regulation of macromolecule biosynthetic process;GO:0006355//regulation of transcription, DNA-templated;GO:0009059//macromolecule biosynthetic process;GO:0006354//DNA-templated transcription, elongation;GO:0009058//biosynthetic process;GO:0043170//macromolecule met…	GO:0019867//outer membrane;GO:0043231//intracellular membrane-bounded organelle;GO:0031966//mitochondrial membrane;GO:0031967//organelle envelope;GO:0031968//organelle outer membrane;GO:0005739//mitochondrion;GO:0005740//mitochondrial envelope;GO:0016020//membrane;GO:0031090//organelle membrane;GO:0005737//cytoplasm;GO:0032991//protein-containing complex;GO:0043234//protein-containing complex;GO:…	GO:0019899//enzyme binding;GO:0051020//GTPase binding;GO:0005515//protein binding;GO:0005488//binding	-
scaffold1.g216	1042	112.248	34	95.4098	2048	155.52	2536	225.11	scaffold1	848823	849530	-	708	scaffold1.g216	-	-	ENOG410Q3TW	S	-	hypothetical protein LAESUDRAFT_726064 [Laetiporus sulphureus 93-53]	-	-	-	-	-
scaffold1.g217	6559	737.825	62	181.681	5600	444.065	4573	423.887	scaffold1	850024	850957	+	678	scaffold1.g217	GO:0043231;GO:0043226;GO:0043227;GO:0044424;GO:0043229;GO:0005622;GO:0005623;GO:0044464;GO:0005634;GO:0005737;GO:0050794;GO:0065007;GO:0050789	-	ENOG410PNUA	O	sp|Q11118|Protein wos2 OS=Schizosaccharomyces pombe (strain 972 / ATCC 24843) OX=284812 GN=wos2 PE=2 SV=1	HSP20-like chaperone [Laetiporus sulphureus 93-53]	wos2	GO:0050794//regulation of cellular process;GO:0065007//biological regulation;GO:0050789//regulation of biological process	GO:0044424//obsolete intracellular part;GO:0043229//intracellular organelle;GO:0005622//intracellular anatomical structure;GO:0005623//obsolete cell;GO:0044464//obsolete cell part;GO:0005634//nucleus;GO:0005737//cytoplasm;GO:0043231//intracellular membrane-bounded organelle;GO:0043226//organelle;GO:0043227//membrane-bounded organelle	-	-
scaffold1.g218	322	22.8664	16	29.598	783	39.1964	817	47.8075	scaffold1	851143	852324	-	1074	scaffold1.g218	GO:0005622;GO:0005623;GO:0044464;GO:0044424;GO:0005737;GO:0016879;GO:0016874;GO:0016882;GO:0004641;GO:0032553;GO:0032550;GO:0032555;GO:0097159;GO:0032559;GO:0030554;GO:0036094;GO:0005524;GO:0017076;GO:0032549;GO:1901265;GO:0043168;GO:0001882;GO:0001883;GO:1901363;GO:0043167;GO:0005488;GO:0035639;GO:0000166;GO:0004413;GO:0016772;GO:0016773;GO:0003824;GO:0019202;GO:0016301;GO:0016740;GO:0006753;GO:…	K00872	ENOG410PISC	E	sp|P17423|Homoserine kinase OS=Saccharomyces cerevisiae (strain ATCC 204508 / S288c) OX=559292 GN=THR1 PE=1 SV=4	hypothetical protein POSPLADRAFT_1072629 [Postia placenta MAD-698-R-SB12]	THR1	GO:0006753//nucleoside phosphate metabolic process;GO:0006164//purine nucleotide biosynthetic process;GO:0034654//nucleobase-containing compound biosynthetic process;GO:0006188//IMP biosynthetic process;GO:0009117//nucleotide metabolic process;GO:0006189//'de novo' IMP biosynthetic process;GO:0019637//organophosphate metabolic process;GO:0009260//ribonucleotide biosynthetic process;GO:0072521//pu…	GO:0005622//intracellular anatomical structure;GO:0005623//obsolete cell;GO:0044464//obsolete cell part;GO:0044424//obsolete intracellular part;GO:0005737//cytoplasm	GO:0032553//ribonucleotide binding;GO:0032550//purine ribonucleoside binding;GO:0032555//purine ribonucleotide binding;GO:0097159//organic cyclic compound binding;GO:0032559//adenyl ribonucleotide binding;GO:0030554//adenyl nucleotide binding;GO:0036094//small molecule binding;GO:0016772//transferase activity, transferring phosphorus-containing groups;GO:0005524//ATP binding;GO:0016773//phosphotr…	ko01230(Biosynthesis of amino acids);ko01110(Biosynthesis of secondary metabolites);ko01100(Metabolic pathways);ko00260(Glycine, serine and threonine metabolism)
scaffold1.g219	1327	86.7252	127	216.212	3114	143.462	1962	105.659	scaffold1	852832	854212	-	1167	scaffold1.g219	-	-	ENOG410PJIS	S	-	hypothetical protein OBBRIDRAFT_418554 [Obba rivulosa]	-	-	-	-	-
scaffold1.g22	2112	67.7943	88	73.584	5139	116.284	5264	139.235	scaffold1	89094	92156	-	2376	scaffold1.g22	GO:0008242;GO:0008238;GO:0008270;GO:0043167;GO:0046914;GO:0043169;GO:0008234;GO:0005488;GO:0070011;GO:0016788;GO:0004221;GO:0046872;GO:0016790;GO:0008233;GO:0003824;GO:0016787;GO:0009057;GO:0009056;GO:0019941;GO:0043632;GO:0044257;GO:0044248;GO:0006511;GO:0051603;GO:0044265;GO:1901575;GO:0030163;GO:0044238;GO:0071704;GO:0044237;GO:0043170;GO:0006508;GO:0044260;GO:0044267;GO:0019538;GO:0009987;GO:…	K11836	ENOG410PFVY	O	sp|Q11119|Ubiquitin carboxyl-terminal hydrolase 14 OS=Schizosaccharomyces pombe (strain 972 / ATCC 24843) OX=284812 GN=ubp14 PE=1 SV=2	ubiquitinyl hydrolase [Daedalea quercina L-15889]	ubp14	GO:0019538//protein metabolic process;GO:1901575//organic substance catabolic process;GO:0009057//macromolecule catabolic process;GO:0009987//cellular process;GO:0030163//protein catabolic process;GO:0009056//catabolic process;GO:0008152//metabolic process;GO:0044238//primary metabolic process;GO:0019941//modification-dependent protein catabolic process;GO:0071704//organic substance metabolic pro…	-	GO:0043167//ion binding;GO:0046914//transition metal ion binding;GO:0043169//cation binding;GO:0008234//cysteine-type peptidase activity;GO:0005488//binding;GO:0070011//peptidase activity;GO:0016788//hydrolase activity, acting on ester bonds;GO:0004221//obsolete ubiquitin thiolesterase activity;GO:0046872//metal ion binding;GO:0016790//thiolester hydrolase activity;GO:0008233//peptidase activity;…	-
scaffold1.g220	104	8.16042	20	40.88	354	19.5806	210	13.5779	scaffold1	855171	856304	+	972	scaffold1.g220	-	-	ENOG410PQFJ	S	-	hypothetical protein POSPLADRAFT_1038243 [Postia placenta MAD-698-R-SB12]	-	-	-	-	-
scaffold1.g221	2900	21.3082	100	19.1403	1204	6.23617	1182	7.15646	scaffold1	856674	868118	-	10380	scaffold1.g221	GO:0005874;GO:0005737;GO:0005875;GO:0030286;GO:0044422;GO:0044446;GO:0032991;GO:0043234;GO:0015630;GO:0044430;GO:0044424;GO:0005622;GO:0005623;GO:0044464;GO:0043232;GO:0043226;GO:0043228;GO:0043229;GO:0005856;GO:0016887;GO:0032553;GO:0032550;GO:0032555;GO:0097159;GO:0032559;GO:0030554;GO:0036094;GO:0005524;GO:0017076;GO:0032549;GO:1901265;GO:0043168;GO:0001882;GO:0001883;GO:1901363;GO:0043167;GO:…	K10413	ENOG410PGYZ	Z	sp|Q14204|Cytoplasmic dynein 1 heavy chain 1 OS=Homo sapiens OX=9606 GN=DYNC1H1 PE=1 SV=5	predicted protein [Fibroporia radiculosa] CCL98405.1 predicted protein [Fibroporia radiculosa]	DYNC1H1	GO:0006725//cellular aromatic compound metabolic process;GO:0006139//nucleobase-containing compound metabolic process;GO:0006807//nitrogen compound metabolic process;GO:0034641//cellular nitrogen compound metabolic process;GO:0046483//heterocycle metabolic process;GO:1901360//organic cyclic compound metabolic process;GO:0007018//microtubule-based movement;GO:0007017//microtubule-based process;GO:…	GO:0044430//obsolete cytoskeletal part;GO:0044424//obsolete intracellular part;GO:0005622//intracellular anatomical structure;GO:0005623//obsolete cell;GO:0044464//obsolete cell part;GO:0043232//intracellular non-membrane-bounded organelle;GO:0043226//organelle;GO:0043228//non-membrane-bounded organelle;GO:0043229//intracellular organelle;GO:0005856//cytoskeleton;GO:0005874//microtubule;GO:000573…	GO:0032549//ribonucleoside binding;GO:1901265//nucleoside phosphate binding;GO:0043168//anion binding;GO:0001882//nucleoside binding;GO:0001883//purine nucleoside binding;GO:1901363//heterocyclic compound binding;GO:0043167//ion binding;GO:0005488//binding;GO:0035639//purine ribonucleoside triphosphate binding;GO:0000166//nucleotide binding;GO:0016887//ATP hydrolysis activity;GO:0032553//ribonucl…	ko04814(Motor proteins);ko04145(Phagosome)
scaffold1.g222	1467	250.304	13	57.7807	1423	171.154	1158	162.809	scaffold1	873262	873762	-	447	scaffold1.g222	GO:0043226;GO:0005622;GO:0044424;GO:0043228;GO:0043229;GO:0030529;GO:0005623;GO:0044444;GO:0044464;GO:0043232;GO:0005840;GO:0032991;GO:0005737	K17424	ENOG410PTNT	J	sp|Q9UUC8|54S ribosomal protein L51, mitochondrial OS=Schizosaccharomyces pombe (strain 972 / ATCC 24843) OX=284812 GN=mrpl51 PE=3 SV=1	hypothetical protein POSPLADRAFT_1130612 [Postia placenta MAD-698-R-SB12]	mrpl51	-	GO:0043228//non-membrane-bounded organelle;GO:0043229//intracellular organelle;GO:0030529//ribonucleoprotein complex;GO:0005623//obsolete cell;GO:0044444//obsolete cytoplasmic part;GO:0044464//obsolete cell part;GO:0043232//intracellular non-membrane-bounded organelle;GO:0005840//ribosome;GO:0032991//protein-containing complex;GO:0005737//cytoplasm;GO:0043226//organelle;GO:0005622//intracellular …	-	-
scaffold1.g223	823	27.7493	12	10.5399	1329	31.5879	1339	37.202	scaffold1	874044	876519	+	2262	scaffold1.g223	-	-	ENOG410PTD1	S	-	hypothetical protein A0H81_00373 [Grifola frondosa]	-	-	-	-	-
scaffold1.g224	4257	413.073	103	260.353	4391	300.351	5335	426.57	scaffold1	880730	881909	+	786	scaffold1.g224	GO:0016787;GO:0003824;GO:0008152	-	ENOG410PKK4	Q	sp|O14359|Uncharacterized AIM2 family protein C30D10.14 OS=Schizosaccharomyces pombe (strain 972 / ATCC 24843) OX=284812 GN=SPBC30D10.14 PE=3 SV=1	hypothetical protein POSPLADRAFT_1052039 [Postia placenta MAD-698-R-SB12]	SPBC30D10.14	GO:0008152//metabolic process	-	GO:0016787//hydrolase activity;GO:0003824//catalytic activity	-
scaffold1.g225	1895	109.492	41	61.7102	2091	85.1665	2365	112.599	scaffold1	882100	883866	-	1320	scaffold1.g225	-	-	ENOG410PH9H	S	-	hypothetical protein FOMPIDRAFT_1046291 [Fomitopsis pinicola FP-58527 SS1]	-	-	-	-	-
scaffold1.g226	131	6.14464	8	9.775	533	17.6236	576	22.2628	scaffold1	885820	887829	-	1626	scaffold1.g226	GO:0031224;GO:0044425;GO:0016021;GO:0016020;GO:0015101;GO:0022857;GO:0015075;GO:0008324;GO:0008509;GO:0005215;GO:0008519;GO:0022892;GO:0022890;GO:0022891;GO:0019740;GO:0015672;GO:0055085;GO:0051234;GO:0044763;GO:0044765;GO:0034220;GO:0006812;GO:0006811;GO:0015698;GO:0071702;GO:0015695;GO:0071705;GO:0051179;GO:0006820;GO:0009987;GO:0044699;GO:0006810;GO:0072488;GO:0015696	K03320	ENOG410PFGK	P	sp|P53390|Ammonium transporter MEP3 OS=Saccharomyces cerevisiae (strain ATCC 204508 / S288c) OX=559292 GN=MEP3 PE=1 SV=1	hypothetical protein POSPLADRAFT_1064356 [Postia placenta MAD-698-R-SB12]	MEP3	GO:0015695//organic cation transport;GO:0055085//transmembrane transport;GO:0071705//nitrogen compound transport;GO:0051234//establishment of localization;GO:0051179//localization;GO:0044763//cellular process;GO:0006820//anion transport;GO:0044765//transport;GO:0009987//cellular process;GO:0034220//ion transmembrane transport;GO:0044699//biological_process;GO:0006812//cation transport;GO:0006810/…	GO:0016020//membrane;GO:0031224//intrinsic component of membrane;GO:0044425//obsolete membrane part;GO:0016021//integral component of membrane	GO:0015101//organic cation transmembrane transporter activity;GO:0022857//transmembrane transporter activity;GO:0015075//ion transmembrane transporter activity;GO:0008324//cation transmembrane transporter activity;GO:0008509//anion transmembrane transporter activity;GO:0005215//transporter activity;GO:0008519//ammonium transmembrane transporter activity;GO:0022892//transmembrane transporter activ…	-
scaffold1.g227	388	34.014	11	25.1201	710	43.8761	561	40.5249	scaffold1	892063	893099	-	870	scaffold1.g227	-	-	ENOG410PSHR	S	-	predicted protein [Fibroporia radiculosa] CCM06400.1 predicted protein [Fibroporia radiculosa]	-	-	-	-	-
scaffold1.g228	60	3.05686	0	0	54	1.93937	76	3.19058	scaffold1	897634	899239	-	1497	scaffold1.g228	-	-	-	-	-	hypothetical protein SERLADRAFT_412668 [Serpula lacrymans var. lacrymans S7.9] EGO05432.1 hypothetical protein SERLA73DRAFT_69044 [Serpula lacrymans var. lacrymans S7.3] EGO31279.1 hypothetical protein SERLADRAFT_412668 [Serpula lacrymans var. lacrymans S7.9]	-	-	-	-	-
scaffold1.g229	6645	126.828	116	57.6739	4185	56.3065	4561	71.732	scaffold1	916310	923347	+	3996	scaffold1.g229	GO:0016021;GO:0031224;GO:0044425;GO:0016020;GO:0032553;GO:0032550;GO:0032555;GO:0005524;GO:0032559;GO:0097159;GO:0030554;GO:0036094;GO:0017076;GO:0032549;GO:1901265;GO:0043168;GO:0001882;GO:0001883;GO:1901363;GO:0043167;GO:0005488;GO:0035639;GO:0022857;GO:0015405;GO:0043492;GO:0005215;GO:0022804;GO:0015399;GO:0000166;GO:0042623;GO:0016820;GO:0042626;GO:0016462;GO:0016817;GO:0016818;GO:0003824;GO:…	-	ENOG410PHP4	Q	sp|Q9P7V2|ATP-binding cassette transporter abc4 OS=Schizosaccharomyces pombe (strain 972 / ATCC 24843) OX=284812 GN=abc4 PE=3 SV=1	predicted protein [Fibroporia radiculosa] CCM01503.1 predicted protein [Fibroporia radiculosa]	abc4	GO:0046130//purine ribonucleoside catabolic process;GO:0009161//ribonucleoside monophosphate metabolic process;GO:0044281//small molecule metabolic process;GO:0009167//purine ribonucleoside monophosphate metabolic process;GO:0009166//nucleotide catabolic process;GO:0046434//organophosphate catabolic process;GO:0009987//cellular process;GO:0006200//obsolete ATP catabolic process;GO:0009119//ribonu…	GO:0016021//integral component of membrane;GO:0031224//intrinsic component of membrane;GO:0044425//obsolete membrane part;GO:0016020//membrane	GO:0097159//organic cyclic compound binding;GO:0030554//adenyl nucleotide binding;GO:0036094//small molecule binding;GO:0017076//purine nucleotide binding;GO:0032549//ribonucleoside binding;GO:1901265//nucleoside phosphate binding;GO:0043168//anion binding;GO:0042623//ATP hydrolysis activity;GO:0001882//nucleoside binding;GO:0016820//ATPase-coupled transmembrane transporter activity;GO:0001883//p…	-
scaffold1.g23	1327	53.1277	26	27.116	1376	38.834	1431	47.2088	scaffold1	92626	94695	+	1905	scaffold1.g23	GO:0032553;GO:0032550;GO:0032555;GO:0032559;GO:0097159;GO:0030554;GO:0036094;GO:0005524;GO:0017076;GO:0032549;GO:0001883;GO:0043168;GO:0001882;GO:1901265;GO:1901363;GO:0035639;GO:0000166;GO:0043167;GO:0005488;GO:0009987;GO:0006950;GO:0050896	-	ENOG410PHA3	O	sp|P87142|Heat shock protein 70 homolog C57A7.12 OS=Schizosaccharomyces pombe (strain 972 / ATCC 24843) OX=284812 GN=SPAC57A7.12 PE=1 SV=3	actin-like ATPase domain-containing protein [Daedalea quercina L-15889]	SPAC57A7.12	GO:0009987//cellular process;GO:0006950//response to stress;GO:0050896//response to stimulus	-	GO:0000166//nucleotide binding;GO:0032559//adenyl ribonucleotide binding;GO:0043167//ion binding;GO:0097159//organic cyclic compound binding;GO:0005488//binding;GO:0030554//adenyl nucleotide binding;GO:0036094//small molecule binding;GO:0005524//ATP binding;GO:0017076//purine nucleotide binding;GO:0032549//ribonucleoside binding;GO:0001883//purine nucleoside binding;GO:0043168//anion binding;GO:0…	-
scaffold1.g230	799	29.828	24	23.3394	1328	34.9477	1421	43.7123	scaffold1	923863	926021	-	2043	scaffold1.g230	GO:0004674;GO:0032553;GO:0032550;GO:0032555;GO:0097159;GO:0032559;GO:0016772;GO:0016773;GO:0030554;GO:0003824;GO:0036094;GO:0016301;GO:0005524;GO:0004672;GO:0017076;GO:0032549;GO:1901265;GO:0016740;GO:0043167;GO:0043168;GO:0001882;GO:0001883;GO:1901363;GO:0000166;GO:0005488;GO:0035639;GO:0006793;GO:0008152;GO:0044237;GO:0036211;GO:0006796;GO:0071704;GO:0043170;GO:0006464;GO:0043412;GO:0009987;GO:…	-	ENOG410PQ59	T	sp|Q551H4|Serine/threonine-protein kinase fray2 OS=Dictyostelium discoideum OX=44689 GN=fray2 PE=3 SV=1	kinase-like protein [Daedalea quercina L-15889]	fray2	GO:0036211//protein modification process;GO:0006796//phosphate-containing compound metabolic process;GO:0071704//organic substance metabolic process;GO:0043170//macromolecule metabolic process;GO:0006464//cellular protein modification process;GO:0043412//macromolecule modification;GO:0009987//cellular process;GO:0016310//phosphorylation;GO:0019538//protein metabolic process;GO:0044267//cellular p…	-	GO:0003824//catalytic activity;GO:0036094//small molecule binding;GO:0016301//kinase activity;GO:0005524//ATP binding;GO:0004672//protein kinase activity;GO:0017076//purine nucleotide binding;GO:0032549//ribonucleoside binding;GO:1901265//nucleoside phosphate binding;GO:0016740//transferase activity;GO:0043167//ion binding;GO:0004674//protein serine/threonine kinase activity;GO:0032553//ribonucle…	-
scaffold1.g231	1384	70.9379	47	62.7541	2427	87.6911	2833	119.653	scaffold1	927893	930106	-	1488	scaffold1.g231	GO:0005488;GO:1901265;GO:1901363;GO:0000166;GO:0003676;GO:0008270;GO:0036094;GO:0043167;GO:0097159;GO:0046914;GO:0046872;GO:0043169	K13187	ENOG410Q12T	A	sp|Q9FYB7|Serine/arginine-rich splicing factor RS2Z32 OS=Arabidopsis thaliana OX=3702 GN=RS2Z32 PE=1 SV=1	predicted protein [Fibroporia radiculosa] CCM00343.1 predicted protein [Fibroporia radiculosa]	RS2Z32	-	-	GO:0000166//nucleotide binding;GO:0003676//nucleic acid binding;GO:0008270//zinc ion binding;GO:0036094//small molecule binding;GO:0043167//ion binding;GO:0097159//organic cyclic compound binding;GO:0046914//transition metal ion binding;GO:0046872//metal ion binding;GO:0043169//cation binding;GO:0005488//binding;GO:1901265//nucleoside phosphate binding;GO:1901363//heterocyclic compound binding	-
scaffold1.g232	0	0	0	0	0	0	0	0	scaffold1	934795	935859	-	1065	scaffold1.g232	GO:0043226;GO:0043227;GO:0044424;GO:0043229;GO:0005622;GO:0005623;GO:0044464;GO:0005634;GO:0043231;GO:0004190;GO:0070011;GO:0070001;GO:0004175;GO:0016787;GO:0008233;GO:0043167;GO:0046914;GO:0043169;GO:0008270;GO:0046872;GO:0003723;GO:0016772;GO:0003964;GO:0034061;GO:0016779;GO:0016740;GO:0003824;GO:0005488;GO:0097159;GO:1901363;GO:0003676;GO:0019538;GO:0006508;GO:0015074;GO:0006278;GO:0009059;GO:…	-	ENOG410PGPZ	L	sp|Q99315|Transposon Ty3-G Gag-Pol polyprotein OS=Saccharomyces cerevisiae (strain ATCC 204508 / S288c) OX=559292 GN=TY3B-G PE=1 SV=3	hypothetical protein WG66_16643 [Moniliophthora roreri]	TY3B-G	GO:0019538//protein metabolic process;GO:0006508//proteolysis;GO:0015074//DNA integration;GO:0006278//RNA-dependent DNA biosynthetic process;GO:0009059//macromolecule biosynthetic process;GO:0034641//cellular nitrogen compound metabolic process;GO:0009058//biosynthetic process;GO:0090304//nucleic acid metabolic process;GO:1901576//organic substance biosynthetic process;GO:0043170//macromolecule m…	GO:0043226//organelle;GO:0043227//membrane-bounded organelle;GO:0044424//obsolete intracellular part;GO:0043229//intracellular organelle;GO:0005622//intracellular anatomical structure;GO:0005623//obsolete cell;GO:0044464//obsolete cell part;GO:0005634//nucleus;GO:0043231//intracellular membrane-bounded organelle	GO:0004190//aspartic-type endopeptidase activity;GO:0070011//peptidase activity;GO:0070001//aspartic-type peptidase activity;GO:0004175//endopeptidase activity;GO:0016787//hydrolase activity;GO:0008233//peptidase activity;GO:0043167//ion binding;GO:1901363//heterocyclic compound binding;GO:0046914//transition metal ion binding;GO:0003676//nucleic acid binding;GO:0043169//cation binding;GO:0008270…	-
scaffold1.g233	0	0	2	0.818105	0	0	0	0	scaffold1	940580	945570	-	4857	scaffold1.g233	GO:0043226;GO:0043227;GO:0044424;GO:0043229;GO:0005622;GO:0005623;GO:0044464;GO:0005634;GO:0043231;GO:0004190;GO:0070011;GO:0070001;GO:0004175;GO:0016787;GO:0008233;GO:0043167;GO:0046914;GO:0043169;GO:0008270;GO:0046872;GO:0003723;GO:0016772;GO:0003964;GO:0034061;GO:0016779;GO:0016740;GO:0003824;GO:0005488;GO:0097159;GO:1901363;GO:0003676;GO:0019538;GO:0006508;GO:0015074;GO:0006278;GO:0009059;GO:…	-	ENOG410PGPZ	L	sp|P0CT39|Transposon Tf2-6 polyprotein OS=Schizosaccharomyces pombe (strain 972 / ATCC 24843) OX=284812 GN=Tf2-6 PE=3 SV=1	hypothetical protein Moror_2377 [Moniliophthora roreri MCA 2997] ESK85835.1 hypothetical protein Moror_2377 [Moniliophthora roreri MCA 2997]	Tf2-6	GO:0019538//protein metabolic process;GO:0006508//proteolysis;GO:0015074//DNA integration;GO:0006278//RNA-dependent DNA biosynthetic process;GO:0009059//macromolecule biosynthetic process;GO:0034641//cellular nitrogen compound metabolic process;GO:0009058//biosynthetic process;GO:0090304//nucleic acid metabolic process;GO:1901576//organic substance biosynthetic process;GO:0043170//macromolecule m…	GO:0043226//organelle;GO:0043227//membrane-bounded organelle;GO:0044424//obsolete intracellular part;GO:0043229//intracellular organelle;GO:0005622//intracellular anatomical structure;GO:0005623//obsolete cell;GO:0044464//obsolete cell part;GO:0005634//nucleus;GO:0043231//intracellular membrane-bounded organelle	GO:0004190//aspartic-type endopeptidase activity;GO:0070011//peptidase activity;GO:0070001//aspartic-type peptidase activity;GO:0004175//endopeptidase activity;GO:0016787//hydrolase activity;GO:0008233//peptidase activity;GO:0043167//ion binding;GO:1901363//heterocyclic compound binding;GO:0046914//transition metal ion binding;GO:0003676//nucleic acid binding;GO:0043169//cation binding;GO:0008270…	-
scaffold1.g234	1265	111.28	12	27.4985	868	53.8256	1019	73.8641	scaffold1	948164	949366	+	867	scaffold1.g234	GO:0005622;GO:0005623;GO:0044464;GO:0016740;GO:0003824;GO:0008152;GO:0044699;GO:0050789;GO:0007154;GO:0007165;GO:0023052;GO:0065007;GO:0050794;GO:0044763;GO:0009987;GO:0050896;GO:0051716;GO:0044700	-	ENOG410QDQB	T	-	predicted protein [Fibroporia radiculosa] CCM00351.1 predicted protein [Fibroporia radiculosa]	-	GO:0051716//cellular response to stimulus;GO:0044700//signaling;GO:0008152//metabolic process;GO:0044699//biological_process;GO:0050789//regulation of biological process;GO:0007154//cell communication;GO:0007165//signal transduction;GO:0023052//signaling;GO:0065007//biological regulation;GO:0050794//regulation of cellular process;GO:0044763//cellular process;GO:0009987//cellular process;GO:005089…	GO:0005622//intracellular anatomical structure;GO:0005623//obsolete cell;GO:0044464//obsolete cell part	GO:0016740//transferase activity;GO:0003824//catalytic activity	-
scaffold1.g235	2357	99.8694	40	44.1504	2676	79.9286	2507	87.5306	scaffold1	954810	957541	-	1800	scaffold1.g235	GO:0032553;GO:0032550;GO:0032555;GO:0097159;GO:0032559;GO:0030554;GO:0036094;GO:0005524;GO:0017076;GO:0032549;GO:1901265;GO:0043167;GO:0043168;GO:0001882;GO:0001883;GO:1901363;GO:0005488;GO:0035639;GO:0004674;GO:0000166;GO:0016773;GO:0003824;GO:0016772;GO:0016301;GO:0016740;GO:0004672;GO:0006793;GO:0006796;GO:0006464;GO:0036211;GO:0043412;GO:0044267;GO:0019538;GO:0016310;GO:0044237;GO:0044238;GO:…	-	ENOG410PFP2	T	sp|O70551|SRSF protein kinase 1 OS=Mus musculus OX=10090 GN=Srpk1 PE=1 SV=2	predicted protein [Fibroporia radiculosa] CCM00344.1 predicted protein [Fibroporia radiculosa]	Srpk1	GO:0036211//protein modification process;GO:0043412//macromolecule modification;GO:0044267//cellular protein metabolic process;GO:0019538//protein metabolic process;GO:0016310//phosphorylation;GO:0044237//cellular metabolic process;GO:0044238//primary metabolic process;GO:0006468//protein phosphorylation;GO:0071704//organic substance metabolic process;GO:0043170//macromolecule metabolic process;G…	-	GO:0032549//ribonucleoside binding;GO:1901265//nucleoside phosphate binding;GO:0043167//ion binding;GO:0043168//anion binding;GO:0001882//nucleoside binding;GO:0001883//purine nucleoside binding;GO:1901363//heterocyclic compound binding;GO:0005488//binding;GO:0035639//purine ribonucleoside triphosphate binding;GO:0004674//protein serine/threonine kinase activity;GO:0032553//ribonucleotide binding…	-
scaffold1.g236	1166	105.491	60	141.407	2056	131.125	2690	200.541	scaffold1	958988	960056	-	843	scaffold1.g236	GO:0070469;GO:0044425;GO:0044424;GO:0044444;GO:0043231;GO:0005737;GO:0043226;GO:0043227;GO:0043229;GO:0005622;GO:0005623;GO:0044464;GO:0005739;GO:0016020;GO:0016681;GO:0015078;GO:0051537;GO:0005488;GO:0015077;GO:0003824;GO:0015075;GO:0043167;GO:0022857;GO:0008121;GO:0008324;GO:0005215;GO:0046872;GO:0043169;GO:0051540;GO:0022892;GO:0022890;GO:0022891;GO:0016491;GO:0016679;GO:0051536;GO:0022900;GO:…	K00411	ENOG410PFIA	C	sp|P07056|Cytochrome b-c1 complex subunit Rieske, mitochondrial OS=Neurospora crassa (strain ATCC 24698 / 74-OR23-1A / CBS 708.71 /DSM 1257 / FGSC 987) OX=367110 GN=NCU06606 PE=3 SV=1	predicted protein [Fibroporia radiculosa] CCM00345.1 predicted protein [Fibroporia radiculosa]	NCU06606	GO:0022900//electron transport chain;GO:0006818//proton transmembrane transport;GO:0044237//cellular metabolic process;GO:0044699//biological_process;GO:0006091//generation of precursor metabolites and energy;GO:0008152//metabolic process;GO:0055085//transmembrane transport;GO:0009987//cellular process;GO:0044710//metabolic process;GO:0055114//obsolete oxidation-reduction process;GO:0051234//esta…	GO:0005622//intracellular anatomical structure;GO:0005623//obsolete cell;GO:0044464//obsolete cell part;GO:0005739//mitochondrion;GO:0016020//membrane;GO:0070469//respirasome;GO:0044425//obsolete membrane part;GO:0044424//obsolete intracellular part;GO:0044444//obsolete cytoplasmic part;GO:0043231//intracellular membrane-bounded organelle;GO:0005737//cytoplasm;GO:0043226//organelle;GO:0043227//me…	GO:0016681//obsolete oxidoreductase activity, acting on diphenols and related substances as donors, cytochrome as acceptor;GO:0015078//proton transmembrane transporter activity;GO:0022892//transmembrane transporter activity;GO:0051537//2 iron, 2 sulfur cluster binding;GO:0022890//inorganic cation transmembrane transporter activity;GO:0005488//binding;GO:0022891//transmembrane transporter activity…	ko04148(Efferocytosis);ko01100(Metabolic pathways);ko00190(Oxidative phosphorylation)
scaffold1.g237	1252	83.1055	14	24.2078	714	33.4092	667	36.4825	scaffold1	960369	962085	-	1149	scaffold1.g237	GO:0003824;GO:0042578;GO:0016788;GO:0008081;GO:0008889;GO:0016787;GO:1901615;GO:0019400;GO:0008152;GO:0044281;GO:0006071;GO:0044262;GO:0071704;GO:0006066;GO:0044237;GO:0019751;GO:0009987;GO:0006629;GO:0005975;GO:0044710;GO:0044238	K01126	ENOG410PYSE	S	sp|P37965|Glycerophosphodiester phosphodiesterase OS=Bacillus subtilis (strain 168) OX=224308 GN=glpQ PE=1 SV=1	PLC-like phosphodiesterase [Laetiporus sulphureus 93-53]	glpQ	GO:0009987//cellular process;GO:0006629//lipid metabolic process;GO:0005975//carbohydrate metabolic process;GO:1901615//organic hydroxy compound metabolic process;GO:0019400//alditol metabolic process;GO:0008152//metabolic process;GO:0044281//small molecule metabolic process;GO:0044710//metabolic process;GO:0006071//glycerol metabolic process;GO:0044238//primary metabolic process;GO:0044262//cell…	-	GO:0008081//phosphoric diester hydrolase activity;GO:0008889//glycerophosphodiester phosphodiesterase activity;GO:0016787//hydrolase activity;GO:0003824//catalytic activity;GO:0042578//phosphoric ester hydrolase activity;GO:0016788//hydrolase activity, acting on ester bonds	ko00564(Glycerophospholipid metabolism)
scaffold1.g238	195	15.2537	4	8.15084	133	7.33391	116	7.47707	scaffold1	963782	964888	-	975	scaffold1.g238	GO:0001071;GO:1901363;GO:0003677;GO:0003676;GO:0005488;GO:0097159;GO:0003700;GO:0043565;GO:0010556;GO:0006355;GO:0051252;GO:2001141;GO:0051171;GO:0050794;GO:0009889;GO:0019219;GO:0010468;GO:0065007;GO:0060255;GO:2000112;GO:0050789;GO:0031323;GO:0031326;GO:0019222;GO:0080090	-	ENOG410PQZ4	K	sp|Q10424|Transcription factor zip1 OS=Schizosaccharomyces pombe (strain 972 / ATCC 24843) OX=284812 GN=zip1 PE=1 SV=1	hypothetical protein A0H81_00385 [Grifola frondosa]	zip1	GO:0010468//regulation of gene expression;GO:0065007//biological regulation;GO:0060255//regulation of macromolecule metabolic process;GO:0010556//regulation of macromolecule biosynthetic process;GO:0006355//regulation of transcription, DNA-templated;GO:2000112//regulation of cellular macromolecule biosynthetic process;GO:0051252//regulation of RNA metabolic process;GO:0050789//regulation of biolo…	-	GO:0003676//nucleic acid binding;GO:0005488//binding;GO:0097159//organic cyclic compound binding;GO:0003700//DNA-binding transcription factor activity;GO:0043565//sequence-specific DNA binding;GO:0001071//DNA-binding transcription factor activity;GO:1901363//heterocyclic compound binding;GO:0003677//DNA binding	-
scaffold1.g239	1395	53.3306	24	23.901	1706	45.9753	1794	56.5142	scaffold1	965381	967693	+	1995	scaffold1.g239	GO:0000151;GO:0000835;GO:0000837;GO:0000153;GO:0032991;GO:0034098;GO:0043234;GO:0044428;GO:0031965;GO:0048471;GO:0005635;GO:0031975;GO:0031967;GO:0005634;GO:0044422;GO:0044446;GO:0044432;GO:0031090;GO:0005789;GO:0012505;GO:0044425;GO:0042175;GO:0005783;GO:0043231;GO:0016020;GO:0043226;GO:0043227;GO:0043229;GO:0044424;GO:0044444;GO:0005737;GO:0005622;GO:0005623;GO:0044464;GO:0008270;GO:0046872;GO:…	K14015	ENOG410PFEI	U	sp|P0CP30|Nuclear protein localization protein 4 OS=Cryptococcus neoformans var. neoformans serotype D (strain JEC21 / ATCC MYA-565)OX=214684 GN=NPL4 PE=3 SV=1	polyubiquitin-tagged protein recognition complex Npl4 component [Laetiporus sulphureus 93-53]	NPL4	GO:0050896//response to stimulus;GO:0072671//mitochondria-associated ubiquitin-dependent protein catabolic process;GO:0006950//response to stress;GO:0071218//cellular response to misfolded protein;GO:0051788//response to misfolded protein;GO:0033554//cellular response to stress;GO:0010033//response to organic substance;GO:1901575//organic substance catabolic process;GO:0051716//cellular response …	GO:0048471//perinuclear region of cytoplasm;GO:0005635//nuclear envelope;GO:0031975//envelope;GO:0031967//organelle envelope;GO:0005634//nucleus;GO:0044422//obsolete organelle part;GO:0044446//obsolete intracellular organelle part;GO:0044444//obsolete cytoplasmic part;GO:0044432//obsolete endoplasmic reticulum part;GO:0005737//cytoplasm;GO:0031090//organelle membrane;GO:0005622//intracellular ana…	GO:0008270//zinc ion binding;GO:0046872//metal ion binding;GO:0046914//transition metal ion binding;GO:0043169//cation binding;GO:0043167//ion binding;GO:0005488//binding	ko04141(Protein processing in endoplasmic reticulum)
scaffold1.g24	273	13.6354	121	157.432	6707	236.144	21287	876.1	scaffold1	95073	96655	-	1527	scaffold1.g24	GO:0043226;GO:0043227;GO:0044424;GO:0043229;GO:0005622;GO:0005623;GO:0044464;GO:0005634;GO:0043231;GO:0001071;GO:0000981;GO:0046872;GO:0008270;GO:0043167;GO:0003700;GO:0046914;GO:0043169;GO:0005488;GO:0019438;GO:0006351;GO:0010556;GO:0006355;GO:0043170;GO:0044237;GO:0051252;GO:0044271;GO:0044238;GO:0016070;GO:0046483;GO:0034654;GO:2001141;GO:0008152;GO:0051171;GO:0009059;GO:0009058;GO:0050794;GO:…	-	ENOG410Q0TW	S	sp|Q1ERI1|Citrinin biosynthesis transcriptional activator ctnR OS=Monascus purpureus OX=5098 GN=ctnR PE=3 SV=1	predicted protein [Postia placenta Mad-698-R] EED85773.1 predicted protein [Postia placenta Mad-698-R] OSX68162.1 hypothetical protein POSPLADRAFT_1052291 [Postia placenta MAD-698-R-SB12]	ctnR	GO:0034654//nucleobase-containing compound biosynthetic process;GO:2001141//regulation of RNA biosynthetic process;GO:0008152//metabolic process;GO:0019438//aromatic compound biosynthetic process;GO:0051171//regulation of nitrogen compound metabolic process;GO:0009059//macromolecule biosynthetic process;GO:0009058//biosynthetic process;GO:0050794//regulation of cellular process;GO:0006139//nucleo…	GO:0043226//organelle;GO:0043227//membrane-bounded organelle;GO:0044424//obsolete intracellular part;GO:0043229//intracellular organelle;GO:0005622//intracellular anatomical structure;GO:0005623//obsolete cell;GO:0044464//obsolete cell part;GO:0005634//nucleus;GO:0043231//intracellular membrane-bounded organelle	GO:0001071//DNA-binding transcription factor activity;GO:0000981//DNA-binding transcription factor activity, RNA polymerase II-specific;GO:0046872//metal ion binding;GO:0008270//zinc ion binding;GO:0043167//ion binding;GO:0003700//DNA-binding transcription factor activity;GO:0046914//transition metal ion binding;GO:0043169//cation binding;GO:0005488//binding	-
scaffold1.g240	843	37.4676	76	87.9921	3687	115.517	5251	192.31	scaffold1	969891	971828	+	1716	scaffold1.g240	GO:0016787;GO:0003824;GO:0008152	-	ENOG410PKYA	L	sp|O13717|Uncharacterized protein C14C4.10c OS=Schizosaccharomyces pombe (strain 972 / ATCC 24843) OX=284812 GN=SPAC14C4.10c PE=4 SV=1	hypothetical protein LAESUDRAFT_700637 [Laetiporus sulphureus 93-53]	SPAC14C4.10c	GO:0008152//metabolic process	-	GO:0016787//hydrolase activity;GO:0003824//catalytic activity	-
scaffold1.g241	1829	128.449	35	64.0303	1894	93.7645	1809	104.686	scaffold1	972816	974139	-	1086	scaffold1.g241	-	K16365	ENOG410PH4Z	S	sp|P0CT30|Small glutamine-rich tetratricopeptide repeat-containing protein 2 OS=Ustilago maydis (strain 521 / FGSC 9021) OX=237631 GN=UMAG_10205 PE=3 SV=1	Small glutamine-rich tetratricopeptide repeat-containing protein 2 [Trametes pubescens]	UMAG_10205	-	-	-	ko03060(Protein export)
scaffold1.g242	2165	108.561	52	67.9237	3382	119.545	2698	111.478	scaffold1	974262	976321	+	1521	scaffold1.g242	GO:0044444;GO:0005737;GO:0000151;GO:0043234;GO:0032991;GO:0044424;GO:0005622;GO:0005623;GO:0044464;GO:0016874;GO:0016881;GO:0004842;GO:0016879;GO:0019787;GO:0003824;GO:0043412;GO:0036211;GO:0006464;GO:0070647;GO:0032446;GO:0016567;GO:0019538;GO:0044267;GO:0043170;GO:0044237;GO:0044238;GO:0071704;GO:0044260;GO:0008152;GO:0009987	K10599	ENOG410PK49	A	sp|Q9UMS4|Pre-mRNA-processing factor 19 OS=Homo sapiens OX=9606 GN=PRPF19 PE=1 SV=1	nuclear matrix protein NMP200 [Laetiporus sulphureus 93-53]	PRPF19	GO:0044238//primary metabolic process;GO:0036211//protein modification process;GO:0071704//organic substance metabolic process;GO:0006464//cellular protein modification process;GO:0044260//cellular macromolecule metabolic process;GO:0070647//protein modification by small protein conjugation or removal;GO:0008152//metabolic process;GO:0032446//protein modification by small protein conjugation;GO:0…	GO:0043234//protein-containing complex;GO:0032991//protein-containing complex;GO:0044424//obsolete intracellular part;GO:0005622//intracellular anatomical structure;GO:0005623//obsolete cell;GO:0044464//obsolete cell part;GO:0044444//obsolete cytoplasmic part;GO:0005737//cytoplasm;GO:0000151//ubiquitin ligase complex	GO:0016874//ligase activity;GO:0016881//acid-amino acid ligase activity;GO:0004842//ubiquitin-protein transferase activity;GO:0016879//ligase activity, forming carbon-nitrogen bonds;GO:0019787//ubiquitin-like protein transferase activity;GO:0003824//catalytic activity	ko04120(Ubiquitin mediated proteolysis);ko03040(Spliceosome)
scaffold1.g243	1826	56.6815	247	199.728	9410	205.908	3765	96.3026	scaffold1	978731	981574	-	2457	scaffold1.g243	GO:0055085;GO:0044763;GO:0044765;GO:0009987;GO:0051179;GO:0051234;GO:0044699;GO:0006810	-	ENOG410PFPV	T	sp|O14031|Glutathione transporter 1 OS=Schizosaccharomyces pombe (strain 972 / ATCC 24843) OX=284812 GN=pgt1 PE=1 SV=1	OPT oligopeptide transporter [Daedalea quercina L-15889]	pgt1	GO:0009987//cellular process;GO:0051179//localization;GO:0051234//establishment of localization;GO:0044699//biological_process;GO:0006810//transport;GO:0055085//transmembrane transport;GO:0044763//cellular process;GO:0044765//transport	-	-	-
scaffold1.g244	297	18.8765	20	33.1128	1345	60.2601	471	24.6671	scaffold1	982511	983828	+	1200	scaffold1.g244	GO:0016701;GO:0016702;GO:0051213;GO:0003824;GO:0016491;GO:0044710;GO:0055114;GO:0008152	K19245	ENOG410PHDX	I	sp|Q12358|Alpha-ketoglutarate-dependent sulfonate dioxygenase OS=Saccharomyces cerevisiae (strain ATCC 204508 / S288c) OX=559292 GN=JLP1 PE=1 SV=1	predicted protein [Fibroporia radiculosa] CCM00337.1 predicted protein [Fibroporia radiculosa]	JLP1	GO:0044710//metabolic process;GO:0055114//obsolete oxidation-reduction process;GO:0008152//metabolic process	-	GO:0003824//catalytic activity;GO:0016491//oxidoreductase activity;GO:0016701//oxidoreductase activity, acting on single donors with incorporation of molecular oxygen;GO:0016702//oxidoreductase activity, acting on single donors with incorporation of molecular oxygen, incorporation of two atoms of oxygen;GO:0051213//dioxygenase activity	-
scaffold1.g245	521	200.686	10	100.342	248	67.3403	244	77.4467	scaffold1	985161	985427	+	198	scaffold1.g245	GO:0044422;GO:0044424;GO:0044444;GO:0044446;GO:0005622;GO:0005623;GO:0044464;GO:0043231;GO:0012505;GO:0044432;GO:0031090;GO:0005737;GO:0043226;GO:0043227;GO:0043229;GO:0042175;GO:0005789;GO:0005783;GO:0016021;GO:0031224;GO:0044425;GO:0016020;GO:0016758;GO:0003824;GO:0016757;GO:0016740;GO:0036211;GO:0043170;GO:0009059;GO:0019538;GO:0044260;GO:0005975;GO:0044238;GO:0044723;GO:0043413;GO:0043412;GO:…	K03850	ENOG410PKSX	G	sp|Q8L638|Dol-P-Glc:Glc(2)Man(9)GlcNAc(2)-PP-Dol alpha-1,2-glucosyltransferase OS=Arabidopsis thaliana OX=3702 GN=ALG10 PE=1 SV=1	glycosyltransferase family 59 protein [Daedalea quercina L-15889]	ALG10	GO:0019538//protein metabolic process;GO:0044260//cellular macromolecule metabolic process;GO:0005975//carbohydrate metabolic process;GO:0044238//primary metabolic process;GO:0044723//carbohydrate metabolic process;GO:0043413//macromolecule glycosylation;GO:0043412//macromolecule modification;GO:1901576//organic substance biosynthetic process;GO:0006464//cellular protein modification process;GO:0…	GO:0044432//obsolete endoplasmic reticulum part;GO:0031090//organelle membrane;GO:0005737//cytoplasm;GO:0043226//organelle;GO:0043227//membrane-bounded organelle;GO:0043229//intracellular organelle;GO:0042175//nuclear outer membrane-endoplasmic reticulum membrane network;GO:0005789//endoplasmic reticulum membrane;GO:0005783//endoplasmic reticulum;GO:0016021//integral component of membrane;GO:0044…	GO:0016758//hexosyltransferase activity;GO:0003824//catalytic activity;GO:0016757//glycosyltransferase activity;GO:0016740//transferase activity	ko01100(Metabolic pathways);ko00510(N-Glycan biosynthesis)
scaffold1.g246	929	32.9858	26	24.0484	1331	33.3144	947	27.7073	scaffold1	987318	989465	+	2148	scaffold1.g246	-	-	ENOG410Q3EQ	S	-	predicted protein [Fibroporia radiculosa] CCM00334.1 predicted protein [Fibroporia radiculosa]	-	-	-	-	-
scaffold1.g247	291	6.33937	6	3.40492	343	5.26733	190	3.41067	scaffold1	990129	993943	-	3501	scaffold1.g247	-	K11563	ENOG410Q0ZI	S	sp|O59757|Kinetochore protein spc7 OS=Schizosaccharomyces pombe (strain 972 / ATCC 24843) OX=284812 GN=spc7 PE=1 SV=1	hypothetical protein POSPLADRAFT_1043000 [Postia placenta MAD-698-R-SB12]	spc7	-	-	-	-
scaffold1.g248	991	25.84	48	32.6034	4017	73.8354	1497	32.1643	scaffold1	994660	998182	+	2925	scaffold1.g248	GO:0044444;GO:0005794;GO:0005737;GO:0043231;GO:0043227;GO:0005875;GO:0005874;GO:0044422;GO:0044446;GO:0032991;GO:0043234;GO:0015630;GO:0044430;GO:0044424;GO:0005622;GO:0005623;GO:0044464;GO:0043232;GO:0005856;GO:0043226;GO:0043228;GO:0043229;GO:0032553;GO:0032550;GO:0032555;GO:0003777;GO:0032559;GO:0097159;GO:0030554;GO:0036094;GO:0005524;GO:0003774;GO:0017076;GO:0032549;GO:1901265;GO:0000166;GO:…	K10402	ENOG410PGNR	Z	sp|Q80WE4|Kinesin-like protein KIF20B OS=Mus musculus OX=10090 GN=Kif20b PE=1 SV=3	predicted protein [Fibroporia radiculosa] CCM00330.1 predicted protein [Fibroporia radiculosa]	Kif20b	GO:0051301//cell division;GO:0000910//cytokinesis;GO:0022402//cell cycle process;GO:0007049//cell cycle;GO:0007018//microtubule-based movement;GO:0007017//microtubule-based process;GO:0009987//cellular process;GO:0044763//cellular process;GO:0044699//biological_process;GO:0006928//movement of cell or subcellular component;GO:0008152//metabolic process	GO:0032991//protein-containing complex;GO:0043234//protein-containing complex;GO:0015630//microtubule cytoskeleton;GO:0044430//obsolete cytoskeletal part;GO:0044424//obsolete intracellular part;GO:0005622//intracellular anatomical structure;GO:0005623//obsolete cell;GO:0044464//obsolete cell part;GO:0043232//intracellular non-membrane-bounded organelle;GO:0005856//cytoskeleton;GO:0044444//obsolet…	GO:0036094//small molecule binding;GO:0005524//ATP binding;GO:0003774//cytoskeletal motor activity;GO:0017076//purine nucleotide binding;GO:0032549//ribonucleoside binding;GO:1901265//nucleoside phosphate binding;GO:0000166//nucleotide binding;GO:0043168//anion binding;GO:0001882//nucleoside binding;GO:0001883//purine nucleoside binding;GO:0032553//ribonucleotide binding;GO:0032550//purine ribonu…	ko04814(Motor proteins)
scaffold1.g249	1137	19.2834	134	59.201	6361	76.0486	16431	229.625	scaffold1	998524	1004042	-	4497	scaffold1.g249	GO:0016021;GO:0031224;GO:0044425;GO:0016020	-	ENOG410PI2D	S	sp|Q9UT00|Uncharacterized protein PYUK71.03c OS=Schizosaccharomyces pombe (strain 972 / ATCC 24843) OX=284812 GN=SPAPYUK71.03c PE=1 SV=1	tricalbin [Daedalea quercina L-15889]	SPAPYUK71.03c	-	GO:0016020//membrane;GO:0016021//integral component of membrane;GO:0031224//intrinsic component of membrane;GO:0044425//obsolete membrane part	-	-
scaffold1.g25	9279	681.788	672	1286.23	13373	692.66	13626	824.991	scaffold1	98170	99473	-	1038	scaffold1.g25	GO:0016787;GO:0003824;GO:0008152	-	ENOG410PV3W	G	sp|Q00023|Cellulose-growth-specific protein OS=Agaricus bisporus OX=5341 GN=cel1 PE=3 SV=1	predicted protein [Fibroporia radiculosa] CCL99937.1 predicted protein [Fibroporia radiculosa]	cel1	GO:0008152//metabolic process	-	GO:0016787//hydrolase activity;GO:0003824//catalytic activity	-
scaffold1.g250	702	35.837	32	42.5546	2612	93.9964	2540	106.847	scaffold1	1005680	1007308	+	1494	scaffold1.g250	GO:0031224;GO:0016020;GO:0016021;GO:0044425;GO:0051234;GO:0051179;GO:0006810	K17967	ENOG410Q0YJ	S	-	mitochondrial carrier [Laetiporus sulphureus 93-53]	-	GO:0051234//establishment of localization;GO:0051179//localization;GO:0006810//transport	GO:0044425//obsolete membrane part;GO:0031224//intrinsic component of membrane;GO:0016020//membrane;GO:0016021//integral component of membrane	-	-
scaffold1.g251	2730	119.251	54	61.4464	3551	109.344	4432	159.527	scaffold1	1010147	1012233	+	1746	scaffold1.g251	-	K12816	ENOG410PFEV	A	sp|Q9DC48|Pre-mRNA-processing factor 17 OS=Mus musculus OX=10090 GN=Cdc40 PE=2 SV=1	hypothetical protein POSPLADRAFT_1072557 [Postia placenta MAD-698-R-SB12]	Cdc40	-	-	-	ko03040(Spliceosome)
scaffold1.g252	551	16.756	10	7.92172	403	8.63905	352	8.8205	scaffold1	1017383	1020115	+	2508	scaffold1.g252	GO:0031298;GO:0005656;GO:0005737;GO:0036387;GO:0043596;GO:0031261;GO:0005657;GO:0044427;GO:0032993;GO:0005694;GO:0044451;GO:0044454;GO:0005654;GO:0000228;GO:0043228;GO:0043232;GO:0044422;GO:0044428;GO:0070013;GO:0044446;GO:0043233;GO:0031981;GO:0031974;GO:0043234;GO:0042555;GO:0043231;GO:0032991;GO:0043226;GO:0043227;GO:0043229;GO:0044424;GO:0005622;GO:0005623;GO:0044464;GO:0005634;GO:0003682;GO:…	K02541	ENOG410PFNC	L	sp|P30666|DNA replication licensing factor mcm3 OS=Schizosaccharomyces pombe (strain 972 / ATCC 24843) OX=284812 GN=mcm3 PE=1 SV=2	predicted protein [Fibroporia radiculosa] CCM00323.1 predicted protein [Fibroporia radiculosa]	mcm3	GO:0006342//heterochromatin assembly;GO:0000724//double-strand break repair via homologous recombination;GO:0000725//recombinational repair;GO:0000727//double-strand break repair via break-induced replication;GO:0006348//subtelomeric heterochromatin assembly;GO:0009125//nucleoside monophosphate catabolic process;GO:0009259//ribonucleotide metabolic process;GO:0046700//heterocycle catabolic proces…	GO:0005694//chromosome;GO:0044451//obsolete nucleoplasm part;GO:0044454//obsolete nuclear chromosome part;GO:0005654//nucleoplasm;GO:0000228//nuclear chromosome;GO:0043228//non-membrane-bounded organelle;GO:0043232//intracellular non-membrane-bounded organelle;GO:0043229//intracellular organelle;GO:0044422//obsolete organelle part;GO:0044424//obsolete intracellular part;GO:0044428//obsolete nucle…	GO:0003682//chromatin binding;GO:0036094//small molecule binding;GO:0003688//DNA replication origin binding;GO:0005524//ATP binding;GO:0043565//sequence-specific DNA binding;GO:0017076//purine nucleotide binding;GO:0016887//ATP hydrolysis activity;GO:0032549//ribonucleoside binding;GO:1901265//nucleoside phosphate binding;GO:0043168//anion binding;GO:0001882//nucleoside binding;GO:0001883//purine…	ko04113(Meiosis);ko04111(Cell cycle);ko03030(DNA replication)
scaffold1.g253	1251	38.4571	20	16.0159	1189	25.7658	999	25.3056	scaffold1	1020266	1023395	-	2481	scaffold1.g253	-	K20474	-	-	sp|Q6NUQ1|RAD50-interacting protein 1 OS=Homo sapiens OX=9606 GN=RINT1 PE=1 SV=1	hypothetical protein LAESUDRAFT_653786 [Laetiporus sulphureus 93-53]	RINT1	-	-	-	-
scaffold1.g254	1140	105.389	17	40.9395	947	61.7141	884	67.3405	scaffold1	1023640	1024708	-	825	scaffold1.g254	GO:0016787;GO:0016788;GO:0016791;GO:0003824;GO:0042578;GO:0006793;GO:0008152;GO:0006796;GO:0044237;GO:0009987;GO:0016311	-	ENOG410PXQ2	S	-	hypothetical protein CERSUDRAFT_110103 [Gelatoporia subvermispora B]	-	GO:0006793//phosphorus metabolic process;GO:0008152//metabolic process;GO:0006796//phosphate-containing compound metabolic process;GO:0044237//cellular metabolic process;GO:0009987//cellular process;GO:0016311//dephosphorylation	-	GO:0003824//catalytic activity;GO:0042578//phosphoric ester hydrolase activity;GO:0016787//hydrolase activity;GO:0016788//hydrolase activity, acting on ester bonds;GO:0016791//phosphatase activity	-
scaffold1.g255	1065	56.4069	13	17.9361	944	35.245	821	35.831	scaffold1	1026235	1028363	+	1440	scaffold1.g255	GO:0044425;GO:0016021;GO:0031224;GO:0016020;GO:0022804;GO:0022857;GO:0015405;GO:0043492;GO:0005215;GO:0015399;GO:0042623;GO:0016820;GO:0042626;GO:0032553;GO:0032550;GO:0032555;GO:0032559;GO:0097159;GO:0030554;GO:0036094;GO:0005524;GO:0017076;GO:0032549;GO:1901265;GO:0043167;GO:0043168;GO:0001882;GO:0001883;GO:1901363;GO:0005488;GO:0035639;GO:0016462;GO:0016817;GO:0016818;GO:0003824;GO:0016787;GO:…	K05676	ENOG410PI0S	I	sp|Q9UBJ2|ATP-binding cassette sub-family D member 2 OS=Homo sapiens OX=9606 GN=ABCD2 PE=1 SV=1	adrenoleukodystrophy protein [Laetiporus sulphureus 93-53]	ABCD2	GO:0046130//purine ribonucleoside catabolic process;GO:0009161//ribonucleoside monophosphate metabolic process;GO:0044281//small molecule metabolic process;GO:0009167//purine ribonucleoside monophosphate metabolic process;GO:0009166//nucleotide catabolic process;GO:0046434//organophosphate catabolic process;GO:0006810//transport;GO:0006200//obsolete ATP catabolic process;GO:0051179//localization;…	GO:0044425//obsolete membrane part;GO:0016021//integral component of membrane;GO:0031224//intrinsic component of membrane;GO:0016020//membrane	GO:0015399//primary active transmembrane transporter activity;GO:0042623//ATP hydrolysis activity;GO:0016820//ATPase-coupled transmembrane transporter activity;GO:0042626//ATPase-coupled transmembrane transporter activity;GO:0032553//ribonucleotide binding;GO:0032550//purine ribonucleoside binding;GO:0032555//purine ribonucleotide binding;GO:0005488//binding;GO:0032559//adenyl ribonucleotide bind…	ko04146(Peroxisome);ko02010(ABC transporters)
scaffold1.g256	22817	203.249	944	219.05	23928	150.252	16481	120.972	scaffold1	1030129	1041167	+	8562	scaffold1.g256	GO:0003677;GO:0003676;GO:0005488;GO:1901363;GO:0097159	K15204	ENOG410PPKZ	S	-	Transcription factor tau subunit sfc3 [Trametes pubescens]	-	-	-	GO:1901363//heterocyclic compound binding;GO:0097159//organic cyclic compound binding;GO:0003677//DNA binding;GO:0003676//nucleic acid binding;GO:0005488//binding	-
scaffold1.g257	3456	62.9379	90	42.6956	4032	51.761	4546	68.2183	scaffold1	1041347	1045840	-	4188	scaffold1.g257	GO:0032553;GO:0032550;GO:0032555;GO:0097159;GO:0032559;GO:0030554;GO:0036094;GO:0005524;GO:0017076;GO:0032549;GO:1901265;GO:0004674;GO:0043167;GO:0043168;GO:0001882;GO:0001883;GO:1901363;GO:0005488;GO:0035639;GO:0016773;GO:0003824;GO:0000166;GO:0016772;GO:0004672;GO:0016740;GO:0016301;GO:0001934;GO:0001932;GO:0051174;GO:0045937;GO:0031323;GO:0031325;GO:0045860;GO:0032268;GO:0031399;GO:0032270;GO:…	K11230	ENOG410PF9Z	T	sp|O14299|MAP kinase kinase kinase wis4 OS=Schizosaccharomyces pombe (strain 972 / ATCC 24843) OX=284812 GN=wis4 PE=3 SV=1	predicted protein [Fibroporia radiculosa] CCM00315.1 predicted protein [Fibroporia radiculosa]	wis4	GO:0045937//positive regulation of phosphate metabolic process;GO:0031323//regulation of cellular metabolic process;GO:0031325//positive regulation of cellular metabolic process;GO:0045860//positive regulation of protein kinase activity;GO:0032268//regulation of cellular protein metabolic process;GO:0031399//regulation of protein modification process;GO:0032270//positive regulation of cellular pr…	-	GO:0032549//ribonucleoside binding;GO:1901265//nucleoside phosphate binding;GO:0004674//protein serine/threonine kinase activity;GO:0043167//ion binding;GO:0043168//anion binding;GO:0001882//nucleoside binding;GO:0001883//purine nucleoside binding;GO:1901363//heterocyclic compound binding;GO:0005488//binding;GO:0035639//purine ribonucleoside triphosphate binding;GO:0032553//ribonucleotide binding…	ko04011(MAPK signaling pathway)
scaffold1.g258	1520	60.1912	28	28.8834	1692	47.2316	1443	47.0856	scaffold1	1054475	1057005	+	1926	scaffold1.g258	-	K20476	-	-	sp|Q9V3C5|Guanine nucleotide exchange factor subunit Rich OS=Drosophila melanogaster OX=7227 GN=Rich PE=1 SV=1	RIC1-domain-containing protein [Laetiporus sulphureus 93-53]	Rich	-	-	-	-
scaffold1.g259	3203	70.1977	85	48.5274	3910	60.4068	7335	132.464	scaffold1	1059721	1064468	-	3480	scaffold1.g259	GO:0044424;GO:0005622;GO:0005623;GO:0044464;GO:0005737;GO:0016020;GO:0008194;GO:0046527;GO:0035251;GO:0016906;GO:0005488;GO:0043167;GO:0008289;GO:0005543;GO:0043168;GO:0003824;GO:0016757;GO:0016740;GO:0016758;GO:0009056;GO:0006914;GO:0044248;GO:1901617;GO:0015031;GO:0008610;GO:0009058;GO:0045184;GO:0016126;GO:0046165;GO:0033036;GO:0071702;GO:0044711;GO:1901576;GO:1901362;GO:0044283;GO:0008104;GO:…	K05841	ENOG410PGF0	I	sp|P0CN91|Sterol 3-beta-glucosyltransferase OS=Cryptococcus neoformans var. neoformans serotype D (strain B-3501A) OX=283643 GN=ATG26 PE=3 SV=1	glycosyltransferase family 1 protein [Laetiporus sulphureus 93-53]	ATG26	GO:0033036//macromolecule localization;GO:0071702//organic substance transport;GO:0044711//biosynthetic process;GO:1901576//organic substance biosynthetic process;GO:1901362//organic cyclic compound biosynthetic process;GO:0044283//small molecule biosynthetic process;GO:0008104//protein localization;GO:0044723//carbohydrate metabolic process;GO:1901615//organic hydroxy compound metabolic process;…	GO:0044424//obsolete intracellular part;GO:0005622//intracellular anatomical structure;GO:0005623//obsolete cell;GO:0044464//obsolete cell part;GO:0005737//cytoplasm;GO:0016020//membrane	GO:0016906//sterol 3-beta-glucosyltransferase activity;GO:0005488//binding;GO:0043167//ion binding;GO:0008289//lipid binding;GO:0005543//phospholipid binding;GO:0043168//anion binding;GO:0003824//catalytic activity;GO:0016757//glycosyltransferase activity;GO:0016740//transferase activity;GO:0016758//hexosyltransferase activity;GO:0008194//UDP-glycosyltransferase activity;GO:0046527//glucosyltrans…	-
scaffold1.g26	391	15.1299	11	11.088	475	12.9567	750	23.914	scaffold1	101276	103246	-	1971	scaffold1.g26	-	-	ENOG410Q3QJ	S	-	hypothetical protein POSPLADRAFT_1030961 [Postia placenta MAD-698-R-SB12]	-	-	-	-	-
scaffold1.g260	1414	254.95	46	216.055	2527	321.184	1425	211.716	scaffold1	1065998	1066524	+	423	scaffold1.g260	-	-	ENOG410PRET	S	-	hypothetical protein DAEQUDRAFT_681637 [Daedalea quercina L-15889]	-	-	-	-	-
scaffold1.g261	1236	92.9664	172	337.006	5127	271.84	3464	214.693	scaffold1	1070496	1071509	-	1014	scaffold1.g261	-	-	ENOG410Q3C4	S	-	hypothetical protein DAEQUDRAFT_700968 [Daedalea quercina L-15889]	-	-	-	-	-
scaffold1.g262	544	147.128	9	63.4075	686	130.787	886	197.453	scaffold1	1074451	1074851	-	282	scaffold1.g262	GO:0003824;GO:0016788;GO:0016790;GO:0016289;GO:0047617;GO:0016787;GO:0006793;GO:0035383;GO:0051186;GO:0006732;GO:0006637;GO:0044237;GO:0009987;GO:0071704;GO:0008152	-	ENOG410PM3A	I	-	DNA repair protein [Laetiporus sulphureus 93-53]	-	GO:0006793//phosphorus metabolic process;GO:0035383//thioester metabolic process;GO:0051186//obsolete cofactor metabolic process;GO:0006732//obsolete coenzyme metabolic process;GO:0006637//acyl-CoA metabolic process;GO:0044237//cellular metabolic process;GO:0009987//cellular process;GO:0071704//organic substance metabolic process;GO:0008152//metabolic process	-	GO:0016289//CoA hydrolase activity;GO:0047617//acyl-CoA hydrolase activity;GO:0016787//hydrolase activity;GO:0003824//catalytic activity;GO:0016788//hydrolase activity, acting on ester bonds;GO:0016790//thiolester hydrolase activity	-
scaffold1.g263	618	53.2587	11	24.6943	627	38.0902	872	61.9229	scaffold1	1076510	1077676	-	885	scaffold1.g263	GO:0043226;GO:0043227;GO:0044424;GO:0043229;GO:0005622;GO:0005623;GO:0044464;GO:0005634;GO:0043231;GO:1901265;GO:0036094;GO:0000166;GO:0003684;GO:0003676;GO:0003677;GO:0005488;GO:1901363;GO:0097159;GO:0006259;GO:0033554;GO:0043170;GO:0044237;GO:0050896;GO:0044238;GO:0046483;GO:0008152;GO:0044763;GO:0006950;GO:0006289;GO:0006725;GO:0009987;GO:1901360;GO:0071704;GO:0044260;GO:0051716;GO:0006139;GO:…	K10847	ENOG410PICN	L	sp|O59753|DNA repair protein rad14 OS=Schizosaccharomyces pombe (strain 972 / ATCC 24843) OX=284812 GN=rhp14 PE=1 SV=1	hypothetical protein OBBRIDRAFT_765584 [Obba rivulosa]	rhp14	GO:0006725//cellular aromatic compound metabolic process;GO:0009987//cellular process;GO:1901360//organic cyclic compound metabolic process;GO:0006259//DNA metabolic process;GO:0071704//organic substance metabolic process;GO:0044260//cellular macromolecule metabolic process;GO:0051716//cellular response to stimulus;GO:0006139//nucleobase-containing compound metabolic process;GO:0044699//biologica…	GO:0043226//organelle;GO:0043227//membrane-bounded organelle;GO:0044424//obsolete intracellular part;GO:0043229//intracellular organelle;GO:0005622//intracellular anatomical structure;GO:0005623//obsolete cell;GO:0044464//obsolete cell part;GO:0005634//nucleus;GO:0043231//intracellular membrane-bounded organelle	GO:1901265//nucleoside phosphate binding;GO:0036094//small molecule binding;GO:0000166//nucleotide binding;GO:0003684//damaged DNA binding;GO:0003676//nucleic acid binding;GO:0003677//DNA binding;GO:0005488//binding;GO:1901363//heterocyclic compound binding;GO:0097159//organic cyclic compound binding	ko03420(Nucleotide excision repair)
scaffold1.g264	2167	101.085	27	32.809	3239	106.508	4465	171.626	scaffold1	1077909	1080275	-	1635	scaffold1.g264	GO:0044424;GO:0005622;GO:0005623;GO:0044464;GO:0043231;GO:0005634;GO:0043226;GO:0043227;GO:0043229;GO:0046969;GO:0046970;GO:0097372;GO:0034979;GO:0032041;GO:0017136;GO:0034739;GO:0031078;GO:0032129;GO:0033558;GO:0016811;GO:0016810;GO:0019213;GO:0004407;GO:0003824;GO:0016787;GO:0009059;GO:0009058;GO:0010467;GO:0034645;GO:0044249;GO:0032774;GO:0006351;GO:0044271;GO:0016070;GO:0034654;GO:0018130;GO:…	K06067	ENOG410PHUX	B	sp|P32561|Histone deacetylase RPD3 OS=Saccharomyces cerevisiae (strain ATCC 204508 / S288c) OX=559292 GN=RPD3 PE=1 SV=1	histone deacetylase [Laetiporus sulphureus 93-53]	RPD3	GO:0044249//cellular biosynthetic process;GO:0032774//RNA biosynthetic process;GO:0006351//transcription, DNA-templated;GO:0044271//cellular nitrogen compound biosynthetic process;GO:0016070//RNA metabolic process;GO:0034654//nucleobase-containing compound biosynthetic process;GO:0018130//heterocycle biosynthetic process;GO:2000112//regulation of cellular macromolecule biosynthetic process;GO:190…	GO:0044424//obsolete intracellular part;GO:0005622//intracellular anatomical structure;GO:0005623//obsolete cell;GO:0044464//obsolete cell part;GO:0043231//intracellular membrane-bounded organelle;GO:0005634//nucleus;GO:0043226//organelle;GO:0043227//membrane-bounded organelle;GO:0043229//intracellular organelle	GO:0046969//NAD-dependent histone deacetylase activity (H3-K9 specific);GO:0046970//NAD-dependent histone deacetylase activity (H4-K16 specific);GO:0097372//NAD-dependent histone deacetylase activity (H3-K18 specific);GO:0034979//NAD-dependent protein deacetylase activity;GO:0032041//NAD-dependent histone deacetylase activity (H3-K14 specific);GO:0017136//NAD-dependent histone deacetylase activit…	ko04213(Longevity regulating pathway);ko03083(Polycomb repressive complex);ko03082(ATP-dependent chromatin remodeling)
scaffold1.g265	297	59.4534	5	26.0731	534	75.3537	805	132.785	scaffold1	1080536	1081026	-	381	scaffold1.g265	-	-	ENOG410PT2Z	S	-	predicted protein [Fibroporia radiculosa] CCM01647.1 predicted protein [Fibroporia radiculosa]	-	-	-	-	-
scaffold1.g266	9576	582.414	164	259.833	9699	415.832	6128	307.114	scaffold1	1081950	1083707	+	1254	scaffold1.g266	GO:0004776;GO:0004775;GO:0016405;GO:0016878;GO:0016877;GO:0004774;GO:0046872;GO:0043169;GO:0032553;GO:0032550;GO:0032555;GO:0032559;GO:0097159;GO:0030554;GO:0036094;GO:0005524;GO:0017076;GO:0032549;GO:0001883;GO:0043168;GO:0001882;GO:1901265;GO:1901363;GO:0043167;GO:0005488;GO:0035639;GO:0016874;GO:0000166;GO:0003824;GO:0008152	K01900	ENOG410PFU7	C	sp|P53587|Succinate--CoA ligase [ADP-forming] subunit beta, hydrogenosomal OS=Neocallimastix frontalis OX=4757 GN=SCSB PE=2 SV=2	succinyl-CoA synthetase beta chain SSC-beta [Gelatoporia subvermispora B]	SCSB	GO:0008152//metabolic process	-	GO:0035639//purine ribonucleoside triphosphate binding;GO:0017076//purine nucleotide binding;GO:0016878//acid-thiol ligase activity;GO:0016874//ligase activity;GO:0032549//ribonucleoside binding;GO:0016877//ligase activity, forming carbon-sulfur bonds;GO:0000166//nucleotide binding;GO:0001883//purine nucleoside binding;GO:0004774//succinate-CoA ligase activity;GO:0003824//catalytic activity;GO:00…	ko01200(Carbon metabolism);ko01110(Biosynthesis of secondary metabolites);ko01100(Metabolic pathways);ko00640(Propanoate metabolism);ko00020(Citrate cycle (TCA cycle))
scaffold1.g267	2518	38.1949	93	36.7481	3578	38.259	4705	58.8088	scaffold1	1083927	1089337	-	5028	scaffold1.g267	-	-	ENOG410PTNM	S	-	predicted protein [Fibroporia radiculosa] CCM01645.1 predicted protein [Fibroporia radiculosa]	-	-	-	-	-
scaffold1.g268	1369	107.419	24	49.056	1538	85.0704	1378	89.0966	scaffold1	1089716	1090804	+	972	scaffold1.g268	-	-	ENOG410PZ6R	S	-	predicted protein [Fibroporia radiculosa] CCM01644.1 predicted protein [Fibroporia radiculosa]	-	-	-	-	-
scaffold1.g269	500	39.973	13	27.0734	941	53.031	3574	235.442	scaffold1	1098335	1099858	+	954	scaffold1.g269	GO:0000502;GO:0032991;GO:0043234;GO:0044424;GO:0005622;GO:0005623;GO:0044464	-	ENOG410PFXY	O	sp|Q14997|Proteasome activator complex subunit 4 OS=Homo sapiens OX=9606 GN=PSME4 PE=1 SV=2	hypothetical protein LAESUDRAFT_653878 [Laetiporus sulphureus 93-53]	PSME4	-	GO:0044424//obsolete intracellular part;GO:0005622//intracellular anatomical structure;GO:0005623//obsolete cell;GO:0044464//obsolete cell part;GO:0000502//proteasome complex;GO:0032991//protein-containing complex;GO:0043234//protein-containing complex	-	-
scaffold1.g27	8108	210.55	80	54.1169	5348	97.8985	2368	50.6706	scaffold1	103613	107505	-	2937	scaffold1.g27	GO:0005576;GO:0008422;GO:0032450;GO:0004558;GO:0015926;GO:0005488;GO:0030246;GO:0004553;GO:0016798;GO:0016787;GO:0003824;GO:0044264;GO:0044260;GO:0044237;GO:0016052;GO:0009057;GO:0009056;GO:0000272;GO:0009987;GO:0044262;GO:1901575;GO:0043170;GO:0005976;GO:0005975;GO:0044238;GO:0071704;GO:0008152	K01187	ENOG410PHCX	G	sp|P29064|Alpha-glucosidase OS=Candida tsukubaensis OX=5483 PE=1 SV=1	predicted protein [Fibroporia radiculosa] CCM04271.1 predicted protein [Fibroporia radiculosa]	-	GO:0071704//organic substance metabolic process;GO:0009056//catabolic process;GO:0008152//metabolic process;GO:0000272//polysaccharide catabolic process;GO:0009987//cellular process;GO:0044262//cellular carbohydrate metabolic process;GO:1901575//organic substance catabolic process;GO:0044264//cellular polysaccharide metabolic process;GO:0043170//macromolecule metabolic process;GO:0044260//cellula…	GO:0005576//extracellular region	GO:0004558//alpha-1,4-glucosidase activity;GO:0015926//glucosidase activity;GO:0005488//binding;GO:0030246//carbohydrate binding;GO:0004553//hydrolase activity, hydrolyzing O-glycosyl compounds;GO:0016798//hydrolase activity, acting on glycosyl bonds;GO:0016787//hydrolase activity;GO:0003824//catalytic activity;GO:0008422//beta-glucosidase activity;GO:0032450//maltose alpha-glucosidase activity	ko01110(Biosynthesis of secondary metabolites);ko01100(Metabolic pathways);ko00500(Starch and sucrose metabolism);ko00052(Galactose metabolism)
scaffold1.g270	5511	188.821	255	227.595	6514	157.33	2274	64.2013	scaffold1	1103509	1105793	+	2226	scaffold1.g270	-	-	ENOG410Q4EE	S	-	hypothetical protein A0H81_00506 [Grifola frondosa]	-	-	-	-	-
scaffold1.g271	159	21.1635	2	6.93462	181	16.9829	203	22.2648	scaffold1	1106090	1106754	-	573	scaffold1.g271	-	-	-	-	-	hypothetical protein A0H81_00505 [Grifola frondosa]	-	-	-	-	-
scaffold1.g272	391	30.1222	3	6.02051	301	16.3463	244	15.4893	scaffold1	1106832	1108073	-	990	scaffold1.g272	-	-	-	-	-	hypothetical protein A0H81_00505 [Grifola frondosa]	-	-	-	-	-
scaffold1.g273	2537	182.713	20	37.5216	2056	104.38	427	25.3402	scaffold1	1111277	1112547	+	1059	scaffold1.g273	-	-	-	-	-	hypothetical protein LAESUDRAFT_714408 [Laetiporus sulphureus 93-53]	-	-	-	-	-
scaffold1.g274	1240	36.957	33	25.6207	1503	31.5775	2283	56.0678	scaffold1	1112805	1115863	-	2559	scaffold1.g274	-	-	ENOG410PFBE	K	sp|Q9CS74|Protein ecdysoneless homolog OS=Mus musculus OX=10090 GN=Ecd PE=1 SV=2	hypothetical protein POSPLADRAFT_1080117, partial [Postia placenta MAD-698-R-SB12]	Ecd	-	-	-	-
scaffold1.g275	2157	42.8415	33	17.0738	760	10.6407	1266	20.7196	scaffold1	1120428	1125775	+	3840	scaffold1.g275	GO:0000502;GO:0032991;GO:0043234;GO:0044424;GO:0005622;GO:0005623;GO:0044464	K06699	ENOG410PFXY	O	sp|F1MKX4|Proteasome activator complex subunit 4 OS=Bos taurus OX=9913 GN=PSME4 PE=1 SV=1	hypothetical protein POSPLADRAFT_1072565 [Postia placenta MAD-698-R-SB12]	PSME4	-	GO:0044424//obsolete intracellular part;GO:0005622//intracellular anatomical structure;GO:0005623//obsolete cell;GO:0044464//obsolete cell part;GO:0000502//proteasome complex;GO:0032991//protein-containing complex;GO:0043234//protein-containing complex	-	ko03050(Proteasome)
scaffold1.g276	5952	194.245	93	79.0627	3586	82.4974	1720	46.2539	scaffold1	1131792	1134358	+	2337	scaffold1.g276	GO:0044444;GO:0043226;GO:0043227;GO:0044424;GO:0043229;GO:0005622;GO:0005623;GO:0044464;GO:0005634;GO:0043231;GO:0005737;GO:0003729;GO:0003723;GO:0008270;GO:0046914;GO:0046872;GO:0043167;GO:0043169;GO:1901363;GO:0003676;GO:0097159;GO:0005488;GO:0055065;GO:0042592;GO:0000956;GO:0055082;GO:0055080;GO:0030003;GO:0006873;GO:0006875;GO:0006879;GO:0050801;GO:0065008;GO:0046916;GO:0048878;GO:0019725;GO:…	K18753	ENOG410PNQP	S	sp|P47979|Zinc finger protein zfs1 OS=Schizosaccharomyces pombe (strain 972 / ATCC 24843) OX=284812 GN=zfs1 PE=1 SV=1	predicted protein [Fibroporia radiculosa] CCM01635.1 predicted protein [Fibroporia radiculosa]	zfs1	GO:0006875//cellular metal ion homeostasis;GO:0006879//cellular iron ion homeostasis;GO:0050801//ion homeostasis;GO:0065008//regulation of biological quality;GO:0046916//cellular transition metal ion homeostasis;GO:0048878//chemical homeostasis;GO:0019725//cellular homeostasis;GO:0006139//nucleobase-containing compound metabolic process;GO:0055076//transition metal ion homeostasis;GO:0034641//cel…	GO:0043231//intracellular membrane-bounded organelle;GO:0005737//cytoplasm;GO:0044444//obsolete cytoplasmic part;GO:0043226//organelle;GO:0043227//membrane-bounded organelle;GO:0044424//obsolete intracellular part;GO:0043229//intracellular organelle;GO:0005622//intracellular anatomical structure;GO:0005623//obsolete cell;GO:0044464//obsolete cell part;GO:0005634//nucleus	GO:0003729//mRNA binding;GO:0003723//RNA binding;GO:0008270//zinc ion binding;GO:0046914//transition metal ion binding;GO:0046872//metal ion binding;GO:0043167//ion binding;GO:0043169//cation binding;GO:1901363//heterocyclic compound binding;GO:0003676//nucleic acid binding;GO:0097159//organic cyclic compound binding;GO:0005488//binding	-
scaffold1.g277	2165	112.099	28	37.7661	1862	67.9619	1877	80.0829	scaffold1	1134875	1136493	-	1473	scaffold1.g277	GO:0044424;GO:0005622;GO:0005623;GO:0044464;GO:0005737;GO:0004103;GO:0016773;GO:0003824;GO:0016772;GO:0016740;GO:0016301;GO:1901615;GO:0046470;GO:0006066;GO:1901617;GO:0006576;GO:1901566;GO:1901564;GO:0042439;GO:0044106;GO:0046165;GO:0009308;GO:0044711;GO:0044283;GO:0044281;GO:0006807;GO:0034641;GO:0006656;GO:0006657;GO:0019637;GO:0006793;GO:0006796;GO:0044237;GO:0044238;GO:0008610;GO:0090407;GO:…	K00866	ENOG410PJ5D	I	sp|Q10276|Putative choline kinase OS=Schizosaccharomyces pombe (strain 972 / ATCC 24843) OX=284812 GN=SPAC13G7.12c PE=3 SV=1	predicted protein [Fibroporia radiculosa] CCM01634.1 predicted protein [Fibroporia radiculosa]	SPAC13G7.12c	GO:1901615//organic hydroxy compound metabolic process;GO:0046470//phosphatidylcholine metabolic process;GO:0006066//alcohol metabolic process;GO:1901617//organic hydroxy compound biosynthetic process;GO:0006576//cellular biogenic amine metabolic process;GO:0019637//organophosphate metabolic process;GO:1901566//organonitrogen compound biosynthetic process;GO:0006793//phosphorus metabolic process;…	GO:0044424//obsolete intracellular part;GO:0005622//intracellular anatomical structure;GO:0005623//obsolete cell;GO:0044464//obsolete cell part;GO:0005737//cytoplasm	GO:0016740//transferase activity;GO:0016301//kinase activity;GO:0004103//choline kinase activity;GO:0016773//phosphotransferase activity, alcohol group as acceptor;GO:0003824//catalytic activity;GO:0016772//transferase activity, transferring phosphorus-containing groups	ko01100(Metabolic pathways);ko00564(Glycerophospholipid metabolism)
scaffold1.g278	6049	190.09	79	64.6702	6003	132.98	5362	138.847	scaffold1	1145920	1150417	+	2427	scaffold1.g278	GO:0005576;GO:0001871;GO:0030247;GO:0030248;GO:0030246;GO:0005488;GO:0004568;GO:0016798;GO:0016787;GO:0004553;GO:0003824;GO:0044763;GO:0009987;GO:0044699;GO:0006026;GO:1901071;GO:1901072;GO:1901135;GO:1901136;GO:0006040;GO:1901565;GO:0009057;GO:1901564;GO:0006022;GO:0006032;GO:0006030;GO:1901575;GO:0006807;GO:0046348;GO:0043170;GO:0009056;GO:0044238;GO:0071704;GO:0005975;GO:0008152	K03097	ENOG410PIRU	G	sp|Q8TG13|Casein kinase II subunit alpha OS=Neurospora crassa (strain ATCC 24698 / 74-OR23-1A / CBS 708.71 / DSM 1257 / FGSC 987) OX=367110 GN=cka PE=2 SV=1	carbohydrate-binding module family 5 protein [Postia placenta MAD-698-R-SB12]	cka	GO:0008152//metabolic process;GO:0006030//chitin metabolic process;GO:1901072//glucosamine-containing compound catabolic process;GO:1901575//organic substance catabolic process;GO:1901135//carbohydrate derivative metabolic process;GO:0006807//nitrogen compound metabolic process;GO:1901136//carbohydrate derivative catabolic process;GO:0046348//amino sugar catabolic process;GO:0006040//amino sugar …	GO:0005576//extracellular region	GO:0030248//cellulose binding;GO:0030246//carbohydrate binding;GO:0005488//binding;GO:0004568//chitinase activity;GO:0016798//hydrolase activity, acting on glycosyl bonds;GO:0016787//hydrolase activity;GO:0004553//hydrolase activity, hydrolyzing O-glycosyl compounds;GO:0003824//catalytic activity;GO:0001871//obsolete pattern binding;GO:0030247//polysaccharide binding	ko04139(Mitophagy);ko03008(Ribosome biogenesis in eukaryotes)
scaffold1.g279	216	21.2842	26	66.739	939	65.2249	1076	87.3674	scaffold1	1151205	1152080	-	774	scaffold1.g279	-	-	ENOG410Q3IB	S	-	hypothetical protein POSPLADRAFT_1030720 [Postia placenta MAD-698-R-SB12]	-	-	-	-	-
scaffold1.g28	10020	1039.74	33	89.2018	3490	255.286	1074	91.8322	scaffold1	110657	111662	-	735	scaffold1.g28	GO:0003824;GO:0016491;GO:0008152;GO:0044710;GO:0055114	K13237	ENOG410PF95	Q	sp|P32573|Peroxisomal 2,4-dienoyl-CoA reductase SPS19 OS=Saccharomyces cerevisiae (strain ATCC 204508 / S288c) OX=559292 GN=SPS19 PE=1 SV=4	NAD(P)-binding protein [Laetiporus sulphureus 93-53]	SPS19	GO:0044710//metabolic process;GO:0055114//obsolete oxidation-reduction process;GO:0008152//metabolic process	-	GO:0003824//catalytic activity;GO:0016491//oxidoreductase activity	ko04146(Peroxisome)
scaffold1.g280	0	0	4	2.08257	0	0	0	0	scaffold1	1156353	1160275	-	3816	scaffold1.g280	GO:0016891;GO:0016788;GO:0004519;GO:0004521;GO:0004540;GO:0004518;GO:0016893;GO:0004523;GO:0016787;GO:0005488;GO:1901363;GO:0003964;GO:0097159;GO:0003676;GO:0003723;GO:0016740;GO:0003824;GO:0034061;GO:0016772;GO:0016779;GO:0090305;GO:0006259;GO:0043170;GO:0044237;GO:0006278;GO:0044238;GO:0046483;GO:0008152;GO:0009059;GO:0009058;GO:0006725;GO:0009987;GO:1901576;GO:0006260;GO:0071704;GO:0044260;GO:…	-	ENOG410QDNB	S	sp|Q95SX7|Probable RNA-directed DNA polymerase from transposon BS OS=Drosophila melanogaster OX=7227 GN=RTase PE=2 SV=1	predicted protein [Fibroporia radiculosa] CCM06920.1 predicted protein [Fibroporia radiculosa]	RTase	GO:0009058//biosynthetic process;GO:0006725//cellular aromatic compound metabolic process;GO:0009987//cellular process;GO:1901576//organic substance biosynthetic process;GO:0006260//DNA replication;GO:0071704//organic substance metabolic process;GO:0044260//cellular macromolecule metabolic process;GO:0006139//nucleobase-containing compound metabolic process;GO:1901360//organic cyclic compound met…	-	GO:0005488//binding;GO:1901363//heterocyclic compound binding;GO:0003964//RNA-directed DNA polymerase activity;GO:0097159//organic cyclic compound binding;GO:0003676//nucleic acid binding;GO:0003723//RNA binding;GO:0016740//transferase activity;GO:0003824//catalytic activity;GO:0034061//DNA polymerase activity;GO:0016772//transferase activity, transferring phosphorus-containing groups;GO:0016891/…	-
scaffold1.g281	0	0	1	0.852324	0	0	0	0	scaffold1	1163400	1165730	+	2331	scaffold1.g281	GO:0043226;GO:0043227;GO:0044424;GO:0043229;GO:0005622;GO:0005623;GO:0044464;GO:0005634;GO:0043231;GO:0004190;GO:0070011;GO:0070001;GO:0004175;GO:0016787;GO:0008233;GO:0043167;GO:0046914;GO:0043169;GO:0008270;GO:0046872;GO:0003723;GO:0016772;GO:0003964;GO:0034061;GO:0016779;GO:0016740;GO:0003824;GO:0005488;GO:0097159;GO:1901363;GO:0003676;GO:0019538;GO:0006508;GO:0015074;GO:0006278;GO:0009059;GO:…	-	ENOG410PGPZ	L	sp|Q7LHG5|Transposon Ty3-I Gag-Pol polyprotein OS=Saccharomyces cerevisiae (strain ATCC 204508 / S288c) OX=559292 GN=TY3B-I PE=3 SV=2	Transposon Tf2-12 polyprotein [Trametes pubescens]	TY3B-I	GO:0019538//protein metabolic process;GO:0006508//proteolysis;GO:0015074//DNA integration;GO:0006278//RNA-dependent DNA biosynthetic process;GO:0009059//macromolecule biosynthetic process;GO:0034641//cellular nitrogen compound metabolic process;GO:0009058//biosynthetic process;GO:0090304//nucleic acid metabolic process;GO:1901576//organic substance biosynthetic process;GO:0043170//macromolecule m…	GO:0043226//organelle;GO:0043227//membrane-bounded organelle;GO:0044424//obsolete intracellular part;GO:0043229//intracellular organelle;GO:0005622//intracellular anatomical structure;GO:0005623//obsolete cell;GO:0044464//obsolete cell part;GO:0005634//nucleus;GO:0043231//intracellular membrane-bounded organelle	GO:0004190//aspartic-type endopeptidase activity;GO:0070011//peptidase activity;GO:0070001//aspartic-type peptidase activity;GO:0004175//endopeptidase activity;GO:0016787//hydrolase activity;GO:0008233//peptidase activity;GO:0043167//ion binding;GO:1901363//heterocyclic compound binding;GO:0046914//transition metal ion binding;GO:0003676//nucleic acid binding;GO:0043169//cation binding;GO:0008270…	-
scaffold1.g282	0	0	0	0	0	0	0	0	scaffold1	1167649	1168883	+	1050	scaffold1.g282	-	-	-	-	-	-	-	-	-	-	-
scaffold1.g283	0	0	0	0	0	0	0	0	scaffold1	1170537	1171911	+	1152	scaffold1.g283	-	-	-	-	-	-	-	-	-	-	-
scaffold1.g284	0	0	0	0	0	0	0	0	scaffold1	1172445	1174147	-	1656	scaffold1.g284	-	-	ENOG410QB91	L	sp|P10394|Retrovirus-related Pol polyprotein from transposon 412 OS=Drosophila melanogaster OX=7227 GN=POL PE=3 SV=1	hypothetical protein HETIRDRAFT_332522 [Heterobasidion irregulare TC 32-1] ETW74711.1 hypothetical protein HETIRDRAFT_332522 [Heterobasidion irregulare TC 32-1]	POL	-	-	-	-
scaffold1.g285	0	0	1	0.603148	0	0	0	0	scaffold1	1174312	1177750	-	3294	scaffold1.g285	-	-	ENOG410QB91	L	sp|P10394|Retrovirus-related Pol polyprotein from transposon 412 OS=Drosophila melanogaster OX=7227 GN=POL PE=3 SV=1	predicted protein, partial [Mycena chlorophos]	POL	-	-	-	-
scaffold1.g286	0	0	0	0	0	0	0	0	scaffold1	1181513	1185981	-	4302	scaffold1.g286	-	-	ENOG410QB91	L	sp|Q8I7P9|Retrovirus-related Pol polyprotein from transposon opus OS=Drosophila melanogaster OX=7227 GN=pol PE=3 SV=1	predicted protein, partial [Mycena chlorophos]	pol	-	-	-	-
scaffold1.g287	0	0	1	2.46192	0	0	0	0	scaffold1	1186578	1187384	-	807	scaffold1.g287	-	-	-	-	-	-	-	-	-	-	-
scaffold1.g288	1	0.0181722	2	0.946756	0	0	0	0	scaffold1	1189338	1193967	+	4197	scaffold1.g288	GO:0043226;GO:0043227;GO:0044424;GO:0043229;GO:0005622;GO:0005623;GO:0044464;GO:0005634;GO:0043231;GO:0004190;GO:0070011;GO:0070001;GO:0004175;GO:0016787;GO:0008233;GO:0043167;GO:0046914;GO:0043169;GO:0008270;GO:0046872;GO:0003723;GO:0016772;GO:0003964;GO:0034061;GO:0016779;GO:0016740;GO:0003824;GO:0005488;GO:0097159;GO:1901363;GO:0003676;GO:0019538;GO:0006508;GO:0015074;GO:0006278;GO:0009059;GO:…	-	ENOG410PGPZ	L	sp|P0CT39|Transposon Tf2-6 polyprotein OS=Schizosaccharomyces pombe (strain 972 / ATCC 24843) OX=284812 GN=Tf2-6 PE=3 SV=1	hypothetical protein WG66_3785 [Moniliophthora roreri]	Tf2-6	GO:0019538//protein metabolic process;GO:0006508//proteolysis;GO:0015074//DNA integration;GO:0006278//RNA-dependent DNA biosynthetic process;GO:0009059//macromolecule biosynthetic process;GO:0034641//cellular nitrogen compound metabolic process;GO:0009058//biosynthetic process;GO:0090304//nucleic acid metabolic process;GO:1901576//organic substance biosynthetic process;GO:0043170//macromolecule m…	GO:0043226//organelle;GO:0043227//membrane-bounded organelle;GO:0044424//obsolete intracellular part;GO:0043229//intracellular organelle;GO:0005622//intracellular anatomical structure;GO:0005623//obsolete cell;GO:0044464//obsolete cell part;GO:0005634//nucleus;GO:0043231//intracellular membrane-bounded organelle	GO:0004190//aspartic-type endopeptidase activity;GO:0070011//peptidase activity;GO:0070001//aspartic-type peptidase activity;GO:0004175//endopeptidase activity;GO:0016787//hydrolase activity;GO:0008233//peptidase activity;GO:0043167//ion binding;GO:1901363//heterocyclic compound binding;GO:0046914//transition metal ion binding;GO:0003676//nucleic acid binding;GO:0043169//cation binding;GO:0008270…	-
scaffold1.g289	0	0	1	0.78934	0	0	0	0	scaffold1	1198428	1201061	+	2517	scaffold1.g289	GO:0043226;GO:0043227;GO:0044424;GO:0043229;GO:0005622;GO:0005623;GO:0044464;GO:0005634;GO:0043231;GO:0004190;GO:0070011;GO:0070001;GO:0004175;GO:0016787;GO:0008233;GO:0043167;GO:0046914;GO:0043169;GO:0008270;GO:0046872;GO:0003723;GO:0016772;GO:0003964;GO:0034061;GO:0016779;GO:0016740;GO:0003824;GO:0005488;GO:0097159;GO:1901363;GO:0003676;GO:0019538;GO:0006508;GO:0015074;GO:0006278;GO:0009059;GO:…	-	ENOG410PGPZ	L	sp|P0CT39|Transposon Tf2-6 polyprotein OS=Schizosaccharomyces pombe (strain 972 / ATCC 24843) OX=284812 GN=Tf2-6 PE=3 SV=1	hypothetical protein WG66_4778, partial [Moniliophthora roreri]	Tf2-6	GO:0019538//protein metabolic process;GO:0006508//proteolysis;GO:0015074//DNA integration;GO:0006278//RNA-dependent DNA biosynthetic process;GO:0009059//macromolecule biosynthetic process;GO:0034641//cellular nitrogen compound metabolic process;GO:0009058//biosynthetic process;GO:0090304//nucleic acid metabolic process;GO:1901576//organic substance biosynthetic process;GO:0043170//macromolecule m…	GO:0043226//organelle;GO:0043227//membrane-bounded organelle;GO:0044424//obsolete intracellular part;GO:0043229//intracellular organelle;GO:0005622//intracellular anatomical structure;GO:0005623//obsolete cell;GO:0044464//obsolete cell part;GO:0005634//nucleus;GO:0043231//intracellular membrane-bounded organelle	GO:0004190//aspartic-type endopeptidase activity;GO:0070011//peptidase activity;GO:0070001//aspartic-type peptidase activity;GO:0004175//endopeptidase activity;GO:0016787//hydrolase activity;GO:0008233//peptidase activity;GO:0043167//ion binding;GO:1901363//heterocyclic compound binding;GO:0046914//transition metal ion binding;GO:0003676//nucleic acid binding;GO:0043169//cation binding;GO:0008270…	-
scaffold1.g29	2849	137.177	35	43.8995	1777	60.3144	1836	72.8443	scaffold1	114145	115828	-	1584	scaffold1.g29	-	K09267	ENOG410QDNP	K	sp|P40646|Transcription factor SOX-7 OS=Mus musculus OX=10090 GN=Sox7 PE=1 SV=2	hypothetical protein CERSUDRAFT_109878 [Gelatoporia subvermispora B]	Sox7	-	-	-	-
scaffold1.g290	1094	121.985	29	84.2343	2147	168.758	1498	137.637	scaffold1	1207352	1209032	+	684	scaffold1.g290	GO:0030123;GO:0030119;GO:0044425;GO:0032991;GO:0043234;GO:0048475;GO:0030117;GO:0044424;GO:0044444;GO:0005622;GO:0005623;GO:0044464;GO:0016020;GO:0005737;GO:0022892;GO:0005215;GO:0008565;GO:0006892;GO:0016482;GO:0007034;GO:0044765;GO:0048193;GO:0006896;GO:0034613;GO:0006886;GO:0070727;GO:0016192;GO:0046907;GO:0051649;GO:0044763;GO:0009987;GO:0044699;GO:0051641;GO:0045184;GO:0033036;GO:0071702;GO:…	K12399	ENOG410PJBE	U	sp|Q09905|AP-3 complex subunit sigma OS=Schizosaccharomyces pombe (strain 972 / ATCC 24843) OX=284812 GN=aps3 PE=3 SV=1	hypothetical protein POSPLADRAFT_1127234 [Postia placenta MAD-698-R-SB12]	aps3	GO:0044763//cellular process;GO:0009987//cellular process;GO:0006892//post-Golgi vesicle-mediated transport;GO:0044699//biological_process;GO:0016482//cytosolic transport;GO:0051641//cellular localization;GO:0045184//establishment of protein localization;GO:0033036//macromolecule localization;GO:0071702//organic substance transport;GO:0008104//protein localization;GO:0015031//protein transport;GO…	GO:0005622//intracellular anatomical structure;GO:0005623//obsolete cell;GO:0044464//obsolete cell part;GO:0016020//membrane;GO:0005737//cytoplasm;GO:0030123//AP-3 adaptor complex;GO:0030119//AP-type membrane coat adaptor complex;GO:0044425//obsolete membrane part;GO:0032991//protein-containing complex;GO:0043234//protein-containing complex;GO:0048475//coated membrane;GO:0030117//membrane coat;GO…	GO:0022892//transmembrane transporter activity;GO:0005215//transporter activity;GO:0008565//obsolete protein transporter activity	-
scaffold1.g291	3849	326.175	150	331.128	6524	389.726	7264	507.238	scaffold1	1216204	1217103	+	900	scaffold1.g291	-	-	-	-	-	predicted protein [Fibroporia radiculosa] CCM01625.1 predicted protein [Fibroporia radiculosa]	-	-	-	-	-
scaffold1.g292	311	10.5985	39	34.622	1585	38.0766	13601	381.935	scaffold1	1218258	1220945	+	2238	scaffold1.g292	GO:0043167;GO:0046872;GO:0043169;GO:1901363;GO:0097159;GO:0046906;GO:0020037;GO:0016491;GO:0004601;GO:0016684;GO:0004096;GO:0005488;GO:0003824;GO:0016209;GO:0044237;GO:0009056;GO:0072593;GO:0042743;GO:0042744;GO:0044248;GO:0033554;GO:0042542;GO:1901701;GO:1901700;GO:0010035;GO:0034599;GO:0042221;GO:0044763;GO:0051716;GO:0034614;GO:0009987;GO:0070301;GO:0070887;GO:0000302;GO:0044699;GO:0055114;GO:…	K03781	ENOG410PFFZ	P	sp|Q9C168|Catalase-1 OS=Neurospora crassa (strain ATCC 24698 / 74-OR23-1A / CBS 708.71 / DSM 1257 / FGSC 987) OX=367110 GN=cat-1 PE=1 SV=2	hypothetical protein CERSUDRAFT_128555 [Gelatoporia subvermispora B]	cat-1	GO:0044237//cellular metabolic process;GO:0009056//catabolic process;GO:0034614//cellular response to reactive oxygen species;GO:0072593//reactive oxygen species metabolic process;GO:0009987//cellular process;GO:0042743//hydrogen peroxide metabolic process;GO:0070301//cellular response to hydrogen peroxide;GO:0042744//hydrogen peroxide catabolic process;GO:0070887//cellular response to chemical s…	-	GO:0016684//oxidoreductase activity, acting on peroxide as acceptor;GO:0004096//catalase activity;GO:0005488//binding;GO:0003824//catalytic activity;GO:0016209//antioxidant activity;GO:0043167//ion binding;GO:0046872//metal ion binding;GO:0043169//cation binding;GO:1901363//heterocyclic compound binding;GO:0097159//organic cyclic compound binding;GO:0046906//tetrapyrrole binding;GO:0020037//heme …	ko04213(Longevity regulating pathway);ko04146(Peroxisome);ko04011(MAPK signaling pathway);ko01200(Carbon metabolism);ko01110(Biosynthesis of secondary metabolites);ko01100(Metabolic pathways);ko00630(Glyoxylate and dicarboxylate metabolism);ko00380(Tryptophan metabolism)
scaffold1.g293	374	12.7455	12	10.6529	549	13.1887	319	8.95795	scaffold1	1221945	1224807	-	2238	scaffold1.g293	GO:0031298;GO:0005656;GO:0005737;GO:0000784;GO:0000781;GO:0036387;GO:0044427;GO:0043596;GO:0005694;GO:0044454;GO:0000228;GO:0031261;GO:0043228;GO:0043232;GO:0005657;GO:0044422;GO:0044428;GO:0070013;GO:0044446;GO:0043233;GO:0032993;GO:0044451;GO:0005654;GO:0031981;GO:0031974;GO:0043234;GO:0042555;GO:0043231;GO:0032991;GO:0043226;GO:0043227;GO:0043229;GO:0044424;GO:0005622;GO:0005623;GO:0044464;GO:…	K02209	ENOG410PGAC	L	sp|P41389|DNA replication licensing factor mcm5 OS=Schizosaccharomyces pombe (strain 972 / ATCC 24843) OX=284812 GN=mcm5 PE=1 SV=2	predicted protein [Fibroporia radiculosa] CCM01624.1 predicted protein [Fibroporia radiculosa]	mcm5	GO:0006343//heterochromatin assembly;GO:0000724//double-strand break repair via homologous recombination;GO:0000725//recombinational repair;GO:0000727//double-strand break repair via break-induced replication;GO:0006348//subtelomeric heterochromatin assembly;GO:0090329//regulation of DNA-dependent DNA replication;GO:0031939//obsolete negative regulation of chromatin silencing at telomere;GO:00650…	GO:0044454//obsolete nuclear chromosome part;GO:0000228//nuclear chromosome;GO:0031261//DNA replication preinitiation complex;GO:0043228//non-membrane-bounded organelle;GO:0043232//intracellular non-membrane-bounded organelle;GO:0005657//replication fork;GO:0044422//obsolete organelle part;GO:0043226//organelle;GO:0044428//obsolete nuclear part;GO:0043227//membrane-bounded organelle;GO:0070013//i…	GO:0030554//adenyl nucleotide binding;GO:0016818//hydrolase activity, acting on acid anhydrides, in phosphorus-containing anhydrides;GO:0003682//chromatin binding;GO:0003824//catalytic activity;GO:0003697//single-stranded DNA binding;GO:0036094//small molecule binding;GO:0005524//ATP binding;GO:0017076//purine nucleotide binding;GO:0032549//ribonucleoside binding;GO:0005488//binding;GO:1901265//n…	ko04113(Meiosis);ko04111(Cell cycle);ko03030(DNA replication)
scaffold1.g294	2233	168.956	70	137.97	2785	148.543	1644	102.499	scaffold1	1225283	1226757	+	1008	scaffold1.g294	-	K12179	-	-	sp|Q6NUC2|COP9 signalosome complex subunit 6 OS=Xenopus laevis OX=8355 GN=cops6 PE=2 SV=1	predicted protein [Fibroporia radiculosa] CCM01623.1 predicted protein [Fibroporia radiculosa]	cops6	-	-	-	-
scaffold1.g295	2978	78.374	96	65.8143	3055	56.6763	3250	70.4796	scaffold1	1227299	1230905	-	2898	scaffold1.g295	GO:0055085;GO:0044763;GO:0044765;GO:0009987;GO:0051179;GO:0051234;GO:0044699;GO:0006810	-	ENOG410PFPV	T	sp|P40900|Sexual differentiation process protein isp4 OS=Schizosaccharomyces pombe (strain 972 / ATCC 24843) OX=284812 GN=isp4 PE=2 SV=2	OPT-domain-containing protein [Daedalea quercina L-15889]	isp4	GO:0009987//cellular process;GO:0051179//localization;GO:0051234//establishment of localization;GO:0044699//biological_process;GO:0006810//transport;GO:0055085//transmembrane transport;GO:0044763//cellular process;GO:0044765//transport	-	-	-
scaffold1.g296	2271	370.098	98	416.033	3240	372.21	4210	565.346	scaffold1	1231705	1232281	+	468	scaffold1.g296	-	-	ENOG410PSEF	S	-	hypothetical protein POSPLADRAFT_1165347 [Postia placenta MAD-698-R-SB12]	-	-	-	-	-
scaffold1.g297	1237	126.807	19	50.7374	1695	122.486	1994	168.434	scaffold1	1232482	1233429	-	744	scaffold1.g297	GO:0005686;GO:0030532;GO:0005681;GO:0044422;GO:0044428;GO:0044446;GO:0043231;GO:0043226;GO:0043227;GO:0043229;GO:0005634;GO:0030529;GO:0032991;GO:0044424;GO:0005622;GO:0005623;GO:0044464;GO:1901363;GO:0003676;GO:0005488;GO:0097159;GO:0000377;GO:0000375;GO:0000398;GO:0006397;GO:0006396;GO:0043170;GO:0044237;GO:0044238;GO:0016070;GO:0046483;GO:0006725;GO:0009987;GO:0016071;GO:0008380;GO:0010467;GO:…	K11092	ENOG410PKII	A	sp|Q4WV66|U2 small nuclear ribonucleoprotein A' OS=Neosartorya fumigata (strain ATCC MYA-4609 / Af293 / CBS 101355 / FGSC A1100) OX=330879 GN=lea1 PE=3 SV=1	U2 small nuclear ribonucleoprotein A' [Grifola frondosa]	lea1	GO:0016070//RNA metabolic process;GO:0046483//heterocycle metabolic process;GO:0006725//cellular aromatic compound metabolic process;GO:0009987//cellular process;GO:0016071//mRNA metabolic process;GO:0008380//RNA splicing;GO:0010467//gene expression;GO:0071704//organic substance metabolic process;GO:0044260//cellular macromolecule metabolic process;GO:0006139//nucleobase-containing compound metab…	GO:0043229//intracellular organelle;GO:0005634//nucleus;GO:0030529//ribonucleoprotein complex;GO:0032991//protein-containing complex;GO:0044424//obsolete intracellular part;GO:0005622//intracellular anatomical structure;GO:0005623//obsolete cell;GO:0044464//obsolete cell part;GO:0005686//U2 snRNP;GO:0030532//small nuclear ribonucleoprotein complex;GO:0005681//spliceosomal complex;GO:0044422//obso…	GO:1901363//heterocyclic compound binding;GO:0003676//nucleic acid binding;GO:0005488//binding;GO:0097159//organic cyclic compound binding	ko03040(Spliceosome)
scaffold1.g298	1840	70.6617	39	39.0151	2324	62.9137	2496	78.9848	scaffold1	1233560	1236235	+	1986	scaffold1.g298	GO:0003824;GO:0042578;GO:0016788;GO:0016787;GO:0008152	K21797	ENOG410PGMX	I	sp|O60162|Uncharacterized protein C19F5.03 OS=Schizosaccharomyces pombe (strain 972 / ATCC 24843) OX=284812 GN=SPBC19F5.03 PE=1 SV=1	hypothetical protein POSPLADRAFT_1068652 [Postia placenta MAD-698-R-SB12]	SPBC19F5.03	GO:0008152//metabolic process	-	GO:0016787//hydrolase activity;GO:0003824//catalytic activity;GO:0042578//phosphoric ester hydrolase activity;GO:0016788//hydrolase activity, acting on ester bonds	ko04070(Phosphatidylinositol signaling system);ko01100(Metabolic pathways);ko00562(Inositol phosphate metabolism)
scaffold1.g299	2091	194.722	50	121.292	3782	248.271	2630	201.813	scaffold1	1236665	1237749	+	819	scaffold1.g299	GO:0043226;GO:0043227;GO:0044424;GO:0043229;GO:0005622;GO:0005623;GO:0044464;GO:0005634;GO:0043231;GO:0006259;GO:0044085;GO:0043170;GO:0044237;GO:0006333;GO:0006334;GO:0051276;GO:0044238;GO:0006996;GO:0046483;GO:0008152;GO:0044763;GO:0006725;GO:0009987;GO:0065004;GO:0071840;GO:0071704;GO:0065003;GO:0006323;GO:1901360;GO:0006325;GO:0044260;GO:0006139;GO:0071824;GO:0044699;GO:0034622;GO:0031497;GO:…	K11285	ENOG410PSBV	L	sp|Q9EQU5|Protein SET OS=Mus musculus OX=10090 GN=Set PE=1 SV=1	hypothetical protein DICSQDRAFT_176275 [Dichomitus squalens LYAD-421 SS1] EJF66430.1 hypothetical protein DICSQDRAFT_176275 [Dichomitus squalens LYAD-421 SS1]	Set	GO:0006259//DNA metabolic process;GO:0044085//cellular component biogenesis;GO:0043170//macromolecule metabolic process;GO:0044237//cellular metabolic process;GO:0006333//chromatin assembly or disassembly;GO:0006334//nucleosome assembly;GO:0051276//chromosome organization;GO:0006325//chromatin organization;GO:0044238//primary metabolic process;GO:0044260//cellular macromolecule metabolic process;…	GO:0043226//organelle;GO:0043227//membrane-bounded organelle;GO:0044424//obsolete intracellular part;GO:0043229//intracellular organelle;GO:0005622//intracellular anatomical structure;GO:0005623//obsolete cell;GO:0044464//obsolete cell part;GO:0005634//nucleus;GO:0043231//intracellular membrane-bounded organelle	-	-
scaffold1.g3	784	40.0231	9	11.9685	844	30.3725	1240	52.1614	scaffold1	17818	19715	-	1494	scaffold1.g3	GO:0008270;GO:1901363;GO:0046872;GO:0003676;GO:0005488;GO:0043167;GO:0097159;GO:0046914;GO:0043169	K13110	ENOG410PT3Z	S	sp|Q9W062|Microfibrillar-associated protein 1 OS=Drosophila melanogaster OX=7227 GN=Mfap1 PE=1 SV=1	predicted protein [Postia placenta Mad-698-R] EED79976.1 predicted protein [Postia placenta Mad-698-R]	Mfap1	-	-	GO:0003676//nucleic acid binding;GO:0005488//binding;GO:0043167//ion binding;GO:0097159//organic cyclic compound binding;GO:0046914//transition metal ion binding;GO:0043169//cation binding;GO:0008270//zinc ion binding;GO:1901363//heterocyclic compound binding;GO:0046872//metal ion binding	-
scaffold1.g30	577	58.6759	5	13.2451	509	36.4876	735	61.5892	scaffold1	123740	124616	-	750	scaffold1.g30	GO:0044425;GO:0016021;GO:0031224;GO:0016020	K23541	ENOG410PJC6	S	sp|Q10320|GDT1-like protein C17G8.08c OS=Schizosaccharomyces pombe (strain 972 / ATCC 24843) OX=284812 GN=SPAC17G8.08c PE=3 SV=1	UPF0016-domain-containing protein [Daedalea quercina L-15889]	SPAC17G8.08c	-	GO:0016020//membrane;GO:0044425//obsolete membrane part;GO:0016021//integral component of membrane;GO:0031224//intrinsic component of membrane	-	-
scaffold1.g300	6338	329.509	469	635.17	13294	487.208	12572	538.583	scaffold1	1238144	1239782	+	1467	scaffold1.g300	GO:0004099;GO:0016811;GO:0019213;GO:0005488;GO:0008061;GO:0097367;GO:0003824;GO:0016787;GO:0016810;GO:0071554;GO:0071840;GO:0044763;GO:0009987;GO:0044699;GO:0044238;GO:0071704;GO:0005975;GO:0008152	K01452	ENOG410PGYG	G	sp|P50325|Chitin deacetylase OS=Amylomyces rouxii OX=29923 PE=1 SV=1	candidate polysaccharide deacetylase from carbohydrate esterase family CE10 [Postia placenta Mad-698-R] EED82889.1 candidate polysaccharide deacetylase from carbohydrate esterase family CE10 [Postia placenta Mad-698-R]	-	GO:0005975//carbohydrate metabolic process;GO:0008152//metabolic process;GO:0071554//cell wall organization or biogenesis;GO:0071840//cellular component organization or biogenesis;GO:0044763//cellular process;GO:0009987//cellular process;GO:0044699//biological_process;GO:0044238//primary metabolic process;GO:0071704//organic substance metabolic process	-	GO:0005488//binding;GO:0008061//chitin binding;GO:0097367//carbohydrate derivative binding;GO:0003824//catalytic activity;GO:0016787//hydrolase activity;GO:0016810//hydrolase activity, acting on carbon-nitrogen (but not peptide) bonds;GO:0004099//chitin deacetylase activity;GO:0016811//hydrolase activity, acting on carbon-nitrogen (but not peptide) bonds, in linear amides;GO:0019213//deacetylase …	ko01100(Metabolic pathways);ko00520(Amino sugar and nucleotide sugar metabolism)
scaffold1.g301	3038	143.292	119	146.212	5119	170.202	3217	125.031	scaffold1	1240243	1242210	-	1617	scaffold1.g301	GO:0016787;GO:0016740;GO:0003824;GO:0005975;GO:0044238;GO:0071704;GO:0008152	K22832	ENOG410PFK7	S	sp|P0C956|1,3-beta-glucanosyltransferase gel4 OS=Neosartorya fumigata (strain ATCC MYA-4609 / Af293 / CBS 101355 / FGSC A1100) OX=330879 GN=gel4 PE=3 SV=1	glycoside hydrolase family 72 protein [Gelatoporia subvermispora B]	gel4	GO:0005975//carbohydrate metabolic process;GO:0044238//primary metabolic process;GO:0071704//organic substance metabolic process;GO:0008152//metabolic process	-	GO:0016787//hydrolase activity;GO:0016740//transferase activity;GO:0003824//catalytic activity	-
scaffold1.g302	1246	102.183	12	25.6357	1942	112.268	1424	96.2289	scaffold1	1245076	1246414	+	930	scaffold1.g302	GO:0051539;GO:0046872;GO:0051537;GO:0043169;GO:0043167;GO:0005488;GO:0051540;GO:0004076;GO:0051536;GO:0070283;GO:0016783;GO:0016782;GO:0016740;GO:0003824;GO:0051186;GO:0006790;GO:0044237;GO:0042364;GO:0046394;GO:0044272;GO:0043603;GO:0006082;GO:0044271;GO:0043604;GO:0046483;GO:1901564;GO:0043436;GO:0009110;GO:0009058;GO:0032787;GO:0006768;GO:0009987;GO:0006766;GO:0006767;GO:0018130;GO:1901566;GO:…	K01012	ENOG410PGZC	H	sp|O59778|Biotin synthase OS=Schizosaccharomyces pombe (strain 972 / ATCC 24843) OX=284812 GN=bio2 PE=1 SV=1	hypothetical protein POSPLADRAFT_1165260 [Postia placenta MAD-698-R-SB12]	bio2	GO:0051186//obsolete cofactor metabolic process;GO:0006790//sulfur compound metabolic process;GO:0032787//monocarboxylic acid metabolic process;GO:0044237//cellular metabolic process;GO:0006768//biotin metabolic process;GO:0042364//water-soluble vitamin biosynthetic process;GO:0009987//cellular process;GO:0046394//carboxylic acid biosynthetic process;GO:0006766//vitamin metabolic process;GO:00067…	-	GO:0070283//S-adenosyl-L-methionine binding;GO:0016783//sulfurtransferase activity;GO:0016782//transferase activity, transferring sulphur-containing groups;GO:0016740//transferase activity;GO:0003824//catalytic activity;GO:0051539//4 iron, 4 sulfur cluster binding;GO:0046872//metal ion binding;GO:0051537//2 iron, 2 sulfur cluster binding;GO:0043169//cation binding;GO:0043167//ion binding;GO:00054…	ko01240(Biosynthesis of cofactors);ko01100(Metabolic pathways);ko00780(Biotin metabolism)
scaffold1.g303	898	96.3279	10	27.9433	926	70.0213	903	79.8172	scaffold1	1249022	1249843	-	711	scaffold1.g303	GO:0006397;GO:0006396;GO:0046483;GO:0008152;GO:1901360;GO:0006807;GO:0010467;GO:0071704;GO:0090304;GO:0043170;GO:0044237;GO:0034641;GO:0006725;GO:0009987;GO:0016071;GO:0044260;GO:0044238;GO:0006139;GO:0016070	K12861	ENOG410PRHK	A	sp|Q5RKQ0|Pre-mRNA-splicing factor SPF27 OS=Danio rerio OX=7955 GN=bcas2 PE=2 SV=1	breast carcinoma amplified sequence 2 [Laetiporus sulphureus 93-53]	bcas2	GO:0044238//primary metabolic process;GO:0008152//metabolic process;GO:0006139//nucleobase-containing compound metabolic process;GO:1901360//organic cyclic compound metabolic process;GO:0016070//RNA metabolic process;GO:0006807//nitrogen compound metabolic process;GO:0010467//gene expression;GO:0071704//organic substance metabolic process;GO:0090304//nucleic acid metabolic process;GO:0043170//mac…	-	-	ko03040(Spliceosome)
scaffold1.g304	2634	423.821	59	247.298	4229	479.676	3926	520.535	scaffold1	1250344	1251081	+	474	scaffold1.g304	GO:0016491;GO:0003954;GO:0016651;GO:0050136;GO:0016655;GO:0008137;GO:0003824;GO:0055114;GO:0008152;GO:0044710	K03936	ENOG410PGKA	C	sp|P23710|NADH-ubiquinone oxidoreductase 30.4 kDa subunit, mitochondrial OS=Neurospora crassa (strain ATCC 24698 / 74-OR23-1A / CBS 708.71 / DSM 1257 / FGSC 987) OX=367110 GN=nuo-31 PE=2 SV=2	F420H2 dehydrogenase [Laetiporus sulphureus 93-53]	nuo-31	GO:0055114//obsolete oxidation-reduction process;GO:0008152//metabolic process;GO:0044710//metabolic process	-	GO:0050136//NADH dehydrogenase (quinone) activity;GO:0016655//oxidoreductase activity, acting on NAD(P)H, quinone or similar compound as acceptor;GO:0008137//NADH dehydrogenase (ubiquinone) activity;GO:0003824//catalytic activity;GO:0016491//oxidoreductase activity;GO:0003954//NADH dehydrogenase activity;GO:0016651//oxidoreductase activity, acting on NAD(P)H	ko01100(Metabolic pathways);ko00190(Oxidative phosphorylation)
scaffold1.g305	2708	159.733	40	61.4623	3507	145.823	2936	142.704	scaffold1	1251220	1252675	-	1293	scaffold1.g305	-	-	ENOG410Q0Y2	S	sp|O94548|Maintenance of telomere capping protein 1 OS=Schizosaccharomyces pombe (strain 972 / ATCC 24843) OX=284812 GN=SPCC1322.09 PE=3 SV=1	hypothetical protein OBBRIDRAFT_787212 [Obba rivulosa]	SPCC1322.09	-	-	-	-
scaffold1.g306	2376	60.8918	37	24.7011	2153	38.8955	2865	60.502	scaffold1	1253262	1257053	+	2976	scaffold1.g306	GO:0043226;GO:0043227;GO:0044424;GO:0043229;GO:0005622;GO:0005623;GO:0044464;GO:0005634;GO:0043231	-	ENOG410Q3GQ	S	-	hypothetical protein LAESUDRAFT_678758 [Laetiporus sulphureus 93-53]	-	-	GO:0043229//intracellular organelle;GO:0005622//intracellular anatomical structure;GO:0005623//obsolete cell;GO:0044464//obsolete cell part;GO:0005634//nucleus;GO:0043231//intracellular membrane-bounded organelle;GO:0043226//organelle;GO:0043227//membrane-bounded organelle;GO:0044424//obsolete intracellular part	-	-
scaffold1.g307	1181	124.582	17	46.7152	773	57.4817	632	54.936	scaffold1	1258343	1259163	+	723	scaffold1.g307	GO:0031224;GO:0016020;GO:0016021;GO:0044425	K13350	ENOG410PN4H	U	sp|P59382|Peroxisomal membrane protein 4 OS=Rattus norvegicus OX=10116 GN=Pxmp4 PE=1 SV=2	hypothetical protein POSPLADRAFT_1127102 [Postia placenta MAD-698-R-SB12]	Pxmp4	-	GO:0044425//obsolete membrane part;GO:0031224//intrinsic component of membrane;GO:0016020//membrane;GO:0016021//integral component of membrane	-	ko04146(Peroxisome)
scaffold1.g308	4630	585.611	72	237.226	4020	358.424	3468	361.443	scaffold1	1260857	1261718	-	603	scaffold1.g308	GO:0016020;GO:0032553;GO:0032550;GO:0032555;GO:0016462;GO:0016817;GO:0097159;GO:0016818;GO:0003824;GO:0036094;GO:0017111;GO:0003924;GO:0016787;GO:0005525;GO:0017076;GO:0032549;GO:1901265;GO:0032561;GO:0043167;GO:0019001;GO:0043168;GO:0001882;GO:0001883;GO:1901363;GO:0000166;GO:0005488;GO:0035639;GO:1901658;GO:0006793;GO:0006796;GO:1901657;GO:0019693;GO:0044238;GO:0009056;GO:0007264;GO:0009119;GO:…	-	ENOG410PM57	S	sp|Q01387|Protein ras-2 OS=Neurospora crassa (strain ATCC 24698 / 74-OR23-1A / CBS 708.71 / DSM 1257 / FGSC 987) OX=367110 GN=ras-2 PE=3 SV=2	ras protein [Dichomitus squalens LYAD-421 SS1] EJF66483.1 ras protein [Dichomitus squalens LYAD-421 SS1]	ras-2	GO:0006796//phosphate-containing compound metabolic process;GO:1901657//glycosyl compound metabolic process;GO:0019693//ribose phosphate metabolic process;GO:0044238//primary metabolic process;GO:0009056//catabolic process;GO:0007264//small GTPase mediated signal transduction;GO:0009119//ribonucleoside metabolic process;GO:0042278//purine nucleoside metabolic process;GO:0007154//cell communicatio…	GO:0016020//membrane	GO:0036094//small molecule binding;GO:0017111//nucleoside-triphosphatase activity;GO:0003924//GTPase activity;GO:0016787//hydrolase activity;GO:0005525//GTP binding;GO:0017076//purine nucleotide binding;GO:0032549//ribonucleoside binding;GO:1901265//nucleoside phosphate binding;GO:0032561//guanyl ribonucleotide binding;GO:0043167//ion binding;GO:0032553//ribonucleotide binding;GO:0032550//purine …	-
scaffold1.g309	1063	62.7018	10	15.3656	1370	56.9653	1942	94.3906	scaffold1	1272414	1274124	+	1293	scaffold1.g309	GO:0070011;GO:0003824;GO:0008234;GO:0008233;GO:0016787;GO:0006508;GO:0043170;GO:0019538;GO:0044238;GO:0071704;GO:0008152	K08592	ENOG410PK3D	O	sp|P59110|Sentrin-specific protease 1 OS=Mus musculus OX=10090 GN=Senp1 PE=2 SV=1	cysteine proteinase [Obba rivulosa]	Senp1	GO:0006508//proteolysis;GO:0043170//macromolecule metabolic process;GO:0019538//protein metabolic process;GO:0044238//primary metabolic process;GO:0071704//organic substance metabolic process;GO:0008152//metabolic process	-	GO:0008233//peptidase activity;GO:0016787//hydrolase activity;GO:0070011//peptidase activity;GO:0003824//catalytic activity;GO:0008234//cysteine-type peptidase activity	-
scaffold1.g31	796	67.4553	39	86.0933	2268	135.484	3143	219.473	scaffold1	125410	126492	+	900	scaffold1.g31	-	-	ENOG410PRIA	S	-	hypothetical protein POSPLADRAFT_1048245 [Postia placenta MAD-698-R-SB12]	-	-	-	-	-
scaffold1.g310	5792	333.898	178	267.305	11491	466.967	8027	381.304	scaffold1	1275581	1277222	-	1323	scaffold1.g310	-	-	ENOG410PMEW	S	sp|O13938|UPF0658 Golgi apparatus membrane protein C23H3.04 OS=Schizosaccharomyces pombe (strain 972 / ATCC 24843) OX=284812 GN=SPAC23H3.04 PE=3 SV=3	hypothetical protein CERSUDRAFT_110297 [Gelatoporia subvermispora B]	SPAC23H3.04	-	-	-	-
scaffold1.g311	2150	47.1606	183	104.567	7780	120.299	15433	278.948	scaffold1	1281388	1286784	-	3477	scaffold1.g311	GO:0044422;GO:0044446;GO:0043232;GO:0005840;GO:0032991;GO:0030529;GO:0043228;GO:0044444;GO:0044424;GO:0005622;GO:0005623;GO:0044464;GO:0005737;GO:0043226;GO:0043229;GO:0005198;GO:0003735;GO:0006412;GO:0043170;GO:0044237;GO:0019538;GO:0044238;GO:0008152;GO:0009059;GO:0009058;GO:1901576;GO:0010467;GO:0071704;GO:0044260;GO:0044267;GO:0034645;GO:0044249;GO:0009987	-	ENOG410PG5U	C	sp|Q9LF97|CBS domain-containing protein CBSCBSPB3 OS=Arabidopsis thaliana OX=3702 GN=CBSCBSPB3 PE=1 SV=1	predicted protein [Fibroporia radiculosa] CCM02186.1 predicted protein [Fibroporia radiculosa]	CBSCBSPB3	GO:1901576//organic substance biosynthetic process;GO:0010467//gene expression;GO:0006412//translation;GO:0071704//organic substance metabolic process;GO:0043170//macromolecule metabolic process;GO:0044260//cellular macromolecule metabolic process;GO:0044237//cellular metabolic process;GO:0044267//cellular protein metabolic process;GO:0019538//protein metabolic process;GO:0034645//cellular macrom…	GO:0005840//ribosome;GO:0032991//protein-containing complex;GO:0030529//ribonucleoprotein complex;GO:0043228//non-membrane-bounded organelle;GO:0044444//obsolete cytoplasmic part;GO:0044424//obsolete intracellular part;GO:0005622//intracellular anatomical structure;GO:0005623//obsolete cell;GO:0044464//obsolete cell part;GO:0005737//cytoplasm;GO:0043226//organelle;GO:0044422//obsolete organelle p…	GO:0003735//structural constituent of ribosome;GO:0005198//structural molecule activity	-
scaffold1.g312	1971	54.3475	107	76.8562	4755	92.4244	5107	116.036	scaffold1	1287340	1290865	-	2766	scaffold1.g312	GO:0044422;GO:0044428;GO:0070013;GO:0044446;GO:0043233;GO:0043231;GO:0005730;GO:0031981;GO:0043227;GO:0031974;GO:0044424;GO:0005622;GO:0005623;GO:0044464;GO:0043232;GO:0005634;GO:0043226;GO:0043228;GO:0043229;GO:0032553;GO:0032550;GO:0032555;GO:0003723;GO:0032559;GO:0030554;GO:0036094;GO:0005524;GO:0017076;GO:0032549;GO:1901265;GO:0043168;GO:0001882;GO:0001883;GO:0043167;GO:0035639;GO:0070035;GO:…	K13179	ENOG410PH4U	A	sp|Q4P6N0|ATP-dependent RNA helicase HAS1 OS=Ustilago maydis (strain 521 / FGSC 9021) OX=237631 GN=HAS1 PE=3 SV=2	DEAD-domain-containing protein [Daedalea quercina L-15889]	HAS1	GO:1901564//organonitrogen compound metabolic process;GO:0046128//purine ribonucleoside metabolic process;GO:0046034//ATP metabolic process;GO:0009205//purine ribonucleoside triphosphate metabolic process;GO:0009207//purine ribonucleoside triphosphate catabolic process;GO:0042454//ribonucleoside catabolic process;GO:0009199//ribonucleoside triphosphate metabolic process;GO:0009987//cellular proce…	GO:0031974//membrane-enclosed lumen;GO:0044424//obsolete intracellular part;GO:0005622//intracellular anatomical structure;GO:0005623//obsolete cell;GO:0044464//obsolete cell part;GO:0043232//intracellular non-membrane-bounded organelle;GO:0005634//nucleus;GO:0043226//organelle;GO:0043228//non-membrane-bounded organelle;GO:0043229//intracellular organelle;GO:0044422//obsolete organelle part;GO:00…	GO:1901265//nucleoside phosphate binding;GO:0043168//anion binding;GO:0001882//nucleoside binding;GO:0001883//purine nucleoside binding;GO:0043167//ion binding;GO:0035639//purine ribonucleoside triphosphate binding;GO:0070035//obsolete purine NTP-dependent helicase activity;GO:0005488//binding;GO:0016462//pyrophosphatase activity;GO:0003676//nucleic acid binding;GO:0016817//hydrolase activity, ac…	-
scaffold1.g313	478	79.4256	9	38.9562	520	60.9087	454	62.1615	scaffold1	1291037	1292053	+	459	scaffold1.g313	GO:0016788;GO:0052689;GO:0004045;GO:0003824;GO:0016787;GO:0008152	K04794	ENOG410PNRQ	S	sp|O13830|Probable peptidyl-tRNA hydrolase 2 OS=Schizosaccharomyces pombe (strain 972 / ATCC 24843) OX=284812 GN=SPAC19A8.14 PE=1 SV=1	peptidyl-tRNA hydrolase II [Dichomitus squalens LYAD-421 SS1] EJF66497.1 peptidyl-tRNA hydrolase II [Dichomitus squalens LYAD-421 SS1]	SPAC19A8.14	GO:0008152//metabolic process	-	GO:0003824//catalytic activity;GO:0016787//hydrolase activity;GO:0016788//hydrolase activity, acting on ester bonds;GO:0052689//carboxylic ester hydrolase activity;GO:0004045//aminoacyl-tRNA hydrolase activity	-
scaffold1.g314	597	72.2735	38	119.837	1761	150.282	4683	467.156	scaffold1	1292397	1293379	+	630	scaffold1.g314	GO:0044425;GO:0016021;GO:0031224;GO:0016020	K13348	ENOG410PJFR	S	sp|Q754F0|Protein SYM1 OS=Ashbya gossypii (strain ATCC 10895 / CBS 109.51 / FGSC 9923 / NRRL Y-1056) OX=284811 GN=SYM1 PE=3 SV=1	hypothetical protein POSPLADRAFT_1030690 [Postia placenta MAD-698-R-SB12]	SYM1	-	GO:0016020//membrane;GO:0044425//obsolete membrane part;GO:0016021//integral component of membrane;GO:0031224//intrinsic component of membrane	-	ko04146(Peroxisome)
scaffold1.g315	661	18.924	28	20.8819	1399	28.234	1156	27.2711	scaffold1	1293582	1296564	-	2664	scaffold1.g315	GO:0030529;GO:0032991;GO:0044424;GO:0005622;GO:0005623;GO:0044464;GO:0005488;GO:1901363;GO:0003676;GO:0097159;GO:0008152	K14548	ENOG410PFRR	A	sp|O60161|U3 small nucleolar RNA-associated protein 4 OS=Schizosaccharomyces pombe (strain 972 / ATCC 24843) OX=284812 GN=utp4 PE=3 SV=1	hypothetical protein POSPLADRAFT_1176689 [Postia placenta MAD-698-R-SB12]	utp4	GO:0008152//metabolic process	GO:0005622//intracellular anatomical structure;GO:0005623//obsolete cell;GO:0044464//obsolete cell part;GO:0030529//ribonucleoprotein complex;GO:0032991//protein-containing complex;GO:0044424//obsolete intracellular part	GO:0005488//binding;GO:1901363//heterocyclic compound binding;GO:0003676//nucleic acid binding;GO:0097159//organic cyclic compound binding	ko03008(Ribosome biogenesis in eukaryotes)
scaffold1.g316	708	50.4184	20	37.1012	1437	72.1366	1481	86.9048	scaffold1	1298640	1299981	+	1071	scaffold1.g316	GO:0016832;GO:0016830;GO:0004793;GO:0030170;GO:0005488;GO:0048037;GO:0043167;GO:0043168;GO:0003824;GO:0016829;GO:0044281;GO:0044237;GO:0006082;GO:1901564;GO:0044238;GO:0043436;GO:0008152;GO:0009987;GO:0071704;GO:0044710;GO:0006807;GO:0019752;GO:0006520	K01620	ENOG410PGQW	E	sp|O13940|Probable low-specificity L-threonine aldolase OS=Schizosaccharomyces pombe (strain 972 / ATCC 24843) OX=284812 GN=gly1 PE=3 SV=1	hypothetical protein LAESUDRAFT_758936 [Laetiporus sulphureus 93-53]	gly1	GO:0008152//metabolic process;GO:0009987//cellular process;GO:0071704//organic substance metabolic process;GO:0044710//metabolic process;GO:0044281//small molecule metabolic process;GO:0006807//nitrogen compound metabolic process;GO:0044237//cellular metabolic process;GO:0019752//carboxylic acid metabolic process;GO:0006082//organic acid metabolic process;GO:0006520//cellular amino acid metabolic…	-	GO:0030170//pyridoxal phosphate binding;GO:0005488//binding;GO:0048037//obsolete cofactor binding;GO:0043167//ion binding;GO:0043168//anion binding;GO:0003824//catalytic activity;GO:0016829//lyase activity;GO:0016832//aldehyde-lyase activity;GO:0016830//carbon-carbon lyase activity;GO:0004793//threonine aldolase activity	ko01230(Biosynthesis of amino acids);ko01110(Biosynthesis of secondary metabolites);ko01100(Metabolic pathways);ko00260(Glycine, serine and threonine metabolism)
scaffold1.g317	252	53.8366	19	105.738	723	108.883	568	99.9904	scaffold1	1308740	1309154	+	357	scaffold1.g317	GO:0008270;GO:0005488;GO:0043167;GO:0046914;GO:0043169;GO:0046872	K11971	ENOG410PM45	O	sp|Q9UBS8|E3 ubiquitin-protein ligase RNF14 OS=Homo sapiens OX=9606 GN=RNF14 PE=1 SV=1	hypothetical protein POSPLADRAFT_1127883 [Postia placenta MAD-698-R-SB12]	RNF14	-	-	GO:0046914//transition metal ion binding;GO:0043169//cation binding;GO:0046872//metal ion binding;GO:0008270//zinc ion binding;GO:0005488//binding;GO:0043167//ion binding	-
scaffold1.g318	2924	73.8197	127	83.5219	6689	119.042	14289	297.255	scaffold1	1309559	1313069	+	3021	scaffold1.g318	GO:0005488;GO:0003676;GO:0003723;GO:1901363;GO:0097159	-	ENOG410PH9B	A	sp|O74359|Meiotically up-regulated gene 60 protein OS=Schizosaccharomyces pombe (strain 972 / ATCC 24843) OX=284812 GN=mug60 PE=1 SV=1	hypothetical protein LAESUDRAFT_725514 [Laetiporus sulphureus 93-53]	mug60	-	-	GO:1901363//heterocyclic compound binding;GO:0097159//organic cyclic compound binding;GO:0005488//binding;GO:0003676//nucleic acid binding;GO:0003723//RNA binding	-
scaffold1.g319	1139	85.9247	22	43.2333	661	35.1511	520	32.3244	scaffold1	1313990	1315373	-	1011	scaffold1.g319	GO:0004792;GO:0016783;GO:0016782;GO:0003824;GO:0016740;GO:0008152	K01011	ENOG410PIFM	V	sp|Q9USJ1|Probable 3-mercaptopyruvate sulfurtransferase OS=Schizosaccharomyces pombe (strain 972 / ATCC 24843) OX=284812 GN=tum1 PE=1 SV=2	hypothetical protein POSPLADRAFT_1051871 [Postia placenta MAD-698-R-SB12]	tum1	GO:0008152//metabolic process	-	GO:0003824//catalytic activity;GO:0016740//transferase activity;GO:0004792//thiosulfate sulfurtransferase activity;GO:0016783//sulfurtransferase activity;GO:0016782//transferase activity, transferring sulphur-containing groups	ko04122(Sulfur relay system);ko01100(Metabolic pathways);ko00920(Sulfur metabolism);ko00270(Cysteine and methionine metabolism)
scaffold1.g32	3376	155.485	71	85.1815	2695	87.4957	1068	40.5312	scaffold1	128686	130509	-	1656	scaffold1.g32	GO:0016491;GO:0003824;GO:0016701;GO:0016702;GO:0051213;GO:0055114;GO:0044710;GO:0008152	K10252	ENOG410PHJC	Q	sp|Q99NF1|Beta,beta-carotene 9',10'-oxygenase OS=Mus musculus OX=10090 GN=Bco2 PE=1 SV=1	hypothetical protein JAAARDRAFT_47268 [Jaapia argillacea MUCL 33604]	Bco2	GO:0055114//obsolete oxidation-reduction process;GO:0044710//metabolic process;GO:0008152//metabolic process	-	GO:0016702//oxidoreductase activity, acting on single donors with incorporation of molecular oxygen, incorporation of two atoms of oxygen;GO:0051213//dioxygenase activity;GO:0016491//oxidoreductase activity;GO:0003824//catalytic activity;GO:0016701//oxidoreductase activity, acting on single donors with incorporation of molecular oxygen	-
scaffold1.g320	1286	38.9212	68	53.6112	2025	43.2029	1328	33.1189	scaffold1	1317520	1320686	+	2520	scaffold1.g320	GO:0033176;GO:0016469;GO:0033178;GO:0032991;GO:0043234;GO:0033180;GO:0044425;GO:0016020;GO:0016817;GO:0016820;GO:0003824;GO:0016787;GO:0015075;GO:0015078;GO:0022892;GO:0022890;GO:0022891;GO:0008324;GO:0015077;GO:0022857;GO:0005215;GO:0008152;GO:0015988;GO:0015991;GO:0051179;GO:0044765;GO:0034220;GO:0055085;GO:0015672;GO:0051234;GO:0006812;GO:0006818;GO:0044763;GO:0009987;GO:0006810;GO:0044699;GO:…	K02148	ENOG410PGJJ	C	sp|Q9U5N1|V-type proton ATPase subunit C OS=Manduca sexta OX=7130 PE=2 SV=1	predicted protein [Fibroporia radiculosa] CCM02204.1 predicted protein [Fibroporia radiculosa]	-	GO:0006810//transport;GO:0044765//transport;GO:0044699//biological_process;GO:0034220//ion transmembrane transport;GO:0006811//ion transport;GO:0055085//transmembrane transport;GO:0015992//proton transmembrane transport;GO:0015672//inorganic cation transmembrane transport;GO:0051234//establishment of localization;GO:0006812//cation transport;GO:0008152//metabolic process;GO:0006818//proton transm…	GO:0032991//protein-containing complex;GO:0043234//protein-containing complex;GO:0033180//proton-transporting V-type ATPase, V1 domain;GO:0044425//obsolete membrane part;GO:0016020//membrane;GO:0033176//proton-transporting V-type ATPase complex;GO:0016469//proton-transporting two-sector ATPase complex;GO:0033178//proton-transporting two-sector ATPase complex, catalytic domain	GO:0022891//transmembrane transporter activity;GO:0008324//cation transmembrane transporter activity;GO:0015077//inorganic cation transmembrane transporter activity;GO:0016817//hydrolase activity, acting on acid anhydrides;GO:0016820//ATPase-coupled transmembrane transporter activity;GO:0022857//transmembrane transporter activity;GO:0003824//catalytic activity;GO:0005215//transporter activity;GO:…	ko04145(Phagosome);ko01100(Metabolic pathways);ko00190(Oxidative phosphorylation)
scaffold1.g321	9522	170.117	220	102.387	20881	262.974	36273	533.993	scaffold1	1331384	1337000	+	4269	scaffold1.g321	-	-	ENOG410PK80	O	sp|Q5EB92|WD repeat-containing protein 70 OS=Rattus norvegicus OX=10116 GN=Wdr70 PE=1 SV=1	hypothetical protein CERSUDRAFT_41693 [Gelatoporia subvermispora B]	Wdr70	-	-	-	-
scaffold1.g322	1898	36.417	41	20.4925	1743	23.5748	1777	28.095	scaffold1	1339115	1343627	+	3975	scaffold1.g322	GO:0044424;GO:0005622;GO:0005623;GO:0044464;GO:0043231;GO:0005634;GO:0043226;GO:0043227;GO:0043229;GO:0003677;GO:0070035;GO:0042623;GO:0016887;GO:0008026;GO:0032553;GO:0032550;GO:0032555;GO:0032559;GO:0030554;GO:0036094;GO:0005524;GO:0017076;GO:0032549;GO:1901265;GO:0043168;GO:0001882;GO:0001883;GO:0043167;GO:0035639;GO:0097159;GO:0000166;GO:1901363;GO:0005488;GO:0016462;GO:0016817;GO:0016818;GO:…	K14635	ENOG410PH1A	L	sp|Q2URJ5|ATP-dependent DNA helicase mph1 OS=Aspergillus oryzae (strain ATCC 42149 / RIB 40) OX=510516 GN=mph1 PE=3 SV=2	hypothetical protein POSPLADRAFT_1051864 [Postia placenta MAD-698-R-SB12]	mph1	GO:0009164//nucleoside catabolic process;GO:0009167//purine ribonucleoside monophosphate metabolic process;GO:0009166//nucleotide catabolic process;GO:0046434//organophosphate catabolic process;GO:0044237//cellular metabolic process;GO:0044238//primary metabolic process;GO:0071704//organic substance metabolic process;GO:0006725//cellular aromatic compound metabolic process;GO:0009987//cellular pr…	GO:0044424//obsolete intracellular part;GO:0005622//intracellular anatomical structure;GO:0005623//obsolete cell;GO:0044464//obsolete cell part;GO:0043231//intracellular membrane-bounded organelle;GO:0005634//nucleus;GO:0043226//organelle;GO:0043227//membrane-bounded organelle;GO:0043229//intracellular organelle	GO:0003677//DNA binding;GO:0070035//obsolete purine NTP-dependent helicase activity;GO:0042623//ATP hydrolysis activity;GO:0016887//ATP hydrolysis activity;GO:0008026//helicase activity;GO:0032553//ribonucleotide binding;GO:0032550//purine ribonucleoside binding;GO:0097159//organic cyclic compound binding;GO:0032555//purine ribonucleotide binding;GO:0000166//nucleotide binding;GO:0032559//adenyl …	-
scaffold1.g323	2244	160.701	59	110.065	1970	99.4501	3329	196.446	scaffold1	1345827	1346944	-	1065	scaffold1.g323	-	-	-	-	-	hypothetical protein A0H81_00576 [Grifola frondosa]	-	-	-	-	-
scaffold1.g324	168	22.5981	6	21.024	521	49.4018	269	29.8159	scaffold1	1349055	1349670	+	567	scaffold1.g324	-	-	ENOG410PQFJ	S	-	hypothetical protein PYCCODRAFT_1432365 [Pycnoporus coccineus BRFM310]	-	-	-	-	-
scaffold1.g325	2080	104.712	71	93.1093	3973	140.992	2765	114.699	scaffold1	1350077	1352931	-	1515	scaffold1.g325	-	-	ENOG410PQFJ	S	sp|C8VE82|Methyltransferase ausD OS=Emericella nidulans (strain FGSC A4 / ATCC 38163 / CBS 112.46 / NRRL 194 / M139) OX=227321 GN=ausD PE=3 SV=1	hypothetical protein LAESUDRAFT_719592 [Laetiporus sulphureus 93-53]	ausD	-	-	-	-
scaffold1.g326	4061	337.393	756	1636.16	25325	1483.18	2005	137.262	scaffold1	1356848	1358059	+	918	scaffold1.g326	-	-	ENOG410PQFJ	S	sp|C8VE82|Methyltransferase ausD OS=Emericella nidulans (strain FGSC A4 / ATCC 38163 / CBS 112.46 / NRRL 194 / M139) OX=227321 GN=ausD PE=3 SV=1	hypothetical protein LAESUDRAFT_719592 [Laetiporus sulphureus 93-53]	ausD	-	-	-	-
scaffold1.g327	1420	139.384	70	178.988	2568	177.69	4426	357.988	scaffold1	1358567	1359394	+	777	scaffold1.g327	GO:0016788;GO:0003824;GO:0052689;GO:0017057;GO:0016787;GO:0019362;GO:0006793;GO:0006796;GO:0044237;GO:0009056;GO:0009117;GO:0072524;GO:0006098;GO:0046365;GO:0006007;GO:0006006;GO:0005996;GO:0055086;GO:0006725;GO:0006740;GO:0006139;GO:0034641;GO:0006733;GO:0006732;GO:0006739;GO:0006753;GO:0044724;GO:0044723;GO:0019318;GO:0051186;GO:1901575;GO:0046496;GO:0006807;GO:0019320;GO:0019637;GO:0016052;GO:…	K01057	ENOG410PISM	G	sp|O74455|Probable 6-phosphogluconolactonase OS=Schizosaccharomyces pombe (strain 972 / ATCC 24843) OX=284812 GN=SPCC16C4.10 PE=3 SV=1	predicted protein [Fibroporia radiculosa] CCM02212.1 predicted protein [Fibroporia radiculosa]	SPCC16C4.10	GO:0009056//catabolic process;GO:0009117//nucleotide metabolic process;GO:0072524//pyridine-containing compound metabolic process;GO:0006098//pentose-phosphate shunt;GO:0046365//monosaccharide catabolic process;GO:0006007//glucose catabolic process;GO:0006006//glucose metabolic process;GO:0051186//obsolete cofactor metabolic process;GO:0005996//monosaccharide metabolic process;GO:1901575//organic…	-	GO:0016788//hydrolase activity, acting on ester bonds;GO:0003824//catalytic activity;GO:0052689//carboxylic ester hydrolase activity;GO:0017057//6-phosphogluconolactonase activity;GO:0016787//hydrolase activity	ko01200(Carbon metabolism);ko01110(Biosynthesis of secondary metabolites);ko01100(Metabolic pathways);ko00030(Pentose phosphate pathway)
scaffold1.g328	361	15.1948	20	21.929	726	21.5411	865	30.001	scaffold1	1359781	1361879	-	1812	scaffold1.g328	-	-	ENOG410PFU3	S	sp|O14200|PXA domain protein 1 OS=Schizosaccharomyces pombe (strain 972 / ATCC 24843) OX=284812 GN=pxa1 PE=2 SV=1	hypothetical protein DAEQUDRAFT_760820 [Daedalea quercina L-15889]	pxa1	-	-	-	-
scaffold1.g329	1403	60.8673	20	22.6026	1626	49.7268	1840	65.7775	scaffold1	1364396	1366414	-	1758	scaffold1.g329	GO:0008270;GO:0043167;GO:0003723;GO:0046914;GO:0046872;GO:0043169;GO:1901265;GO:1901363;GO:0003676;GO:0005488;GO:0036094;GO:0000166;GO:0097159;GO:0006397;GO:0006396;GO:0046483;GO:0008152;GO:1901360;GO:0006807;GO:0010467;GO:0071704;GO:0090304;GO:0043170;GO:0044237;GO:0034641;GO:0006725;GO:0009987;GO:0016071;GO:0044260;GO:0044238;GO:0006139;GO:0016070	K13192	ENOG410PKI7	S	sp|Q6NZN0|RNA-binding protein 26 OS=Mus musculus OX=10090 GN=Rbm26 PE=1 SV=2	hypothetical protein OBBRIDRAFT_815871 [Obba rivulosa]	Rbm26	GO:0006725//cellular aromatic compound metabolic process;GO:0008152//metabolic process;GO:0009987//cellular process;GO:1901360//organic cyclic compound metabolic process;GO:0016071//mRNA metabolic process;GO:0006807//nitrogen compound metabolic process;GO:0044260//cellular macromolecule metabolic process;GO:0010467//gene expression;GO:0044238//primary metabolic process;GO:0071704//organic substan…	-	GO:0046914//transition metal ion binding;GO:0046872//metal ion binding;GO:0043169//cation binding;GO:1901265//nucleoside phosphate binding;GO:1901363//heterocyclic compound binding;GO:0003676//nucleic acid binding;GO:0005488//binding;GO:0036094//small molecule binding;GO:0000166//nucleotide binding;GO:0097159//organic cyclic compound binding;GO:0008270//zinc ion binding;GO:0043167//ion binding;GO…	-
scaffold1.g33	4904	294.737	11	17.2218	860	36.4355	904	44.7698	scaffold1	131980	133670	+	1269	scaffold1.g33	GO:0004497;GO:1901363;GO:0009055;GO:0005506;GO:0005488;GO:0043167;GO:0097159;GO:0046906;GO:0020037;GO:0046914;GO:0046872;GO:0043169;GO:0016491;GO:0003824;GO:0016705;GO:0055114;GO:0008152;GO:0044710	-	ENOG410PJG6	Q	sp|Q4WAZ6|Multifunctional cytochrome P450 monooxygenase af510 OS=Neosartorya fumigata (strain ATCC MYA-4609 / Af293 / CBS 101355 /FGSC A1100) OX=330879 GN=af510 PE=1 SV=1	putative monooxygenase [Serpula lacrymans var. lacrymans S7.9] EGO19149.1 putative monooxygenase [Serpula lacrymans var. lacrymans S7.9]	af510	GO:0008152//metabolic process;GO:0044710//metabolic process;GO:0055114//obsolete oxidation-reduction process	-	GO:0005506//iron ion binding;GO:0005488//binding;GO:0043167//ion binding;GO:0097159//organic cyclic compound binding;GO:0046906//tetrapyrrole binding;GO:0020037//heme binding;GO:0046914//transition metal ion binding;GO:0046872//metal ion binding;GO:0043169//cation binding;GO:0016491//oxidoreductase activity;GO:0003824//catalytic activity;GO:0004497//monooxygenase activity;GO:0016705//oxidoreducta…	-
scaffold1.g330	1618	158.208	96	244.525	3692	254.481	3603	290.301	scaffold1	1369059	1370327	+	780	scaffold1.g330	GO:0016491;GO:0003824;GO:0008152;GO:0055114;GO:0044710	K23257	ENOG410PIJJ	S	sp|Q4DJ07|9,11-endoperoxide prostaglandin H2 reductase OS=Trypanosoma cruzi (strain CL Brener) OX=353153 GN=Tc00.1047053511287.49 PE=1 SV=2	Aldo/keto reductase [Daedalea quercina L-15889]	Tc00.1047053511287.49	GO:0055114//obsolete oxidation-reduction process;GO:0044710//metabolic process;GO:0008152//metabolic process	-	GO:0016491//oxidoreductase activity;GO:0003824//catalytic activity	ko01100(Metabolic pathways);ko00640(Propanoate metabolism);ko00620(Pyruvate metabolism)
scaffold1.g331	1913	255.968	14	48.7978	919	86.682	1073	118.305	scaffold1	1371836	1372704	+	570	scaffold1.g331	GO:0016491;GO:0003824;GO:0008152;GO:0055114;GO:0044710	-	ENOG410PIJJ	S	sp|O14088|Uncharacterized oxidoreductase C2F3.05c OS=Schizosaccharomyces pombe (strain 972 / ATCC 24843) OX=284812 GN=SPAC2F3.05c PE=3 SV=1	Aldo/keto reductase [Daedalea quercina L-15889]	SPAC2F3.05c	GO:0055114//obsolete oxidation-reduction process;GO:0044710//metabolic process;GO:0008152//metabolic process	-	GO:0016491//oxidoreductase activity;GO:0003824//catalytic activity	-
scaffold1.g332	287	29.781	40	108.123	1721	125.887	1411	120.647	scaffold1	1374989	1375999	+	735	scaffold1.g332	-	-	-	-	-	hypothetical protein FOMPIDRAFT_84740 [Fomitopsis pinicola FP-58527 SS1]	-	-	-	-	-
scaffold1.g333	538	29.4774	96	137.018	4854	187.477	2568	115.94	scaffold1	1376412	1378578	-	1392	scaffold1.g333	GO:0005576;GO:0001871;GO:0030247;GO:0030246;GO:0030248;GO:0005488;GO:0052692;GO:0004557;GO:0015925;GO:0004553;GO:0003824;GO:0016798;GO:0016787;GO:0005975;GO:0044238;GO:0071704;GO:0008152	K07407	ENOG410PJ1J	G	sp|Q9URZ0|Alpha-galactosidase mel1 OS=Schizosaccharomyces pombe (strain 972 / ATCC 24843) OX=284812 GN=mel1 PE=3 SV=1	candidate alpha-galactosidase from glycoside hydrolase family GH27 [Postia placenta Mad-698-R] EED81247.1 candidate alpha-galactosidase from glycoside hydrolase family GH27 [Postia placenta Mad-698-R]	mel1	GO:0008152//metabolic process;GO:0005975//carbohydrate metabolic process;GO:0044238//primary metabolic process;GO:0071704//organic substance metabolic process	GO:0005576//extracellular region	GO:0030246//carbohydrate binding;GO:0030248//cellulose binding;GO:0005488//binding;GO:0052692//raffinose alpha-galactosidase activity;GO:0004557//alpha-galactosidase activity;GO:0015925//galactosidase activity;GO:0004553//hydrolase activity, hydrolyzing O-glycosyl compounds;GO:0003824//catalytic activity;GO:0016798//hydrolase activity, acting on glycosyl bonds;GO:0016787//hydrolase activity;GO:00…	ko01100(Metabolic pathways);ko00603(Glycosphingolipid biosynthesis - globo and isoglobo series);ko00600(Sphingolipid metabolism);ko00561(Glycerolipid metabolism);ko00052(Galactose metabolism)
scaffold1.g334	94	11.0127	7	21.3631	197	16.2695	136	13.1291	scaffold1	1379141	1380134	+	651	scaffold1.g334	-	-	-	-	-	hypothetical protein PYCCODRAFT_1431850 [Pycnoporus coccineus BRFM310]	-	-	-	-	-
scaffold1.g335	1079	41.25	33	32.8638	2430	65.4865	2087	65.7443	scaffold1	1384438	1387282	-	1995	scaffold1.g335	GO:0005634;GO:0043226;GO:0043227;GO:0043229;GO:0043231;GO:0044424;GO:0005622;GO:0005623;GO:0044464;GO:0052656;GO:0052655;GO:0052654;GO:0016769;GO:0004084;GO:0016740;GO:0003824;GO:0008483;GO:0016054;GO:0046395;GO:1901565;GO:0044248;GO:0009056;GO:1901575;GO:0044712;GO:0044282;GO:0009063;GO:0009083;GO:0016053;GO:0046394;GO:1901566;GO:0009058;GO:0044711;GO:1901576;GO:0044283;GO:0044249;GO:0044237;GO:…	K00826	ENOG410PIW1	E	sp|P47176|Branched-chain-amino-acid aminotransferase, cytosolic OS=Saccharomyces cerevisiae (strain ATCC 204508 / S288c) OX=559292 GN=BAT2 PE=1 SV=1	hypothetical protein OBBRIDRAFT_787192 [Obba rivulosa]	BAT2	GO:1901566//organonitrogen compound biosynthetic process;GO:0009058//biosynthetic process;GO:0016054//organic acid catabolic process;GO:0044711//biosynthetic process;GO:0046395//carboxylic acid catabolic process;GO:1901576//organic substance biosynthetic process;GO:0044283//small molecule biosynthetic process;GO:0044249//cellular biosynthetic process;GO:0044237//cellular metabolic process;GO:0009…	GO:0005634//nucleus;GO:0043226//organelle;GO:0043227//membrane-bounded organelle;GO:0043229//intracellular organelle;GO:0043231//intracellular membrane-bounded organelle;GO:0044424//obsolete intracellular part;GO:0005622//intracellular anatomical structure;GO:0005623//obsolete cell;GO:0044464//obsolete cell part	GO:0052656//L-isoleucine transaminase activity;GO:0052655//L-valine transaminase activity;GO:0052654//L-leucine transaminase activity;GO:0016769//transferase activity, transferring nitrogenous groups;GO:0004084//branched-chain-amino-acid transaminase activity;GO:0016740//transferase activity;GO:0003824//catalytic activity;GO:0008483//transaminase activity	ko01240(Biosynthesis of cofactors);ko01230(Biosynthesis of amino acids);ko01210(2-Oxocarboxylic acid metabolism);ko01110(Biosynthesis of secondary metabolites);ko01100(Metabolic pathways);ko00770(Pantothenate and CoA biosynthesis);ko00290(Valine, leucine and isoleucine biosynthesis);ko00280(Valine, leucine and isoleucine degradation);ko00270(Cysteine and methionine metabolism)
scaffold1.g336	11934	630.761	763	1050.52	21221	790.657	24292	1057.97	scaffold1	1388591	1390484	+	1443	scaffold1.g336	GO:0043226;GO:0043227;GO:0005739;GO:0043229;GO:0043231;GO:0044444;GO:0044424;GO:0005622;GO:0005623;GO:0044464;GO:0005737;GO:1901265;GO:1901363;GO:0005488;GO:0048037;GO:0036094;GO:0000166;GO:0097159;GO:0050661;GO:0004616;GO:0003824;GO:0016614;GO:0050662;GO:0016491;GO:0016616;GO:0006979;GO:0034599;GO:0042221;GO:0070887;GO:0044763;GO:0033554;GO:0050896;GO:0051716;GO:0044699;GO:0006950;GO:0009051;GO:…	K00033	ENOG410PF9G	G	sp|P53319|6-phosphogluconate dehydrogenase, decarboxylating 2 OS=Saccharomyces cerevisiae (strain ATCC 204508 / S288c) OX=559292 GN=GND2 PE=1 SV=1	decarboxylating 6-phosphogluconate dehydrogenase [Daedalea quercina L-15889]	GND2	GO:0044763//cellular process;GO:0033554//cellular response to stress;GO:0050896//response to stimulus;GO:0051716//cellular response to stimulus;GO:0044699//biological_process;GO:0006950//response to stress;GO:0009051//pentose-phosphate shunt, oxidative branch;GO:0009056//catabolic process;GO:0019321//pentose metabolic process;GO:1901564//organonitrogen compound metabolic process;GO:0019362//pyrid…	GO:0044464//obsolete cell part;GO:0005737//cytoplasm;GO:0043226//organelle;GO:0043227//membrane-bounded organelle;GO:0005739//mitochondrion;GO:0043229//intracellular organelle;GO:0043231//intracellular membrane-bounded organelle;GO:0044444//obsolete cytoplasmic part;GO:0044424//obsolete intracellular part;GO:0005622//intracellular anatomical structure;GO:0005623//obsolete cell	GO:1901265//nucleoside phosphate binding;GO:1901363//heterocyclic compound binding;GO:0005488//binding;GO:0048037//obsolete cofactor binding;GO:0036094//small molecule binding;GO:0000166//nucleotide binding;GO:0097159//organic cyclic compound binding;GO:0050661//NADP binding;GO:0004616//phosphogluconate dehydrogenase (decarboxylating) activity;GO:0003824//catalytic activity;GO:0016614//oxidoreduc…	ko01200(Carbon metabolism);ko01110(Biosynthesis of secondary metabolites);ko01100(Metabolic pathways);ko00480(Glutathione metabolism);ko00030(Pentose phosphate pathway)
scaffold1.g337	362	31.7347	3	6.85092	358	22.1234	555	40.0915	scaffold1	1392178	1393301	+	870	scaffold1.g337	GO:0016879;GO:0004066;GO:0016884;GO:0016874;GO:0003824;GO:0016053;GO:0046394;GO:0043603;GO:0044271;GO:0044711;GO:0009058;GO:0043604;GO:1901607;GO:0006528;GO:0006529;GO:1901576;GO:1901566;GO:0044283;GO:0009067;GO:0034641;GO:0044249;GO:0044281;GO:0044237;GO:0006082;GO:0008652;GO:1901564;GO:0043436;GO:0044710;GO:0009987;GO:1901605;GO:0071704;GO:0006520;GO:0009066;GO:0006807;GO:0019752;GO:0044238;GO:…	-	ENOG410PIH6	E	sp|Q5ZJN0|Asparagine synthetase domain-containing protein 1 OS=Gallus gallus OX=9031 GN=ASNSD1 PE=2 SV=1	hypothetical protein PYCCODRAFT_1431859 [Pycnoporus coccineus BRFM310]	ASNSD1	GO:0019752//carboxylic acid metabolic process;GO:1901564//organonitrogen compound metabolic process;GO:1901566//organonitrogen compound biosynthetic process;GO:0044238//primary metabolic process;GO:0043436//oxoacid metabolic process;GO:0044283//small molecule biosynthetic process;GO:0008152//metabolic process;GO:0044710//metabolic process;GO:0009067//aspartate family amino acid biosynthetic proce…	-	GO:0016874//ligase activity;GO:0003824//catalytic activity;GO:0016879//ligase activity, forming carbon-nitrogen bonds;GO:0004066//asparagine synthase (glutamine-hydrolyzing) activity;GO:0016884//carbon-nitrogen ligase activity, with glutamine as amido-N-donor	-
scaffold1.g338	3041	323.476	74	205.05	4318	323.781	2873	251.823	scaffold1	1395220	1396326	+	717	scaffold1.g338	GO:0016020	K17080	ENOG410PFZQ	O	sp|Q9P7H3|Prohibitin-1 OS=Schizosaccharomyces pombe (strain 972 / ATCC 24843) OX=284812 GN=phb1 PE=3 SV=1	hypothetical protein POSPLADRAFT_1176643 [Postia placenta MAD-698-R-SB12]	phb1	-	GO:0016020//membrane	-	-
scaffold1.g339	4128	258.486	111	181.06	7681	339.046	5038	259.95	scaffold1	1396939	1398291	+	1218	scaffold1.g339	GO:0044444;GO:0032991;GO:0030529;GO:0043226;GO:0043229;GO:0005737;GO:0044424;GO:0005622;GO:0005623;GO:0044464;GO:0003729;GO:0003723;GO:1901265;GO:0036094;GO:0000166;GO:1901363;GO:0003676;GO:0005488;GO:0097159;GO:0010468;GO:0009987;GO:0065007;GO:0050789;GO:0060255;GO:0019222	K13201	ENOG410PJ0H	A	sp|Q9SYG4|Oligouridylate-binding protein 1A OS=Arabidopsis thaliana OX=3702 GN=UBP1A PE=1 SV=1	hypothetical protein LAESUDRAFT_736681 [Laetiporus sulphureus 93-53]	UBP1A	GO:0010468//regulation of gene expression;GO:0009987//cellular process;GO:0065007//biological regulation;GO:0050789//regulation of biological process;GO:0060255//regulation of macromolecule metabolic process;GO:0019222//regulation of metabolic process	GO:0043226//organelle;GO:0043229//intracellular organelle;GO:0005737//cytoplasm;GO:0044424//obsolete intracellular part;GO:0005622//intracellular anatomical structure;GO:0005623//obsolete cell;GO:0044464//obsolete cell part;GO:0044444//obsolete cytoplasmic part;GO:0032991//protein-containing complex;GO:0030529//ribonucleoprotein complex	GO:0003676//nucleic acid binding;GO:0005488//binding;GO:0097159//organic cyclic compound binding;GO:0003729//mRNA binding;GO:0003723//RNA binding;GO:1901265//nucleoside phosphate binding;GO:0036094//small molecule binding;GO:0000166//nucleotide binding;GO:1901363//heterocyclic compound binding	-
scaffold1.g34	4784	52.3334	118	33.6257	1338	10.3178	1300	11.7183	scaffold1	135406	145445	+	6972	scaffold1.g34	GO:0019842;GO:0031406;GO:0072341;GO:0033218;GO:0016597;GO:0031177;GO:0016903;GO:0036094;GO:0004043;GO:0016620;GO:0043168;GO:0008270;GO:0046872;GO:0043167;GO:0046914;GO:0043169;GO:0005488;GO:0016747;GO:0016746;GO:0003824;GO:0016491;GO:0016740;GO:0019748;GO:0055114;GO:0044710;GO:0008152	K00665	ENOG410PFZD	Q	sp|Q7TXM0|Phthiocerol/phenolphthiocerol synthesis polyketide synthase type I PpsA OS=Mycobacterium bovis (strain ATCC BAA-935 / AF2122/97)OX=233413 GN=ppsA PE=1 SV=1	polyketide synthase [Moniliophthora roreri MCA 2997] ESK90998.1 polyketide synthase [Moniliophthora roreri MCA 2997]	ppsA	GO:0008152//metabolic process;GO:0019748//secondary metabolic process;GO:0055114//obsolete oxidation-reduction process;GO:0044710//metabolic process	-	GO:0005488//binding;GO:0033218//amide binding;GO:0016747//acyltransferase activity, transferring groups other than amino-acyl groups;GO:0016597//amino acid binding;GO:0016746//acyltransferase activity;GO:0031177//phosphopantetheine binding;GO:0016903//oxidoreductase activity, acting on the aldehyde or oxo group of donors;GO:0036094//small molecule binding;GO:0004043//L-aminoadipate-semialdehyde d…	ko01212(Fatty acid metabolism);ko01100(Metabolic pathways);ko00061(Fatty acid biosynthesis)
scaffold1.g340	165	12.3376	3	5.84344	401	21.1365	802	49.4143	scaffold1	1402053	1403263	-	1020	scaffold1.g340	-	-	-	-	-	hypothetical protein LAESUDRAFT_137380 [Laetiporus sulphureus 93-53]	-	-	-	-	-
scaffold1.g341	833	80.5218	14	35.2532	978	66.6424	1006	80.1308	scaffold1	1403779	1404824	-	789	scaffold1.g341	-	K17890	ENOG410PS5X	S	sp|O15736|Protein tipD OS=Dictyostelium discoideum OX=44689 GN=tipD PE=3 SV=1	ATG16-domain-containing protein [Obba rivulosa]	tipD	-	-	-	ko04138(Autophagy);ko04136(Autophagy - other)
scaffold1.g342	7806	191.002	113	72.0259	7616	131.365	7063	142.407	scaffold1	1405023	1409386	+	3117	scaffold1.g342	GO:0044425;GO:0016020;GO:0016021;GO:0031224;GO:0043167;GO:0005543;GO:0043168;GO:0005488;GO:0008289;GO:0051179;GO:0051234;GO:0006810	K07897	ENOG410PHWU	T	sp|H9BW96|Ras-related protein rab7 OS=Epinephelus coioides OX=94232 GN=rab7 PE=1 SV=1	hypothetical protein LAESUDRAFT_725561 [Laetiporus sulphureus 93-53]	rab7	GO:0051179//localization;GO:0051234//establishment of localization;GO:0006810//transport	GO:0031224//intrinsic component of membrane;GO:0044425//obsolete membrane part;GO:0016020//membrane;GO:0016021//integral component of membrane	GO:0043167//ion binding;GO:0005543//phospholipid binding;GO:0043168//anion binding;GO:0005488//binding;GO:0008289//lipid binding	ko04148(Efferocytosis);ko04145(Phagosome);ko04144(Endocytosis);ko04138(Autophagy)
scaffold1.g343	2286	78.6423	27	24.1961	1346	32.6413	658	18.6526	scaffold1	1409621	1413074	+	2217	scaffold1.g343	GO:0043231;GO:0005739;GO:0043227;GO:0044424;GO:0044444;GO:0005622;GO:0005623;GO:0044464;GO:0005737;GO:0043226;GO:0043229;GO:0052633;GO:0052632;GO:0051539;GO:0051540;GO:0051536;GO:0005488;GO:0016836;GO:0016835;GO:0003824;GO:0016829;GO:0003994;GO:0009060;GO:0015980;GO:0055114;GO:0045333;GO:0006091;GO:0006099;GO:0044238;GO:0044237;GO:0009987;GO:0044710;GO:0008152	-	ENOG410PFVP	C	sp|Q9P7D4|Homocitrate dehydratase, mitochondrial OS=Schizosaccharomyces pombe (strain 972 / ATCC 24843) OX=284812 GN=SPBP4H10.15 PE=3 SV=3	aconitate hydratase [Laetiporus sulphureus 93-53]	SPBP4H10.15	GO:0045333//cellular respiration;GO:0006091//generation of precursor metabolites and energy;GO:0006099//tricarboxylic acid cycle;GO:0044238//primary metabolic process;GO:0044237//cellular metabolic process;GO:0009987//cellular process;GO:0044710//metabolic process;GO:0009060//aerobic respiration;GO:0008152//metabolic process;GO:0015980//energy derivation by oxidation of organic compounds;GO:00551…	GO:0044424//obsolete intracellular part;GO:0044444//obsolete cytoplasmic part;GO:0005622//intracellular anatomical structure;GO:0005623//obsolete cell;GO:0044464//obsolete cell part;GO:0005737//cytoplasm;GO:0043226//organelle;GO:0043229//intracellular organelle;GO:0043231//intracellular membrane-bounded organelle;GO:0005739//mitochondrion;GO:0043227//membrane-bounded organelle	GO:0005488//binding;GO:0016836//hydro-lyase activity;GO:0016835//carbon-oxygen lyase activity;GO:0003824//catalytic activity;GO:0016829//lyase activity;GO:0052633//isocitrate hydro-lyase (cis-aconitate-forming) activity;GO:0003994//aconitate hydratase activity;GO:0052632//citrate dehydratase activity;GO:0051539//4 iron, 4 sulfur cluster binding;GO:0051540//metal cluster binding;GO:0051536//iron-s…	-
scaffold1.g344	450	16.2967	9	8.49046	682	17.4106	649	19.3671	scaffold1	1413631	1416087	-	2106	scaffold1.g344	GO:0032300;GO:0032991;GO:0043234;GO:0043226;GO:0043227;GO:0043229;GO:0005739;GO:0044444;GO:0043231;GO:0005737;GO:0044424;GO:0005623;GO:0005622;GO:0044464;GO:0003684;GO:0032135;GO:0032137;GO:0032139;GO:0016462;GO:0016817;GO:0016818;GO:0008094;GO:0003824;GO:0017111;GO:0016787;GO:0042623;GO:0016887;GO:0032553;GO:0032550;GO:0032555;GO:0032559;GO:0030554;GO:0036094;GO:0005524;GO:0017076;GO:0032549;GO:…	-	ENOG410PFR9	L	sp|O13921|MutS protein homolog 1 OS=Schizosaccharomyces pombe (strain 972 / ATCC 24843) OX=284812 GN=msh1 PE=3 SV=2	hypothetical protein DAEQUDRAFT_742256 [Daedalea quercina L-15889]	msh1	GO:0046130//purine ribonucleoside catabolic process;GO:0009161//ribonucleoside monophosphate metabolic process;GO:0006200//obsolete ATP catabolic process;GO:0009164//nucleoside catabolic process;GO:0009167//purine ribonucleoside monophosphate metabolic process;GO:0009166//nucleotide catabolic process;GO:0046434//organophosphate catabolic process;GO:0044238//primary metabolic process;GO:0000002//m…	GO:0005737//cytoplasm;GO:0044424//obsolete intracellular part;GO:0005623//obsolete cell;GO:0005622//intracellular anatomical structure;GO:0044464//obsolete cell part;GO:0032300//mismatch repair complex;GO:0032991//protein-containing complex;GO:0043234//protein-containing complex;GO:0043226//organelle;GO:0043227//membrane-bounded organelle;GO:0043229//intracellular organelle;GO:0005739//mitochondr…	GO:0003684//damaged DNA binding;GO:0032135//DNA insertion or deletion binding;GO:0032555//purine ribonucleotide binding;GO:0032137//guanine/thymine mispair binding;GO:0032559//adenyl ribonucleotide binding;GO:0032139//dinucleotide insertion or deletion binding;GO:0030554//adenyl nucleotide binding;GO:0016462//pyrophosphatase activity;GO:0036094//small molecule binding;GO:0005524//ATP binding;GO:0…	-
scaffold1.g345	6143	424.382	155	278.939	10307	501.94	6323	359.942	scaffold1	1417341	1419051	+	1104	scaffold1.g345	GO:0005628;GO:0030312;GO:0031160;GO:0042763;GO:0005619;GO:0005618;GO:0042764;GO:0009277;GO:0001400;GO:0005881;GO:0032155;GO:0032160;GO:0015630;GO:0000144;GO:0005819;GO:0072687;GO:0005876;GO:0005874;GO:0000399;GO:0032161;GO:0043332;GO:0044463;GO:0005937;GO:0032153;GO:0016020;GO:0005940;GO:0042995;GO:0005933;GO:0005935;GO:0030427;GO:0032991;GO:0043234;GO:0031105;GO:0044448;GO:0044422;GO:0043228;GO:…	K16945	ENOG410PGVE	D	sp|P48008|Septin homolog spn3 OS=Schizosaccharomyces pombe (strain 972 / ATCC 24843) OX=284812 GN=spn3 PE=1 SV=3	Septin [Daedalea quercina L-15889]	spn3	GO:0019222//regulation of metabolic process;GO:0080090//regulation of primary metabolic process;GO:0019220//regulation of phosphate metabolic process;GO:0007049//cell cycle;GO:0044763//cellular process;GO:0009987//cellular process;GO:0044699//biological_process;GO:0051301//cell division;GO:0051338//regulation of transferase activity;GO:0048522//positive regulation of cellular process;GO:0031401//…	GO:0005881//cytoplasmic microtubule;GO:0032155//obsolete cell division site part;GO:0032160//septin filament array;GO:0015630//microtubule cytoskeleton;GO:0000144//cellular bud neck septin ring;GO:0005819//spindle;GO:0072687//meiotic spindle;GO:0030427//site of polarized growth;GO:0005876//spindle microtubule;GO:0032991//protein-containing complex;GO:0005874//microtubule;GO:0043234//protein-conta…	GO:0035091//phosphatidylinositol binding;GO:0008289//lipid binding;GO:0005545//1-phosphatidylinositol binding;GO:0005543//phospholipid binding;GO:0005198//structural molecule activity;GO:1901265//nucleoside phosphate binding;GO:0032553//ribonucleotide binding;GO:1901363//heterocyclic compound binding;GO:0032550//purine ribonucleoside binding;GO:0043167//ion binding;GO:0032555//purine ribonucleoti…	-
scaffold1.g346	814	89.5853	22	63.072	1941	150.585	2266	205.497	scaffold1	1422700	1423496	+	693	scaffold1.g346	-	-	ENOG410PS36	S	-	hypothetical protein LAESUDRAFT_812489 [Laetiporus sulphureus 93-53]	-	-	-	-	-
scaffold1.g347	660	37.1219	11	16.1169	1101	43.6532	2495	115.635	scaffold1	1426617	1428546	+	1356	scaffold1.g347	GO:0008168;GO:0016741;GO:0016740;GO:0003824;GO:0032259;GO:0008152;GO:0042221;GO:0046677;GO:0009636;GO:0050896	-	ENOG410PKEC	S	sp|P9WLM1|Uncharacterized protein Rv2030c OS=Mycobacterium tuberculosis (strain ATCC 25618 / H37Rv) OX=83332 GN=Rv2030c PE=1 SV=1	hypothetical protein LAESUDRAFT_678813 [Laetiporus sulphureus 93-53]	Rv2030c	GO:0032259//methylation;GO:0008152//metabolic process;GO:0042221//response to chemical;GO:0046677//response to antibiotic;GO:0009636//response to toxic substance;GO:0050896//response to stimulus	-	GO:0003824//catalytic activity;GO:0008168//methyltransferase activity;GO:0016741//transferase activity, transferring one-carbon groups;GO:0016740//transferase activity	-
scaffold1.g348	1279	99.7418	58	117.825	3493	192.021	2227	143.107	scaffold1	1429806	1430864	-	978	scaffold1.g348	-	-	-	-	-	-	-	-	-	-	-
scaffold1.g349	2823	145.575	70	94.0323	1915	69.6128	1190	50.5658	scaffold1	1444581	1446557	+	1479	scaffold1.g349	-	K11675	ENOG410PMAX	S	sp|C8V8H5|Ino eighty subunit 1 OS=Emericella nidulans (strain FGSC A4 / ATCC 38163 / CBS 112.46 / NRRL 194 / M139) OX=227321 GN=AN10560 PE=3 SV=1	predicted protein [Fibroporia radiculosa] CCM00888.1 predicted protein [Fibroporia radiculosa]	AN10560	-	-	-	ko03082(ATP-dependent chromatin remodeling)
scaffold1.g35	1804	193.514	11	30.7376	921	69.6432	784	69.2986	scaffold1	146128	146897	-	711	scaffold1.g35	GO:0008168;GO:0016741;GO:0016740;GO:0003824;GO:0008152;GO:0032259	-	ENOG410PQMA	Q	sp|P77460|Putative uncharacterized protein YbcY OS=Escherichia coli (strain K12) OX=83333 GN=ybcY PE=5 SV=2	S-adenosyl-L-methionine dependent methyltransferase [Laetiporus sulphureus 93-53]	ybcY	GO:0008152//metabolic process;GO:0032259//methylation	-	GO:0003824//catalytic activity;GO:0008168//methyltransferase activity;GO:0016741//transferase activity, transferring one-carbon groups;GO:0016740//transferase activity	-
scaffold1.g350	4956	304.337	378	604.669	12192	527.767	5531	279.873	scaffold1	1447296	1448608	-	1242	scaffold1.g350	-	-	ENOG410Q4CY	S	-	hypothetical protein LAESUDRAFT_758991 [Laetiporus sulphureus 93-53]	-	-	-	-	-
scaffold1.g351	2910	200.489	30	53.842	2743	133.219	1968	111.726	scaffold1	1449423	1450704	-	1107	scaffold1.g351	GO:0044424;GO:0005737;GO:0005622;GO:0005623;GO:0044464;GO:0003729;GO:0003723;GO:0097159;GO:0003676;GO:0005488;GO:1901363;GO:0003824;GO:0004754;GO:0004753;GO:0016645;GO:0016646;GO:0016491;GO:0019878;GO:0055114;GO:0044281;GO:0044237;GO:0006553;GO:0046394;GO:0006082;GO:1901566;GO:1901564;GO:0043436;GO:0009058;GO:0009987;GO:0044238;GO:1901607;GO:1901605;GO:0071704;GO:0006520;GO:0044711;GO:1901576;GO:…	K00290	ENOG410PG8G	E	sp|Q870G1|Saccharopine dehydrogenase [NAD(+), L-lysine-forming] OS=Emericella nidulans (strain FGSC A4 / ATCC 38163 / CBS 112.46 /NRRL 194 / M139) OX=227321 GN=lysA PE=3 SV=2	hypothetical protein CERSUDRAFT_110320 [Gelatoporia subvermispora B]	lysA	GO:0044238//primary metabolic process;GO:1901607//alpha-amino acid biosynthetic process;GO:0019878//lysine biosynthetic process via aminoadipic acid;GO:1901605//alpha-amino acid metabolic process;GO:0055114//obsolete oxidation-reduction process;GO:0071704//organic substance metabolic process;GO:0006520//cellular amino acid metabolic process;GO:0044711//biosynthetic process;GO:1901576//organic sub…	GO:0044424//obsolete intracellular part;GO:0005737//cytoplasm;GO:0005622//intracellular anatomical structure;GO:0005623//obsolete cell;GO:0044464//obsolete cell part	GO:0005488//binding;GO:1901363//heterocyclic compound binding;GO:0003824//catalytic activity;GO:0004754//saccharopine dehydrogenase (NAD+, L-lysine-forming) activity;GO:0004753//saccharopine dehydrogenase activity;GO:0016645//oxidoreductase activity, acting on the CH-NH group of donors;GO:0016646//oxidoreductase activity, acting on the CH-NH group of donors, NAD or NADP as acceptor;GO:0016491//ox…	ko01230(Biosynthesis of amino acids);ko01110(Biosynthesis of secondary metabolites);ko01100(Metabolic pathways);ko00310(Lysine degradation);ko00300(Lysine biosynthesis)
scaffold1.g352	1911	161.406	30	66.0056	2070	123.246	2092	145.597	scaffold1	1450935	1452100	+	903	scaffold1.g352	GO:0000790;GO:0044454;GO:0000228;GO:0000785;GO:0044428;GO:0070013;GO:0000408;GO:0043233;GO:0031981;GO:0000781;GO:0031974;GO:0032991;GO:0043234;GO:0005737;GO:0044427;GO:0043232;GO:0043228;GO:0044422;GO:0044446;GO:0005694;GO:0043231;GO:0005634;GO:0043226;GO:0043227;GO:0043229;GO:0044424;GO:0005622;GO:0005623;GO:0044464;GO:0016787;GO:0003824;GO:1901363;GO:0046872;GO:0003677;GO:0003676;GO:0031490;GO:…	K01409	ENOG410PG1E	K	sp|P0CQ14|tRNA N6-adenosine threonylcarbamoyltransferase OS=Cryptococcus neoformans var. neoformans serotype D (strain JEC21 / ATCC MYA-565) OX=214684 GN=KAE1 PE=3 SV=1	tRNA N6-adenosine threonylcarbamoyltransferase [Trametes pubescens]	KAE1	GO:0006355//regulation of transcription, DNA-templated;GO:0050794//regulation of cellular process;GO:0009889//regulation of biosynthetic process;GO:0065007//biological regulation;GO:0050789//regulation of biological process;GO:2001141//regulation of RNA biosynthetic process;GO:0060255//regulation of macromolecule metabolic process;GO:0044238//primary metabolic process;GO:0019222//regulation of me…	GO:0000781//chromosome, telomeric region;GO:0031974//membrane-enclosed lumen;GO:0032991//protein-containing complex;GO:0043234//protein-containing complex;GO:0005737//cytoplasm;GO:0044427//obsolete chromosomal part;GO:0043232//intracellular non-membrane-bounded organelle;GO:0043228//non-membrane-bounded organelle;GO:0044422//obsolete organelle part;GO:0044446//obsolete intracellular organelle par…	GO:0016787//hydrolase activity;GO:0003824//catalytic activity;GO:1901363//heterocyclic compound binding;GO:0046872//metal ion binding;GO:0003677//DNA binding;GO:0003676//nucleic acid binding;GO:0031490//chromatin DNA binding;GO:0043167//ion binding;GO:0097159//organic cyclic compound binding;GO:0003682//chromatin binding;GO:0043566//DNA binding;GO:0043169//cation binding;GO:0005488//binding	-
scaffold1.g353	3120	130.032	74	80.3393	6041	177.479	4639	159.313	scaffold1	1455120	1458633	-	1830	scaffold1.g353	GO:0043226;GO:0043227;GO:0044424;GO:0005623;GO:0043229;GO:0005622;GO:0005739;GO:0044444;GO:0044464;GO:0043231;GO:0005737;GO:0046872;GO:0043167;GO:0043169;GO:0051539;GO:0051540;GO:0005488;GO:0070283;GO:0016874;GO:0016992;GO:0051536;GO:0016979;GO:0016879;GO:0016782;GO:0016740;GO:0003824;GO:0016783;GO:0043170;GO:0019538;GO:0036211;GO:0006464;GO:0009249;GO:0044260;GO:0044267;GO:0018065;GO:0043412;GO:…	K03644	ENOG410PI7C	H	sp|A8N1T1|Lipoyl synthase, mitochondrial OS=Coprinopsis cinerea (strain Okayama-7 / 130 / ATCC MYA-4618 / FGSC 9003) OX=240176 GN=CC1G_03624 PE=3 SV=1	hypothetical protein POSPLADRAFT_1128783 [Postia placenta MAD-698-R-SB12]	CC1G_03624	GO:0036211//protein modification process;GO:0006464//cellular protein modification process;GO:0009249//protein lipoylation;GO:0044260//cellular macromolecule metabolic process;GO:0044267//cellular protein metabolic process;GO:0018065//obsolete protein-cofactor linkage;GO:0043412//macromolecule modification;GO:0018130//heterocycle biosynthetic process;GO:0051186//obsolete cofactor metabolic proces…	GO:0043231//intracellular membrane-bounded organelle;GO:0005737//cytoplasm;GO:0043226//organelle;GO:0043227//membrane-bounded organelle;GO:0044424//obsolete intracellular part;GO:0005623//obsolete cell;GO:0043229//intracellular organelle;GO:0005622//intracellular anatomical structure;GO:0005739//mitochondrion;GO:0044444//obsolete cytoplasmic part;GO:0044464//obsolete cell part	GO:0046872//metal ion binding;GO:0043167//ion binding;GO:0043169//cation binding;GO:0051539//4 iron, 4 sulfur cluster binding;GO:0051540//metal cluster binding;GO:0005488//binding;GO:0070283//S-adenosyl-L-methionine binding;GO:0016874//ligase activity;GO:0016992//lipoate synthase activity;GO:0051536//iron-sulfur cluster binding;GO:0016979//lipoate-protein ligase activity;GO:0016879//ligase activi…	ko01240(Biosynthesis of cofactors);ko01100(Metabolic pathways);ko00785(Lipoic acid metabolism)
scaffold1.g354	3957	214.953	110	155.658	6956	266.367	4867	217.857	scaffold1	1459277	1461280	+	1404	scaffold1.g354	GO:0005829;GO:0044422;GO:0044429;GO:0070013;GO:0044446;GO:0043233;GO:0005759;GO:0031974;GO:0043231;GO:0043226;GO:0043227;GO:0043229;GO:0005739;GO:0032991;GO:0043234;GO:0045239;GO:0044444;GO:0044424;GO:0005622;GO:0005623;GO:0044464;GO:0005737;GO:0016836;GO:0004333;GO:0016835;GO:0003824;GO:0016829;GO:0044281;GO:0043436;GO:0006106;GO:0071704;GO:0019752;GO:0006082;GO:0043648;GO:0055114;GO:0006091;GO:…	K01679	ENOG410PIAD	C	sp|P55250|Fumarate hydratase, mitochondrial OS=Rhizopus oryzae OX=64495 GN=FUMR PE=3 SV=1	predicted protein [Fibroporia radiculosa] CCM00895.1 predicted protein [Fibroporia radiculosa]	FUMR	GO:0006106//fumarate metabolic process;GO:0071704//organic substance metabolic process;GO:0019752//carboxylic acid metabolic process;GO:0006082//organic acid metabolic process;GO:0043648//dicarboxylic acid metabolic process;GO:0055114//obsolete oxidation-reduction process;GO:0006091//generation of precursor metabolites and energy;GO:0044237//cellular metabolic process;GO:0045333//cellular respira…	GO:0043226//organelle;GO:0043227//membrane-bounded organelle;GO:0043229//intracellular organelle;GO:0005739//mitochondrion;GO:0032991//protein-containing complex;GO:0043234//protein-containing complex;GO:0045239//tricarboxylic acid cycle enzyme complex;GO:0044444//obsolete cytoplasmic part;GO:0044424//obsolete intracellular part;GO:0005622//intracellular anatomical structure;GO:0005829//cytosol;G…	GO:0016836//hydro-lyase activity;GO:0004333//fumarate hydratase activity;GO:0016835//carbon-oxygen lyase activity;GO:0003824//catalytic activity;GO:0016829//lyase activity	ko01200(Carbon metabolism);ko01110(Biosynthesis of secondary metabolites);ko01100(Metabolic pathways);ko00620(Pyruvate metabolism);ko00020(Citrate cycle (TCA cycle))
scaffold1.g355	4777	75.6666	85	35.0727	4342	48.4822	7046	91.9654	scaffold1	1462139	1467739	+	4815	scaffold1.g355	GO:0005634;GO:0044424;GO:0005622;GO:0005623;GO:0044464;GO:0043231;GO:0043226;GO:0043227;GO:0043229;GO:0032553;GO:0032550;GO:0032555;GO:0032559;GO:0097159;GO:0030554;GO:0036094;GO:0004386;GO:0005524;GO:0017076;GO:0032549;GO:1901265;GO:0043168;GO:0001882;GO:0001883;GO:1901363;GO:0043167;GO:0003677;GO:0005488;GO:0035639;GO:0016462;GO:0016818;GO:0017111;GO:0000166;GO:0003676;GO:0003824;GO:0016817;GO:…	K11665	ENOG410PFTZ	L	sp|Q4PGL2|Putative DNA helicase INO80 OS=Ustilago maydis (strain 521 / FGSC 9021) OX=237631 GN=INO80 PE=3 SV=1	predicted protein [Fibroporia radiculosa] CCM00896.1 predicted protein [Fibroporia radiculosa]	INO80	GO:2001141//regulation of RNA biosynthetic process;GO:0060255//regulation of macromolecule metabolic process;GO:0051171//regulation of nitrogen compound metabolic process;GO:0019222//regulation of metabolic process;GO:0019219//regulation of nucleobase-containing compound metabolic process;GO:0080090//regulation of primary metabolic process;GO:0006259//DNA metabolic process;GO:0051276//chromosome …	GO:0005634//nucleus;GO:0044424//obsolete intracellular part;GO:0005622//intracellular anatomical structure;GO:0005623//obsolete cell;GO:0044464//obsolete cell part;GO:0043231//intracellular membrane-bounded organelle;GO:0043226//organelle;GO:0043227//membrane-bounded organelle;GO:0043229//intracellular organelle	GO:0032553//ribonucleotide binding;GO:0032550//purine ribonucleoside binding;GO:0032555//purine ribonucleotide binding;GO:0032559//adenyl ribonucleotide binding;GO:0097159//organic cyclic compound binding;GO:0030554//adenyl nucleotide binding;GO:0036094//small molecule binding;GO:0016462//pyrophosphatase activity;GO:0004386//helicase activity;GO:0016818//hydrolase activity, acting on acid anhydri…	ko03082(ATP-dependent chromatin remodeling)
scaffold1.g356	3454	69.4703	82	42.9628	3462	49.0848	3906	64.7354	scaffold1	1468398	1473981	+	3792	scaffold1.g356	GO:0070035;GO:0042623;GO:0016887;GO:0008026;GO:0032553;GO:0032550;GO:0032555;GO:0032559;GO:0016462;GO:0016817;GO:0097159;GO:0030554;GO:0016818;GO:0003824;GO:0036094;GO:0004386;GO:0017111;GO:0016787;GO:0005524;GO:0017076;GO:0032549;GO:1901265;GO:0000166;GO:0043168;GO:0001882;GO:0001883;GO:1901363;GO:0043167;GO:0005488;GO:0035639;GO:0003676;GO:0044281;GO:1901658;GO:0006753;GO:0019439;GO:0006793;GO:…	K18995	ENOG410PGXQ	A	sp|Q6P158|Putative ATP-dependent RNA helicase DHX57 OS=Homo sapiens OX=9606 GN=DHX57 PE=1 SV=2	P-loop containing nucleoside triphosphate hydrolase protein [Dichomitus squalens LYAD-421 SS1] EJF66565.1 P-loop containing nucleoside triphosphate hydrolase protein [Dichomitus squalens LYAD-421 SS1]	DHX57	GO:0044281//small molecule metabolic process;GO:1901658//glycosyl compound catabolic process;GO:0006753//nucleoside phosphate metabolic process;GO:0019439//aromatic compound catabolic process;GO:0006793//phosphorus metabolic process;GO:0044248//cellular catabolic process;GO:1901292//nucleoside phosphate catabolic process;GO:0009056//catabolic process;GO:0006796//phosphate-containing compound meta…	-	GO:0016817//hydrolase activity, acting on acid anhydrides;GO:0097159//organic cyclic compound binding;GO:0030554//adenyl nucleotide binding;GO:0016818//hydrolase activity, acting on acid anhydrides, in phosphorus-containing anhydrides;GO:0003824//catalytic activity;GO:0036094//small molecule binding;GO:0004386//helicase activity;GO:0035639//purine ribonucleoside triphosphate binding;GO:0017111//n…	-
scaffold1.g357	2073	431.98	21	113.995	2095	307.745	1816	311.826	scaffold1	1474200	1474811	-	366	scaffold1.g357	GO:0044444;GO:0005840;GO:0032991;GO:0044424;GO:0005623;GO:0044464;GO:0043232;GO:0043226;GO:0043228;GO:0043229;GO:0030529;GO:0005737;GO:0005622;GO:0005198;GO:0003735;GO:0006412;GO:0043170;GO:0044237;GO:0019538;GO:0044238;GO:0008152;GO:0009059;GO:0009058;GO:0009987;GO:1901576;GO:0010467;GO:0071704;GO:0044260;GO:0044267;GO:0034645;GO:0044249	K02891	ENOG410PQSK	J	sp|Q09668|60S ribosomal protein L22 OS=Schizosaccharomyces pombe (strain 972 / ATCC 24843) OX=284812 GN=rpl22 PE=1 SV=3	hypothetical protein CERSUDRAFT_70235 [Gelatoporia subvermispora B]	rpl22	GO:0010467//gene expression;GO:0043170//macromolecule metabolic process;GO:0071704//organic substance metabolic process;GO:0044237//cellular metabolic process;GO:0044260//cellular macromolecule metabolic process;GO:0019538//protein metabolic process;GO:0044267//cellular protein metabolic process;GO:0044238//primary metabolic process;GO:0034645//cellular macromolecule biosynthetic process;GO:00081…	GO:0044424//obsolete intracellular part;GO:0005623//obsolete cell;GO:0044464//obsolete cell part;GO:0043232//intracellular non-membrane-bounded organelle;GO:0043226//organelle;GO:0043228//non-membrane-bounded organelle;GO:0043229//intracellular organelle;GO:0030529//ribonucleoprotein complex;GO:0005737//cytoplasm;GO:0005622//intracellular anatomical structure;GO:0044444//obsolete cytoplasmic part…	GO:0005198//structural molecule activity;GO:0003735//structural constituent of ribosome	ko03010(Ribosome)
scaffold1.g358	1449	70.5703	30	38.0607	1836	63.0332	1149	46.1112	scaffold1	1475066	1476853	+	1566	scaffold1.g358	GO:0005737;GO:0030684;GO:0030686;GO:0031429;GO:0044452;GO:0005732;GO:0072588;GO:0044428;GO:0070013;GO:0043233;GO:0043231;GO:0005730;GO:0031981;GO:0043227;GO:0031974;GO:0044422;GO:0044446;GO:0043232;GO:0032991;GO:0030529;GO:0005634;GO:0043226;GO:0043228;GO:0043229;GO:0044424;GO:0005622;GO:0005623;GO:0044464;GO:0005488;GO:1901363;GO:0003676;GO:0003723;GO:0097159;GO:0016866;GO:0003824;GO:0009982;GO:…	K11131	ENOG410PFV3	J	sp|O43102|Centromere/microtubule-binding protein cbf5 OS=Neosartorya fumigata (strain ATCC MYA-4609 / Af293 / CBS 101355 / FGSC A1100)OX=330879 GN=cbf5 PE=2 SV=1	putative rRNA pseudouridine synthase [Daedalea quercina L-15889]	cbf5	GO:0031120//snRNA pseudouridine synthesis;GO:0044085//cellular component biogenesis;GO:0000154//rRNA modification;GO:0016072//rRNA metabolic process;GO:0043144//sno(s)RNA processing;GO:0034470//ncRNA processing;GO:0022613//ribonucleoprotein complex biogenesis;GO:0071840//cellular component organization or biogenesis;GO:0006364//rRNA processing;GO:0006139//nucleobase-containing compound metabolic …	GO:0043233//organelle lumen;GO:0043231//intracellular membrane-bounded organelle;GO:0005730//nucleolus;GO:0031981//nuclear lumen;GO:0043227//membrane-bounded organelle;GO:0031974//membrane-enclosed lumen;GO:0044422//obsolete organelle part;GO:0044446//obsolete intracellular organelle part;GO:0043232//intracellular non-membrane-bounded organelle;GO:0032991//protein-containing complex;GO:0005737//c…	GO:1901363//heterocyclic compound binding;GO:0003676//nucleic acid binding;GO:0003723//RNA binding;GO:0097159//organic cyclic compound binding;GO:0016866//intramolecular transferase activity;GO:0003824//catalytic activity;GO:0009982//pseudouridine synthase activity;GO:0016853//isomerase activity;GO:0005488//binding	ko03008(Ribosome biogenesis in eukaryotes)
scaffold1.g359	0	0	11	6.00067	14	0.20667	38	0.655725	scaffold1	1478012	1482062	+	3642	scaffold1.g359	GO:0016891;GO:0016788;GO:0004519;GO:0004521;GO:0004540;GO:0004518;GO:0016893;GO:0004523;GO:0016787;GO:0005488;GO:1901363;GO:0003964;GO:0097159;GO:0003676;GO:0003723;GO:0016740;GO:0003824;GO:0034061;GO:0016772;GO:0016779;GO:0090305;GO:0006259;GO:0043170;GO:0044237;GO:0006278;GO:0044238;GO:0046483;GO:0008152;GO:0009059;GO:0009058;GO:0006725;GO:0009987;GO:1901576;GO:0006260;GO:0071704;GO:0044260;GO:…	-	ENOG410QDNB	S	sp|Q9NBX4|Probable RNA-directed DNA polymerase from transposon X-element OS=Drosophila melanogaster OX=7227 GN=X-element\ORF2 PE=3 SV=1	predicted protein [Fibroporia radiculosa] CCM06920.1 predicted protein [Fibroporia radiculosa]	X-element\ORF2	GO:0009058//biosynthetic process;GO:0006725//cellular aromatic compound metabolic process;GO:0009987//cellular process;GO:1901576//organic substance biosynthetic process;GO:0006260//DNA replication;GO:0071704//organic substance metabolic process;GO:0044260//cellular macromolecule metabolic process;GO:0006139//nucleobase-containing compound metabolic process;GO:1901360//organic cyclic compound met…	-	GO:0005488//binding;GO:1901363//heterocyclic compound binding;GO:0003964//RNA-directed DNA polymerase activity;GO:0097159//organic cyclic compound binding;GO:0003676//nucleic acid binding;GO:0003723//RNA binding;GO:0016740//transferase activity;GO:0003824//catalytic activity;GO:0034061//DNA polymerase activity;GO:0016772//transferase activity, transferring phosphorus-containing groups;GO:0016891/…	-
scaffold1.g36	1303	27.7437	48	26.6234	3379	50.7167	3134	54.9859	scaffold1	148119	152847	-	3582	scaffold1.g36	-	-	ENOG410PKNA	S	sp|P87136|Uncharacterized protein C57A7.05 OS=Schizosaccharomyces pombe (strain 972 / ATCC 24843) OX=284812 GN=SPAC57A7.05 PE=4 SV=1	hypothetical protein POSPLADRAFT_1052272 [Postia placenta MAD-698-R-SB12]	SPAC57A7.05	-	-	-	-
scaffold1.g360	0	0	0	0	0	0	0	0	scaffold1	1483799	1485173	+	1182	scaffold1.g360	-	-	-	-	-	-	-	-	-	-	-
scaffold1.g361	1931	136.365	46	84.6216	2280	113.501	1249	72.6803	scaffold1	1497685	1499321	+	1080	scaffold1.g361	GO:0032553;GO:0032550;GO:0097159;GO:0032555;GO:0004702;GO:0032559;GO:0004707;GO:0016772;GO:0016773;GO:0030554;GO:0003824;GO:0036094;GO:0016301;GO:0005524;GO:0004672;GO:0017076;GO:0032549;GO:1901265;GO:0016740;GO:0004674;GO:0000166;GO:0005057;GO:0043168;GO:0001882;GO:0001883;GO:1901363;GO:0043167;GO:0004871;GO:0005488;GO:0060089;GO:0035639;GO:0006793;GO:0006796;GO:0043170;GO:0044237;GO:0050896;GO:…	K19603	ENOG410Q3AN	T	sp|O42781|Mitogen-activated protein kinase 2 OS=Pneumocystis carinii OX=4754 GN=MKP2 PE=1 SV=1	mitogen activated protein kinase [Daedalea quercina L-15889]	MKP2	GO:0006793//phosphorus metabolic process;GO:0006796//phosphate-containing compound metabolic process;GO:0043170//macromolecule metabolic process;GO:0044237//cellular metabolic process;GO:0050896//response to stimulus;GO:0044699//biological_process;GO:0019538//protein metabolic process;GO:0065007//biological regulation;GO:0007243//intracellular signal transduction;GO:0071704//organic substance met…	-	GO:0030554//adenyl nucleotide binding;GO:0003824//catalytic activity;GO:0036094//small molecule binding;GO:0016301//kinase activity;GO:0005524//ATP binding;GO:0004672//protein kinase activity;GO:0017076//purine nucleotide binding;GO:0060089//molecular transducer activity;GO:0032549//ribonucleoside binding;GO:0035639//purine ribonucleoside triphosphate binding;GO:1901265//nucleoside phosphate bind…	-
scaffold1.g362	462	18.9136	17	18.1294	811	23.4043	660	22.2643	scaffold1	1500050	1502292	-	1863	scaffold1.g362	-	-	ENOG410Q3PY	S	-	hypothetical protein FOMPIDRAFT_1046073 [Fomitopsis pinicola FP-58527 SS1]	-	-	-	-	-
scaffold1.g363	539	54.1617	6	15.7057	943	66.7972	568	47.0311	scaffold1	1503623	1505277	+	759	scaffold1.g363	GO:0016491;GO:0032553;GO:0010181;GO:0048037;GO:0003824;GO:0036094;GO:0000166;GO:1901265;GO:0050662;GO:0043168;GO:1901363;GO:0043167;GO:0005488;GO:0097159;GO:0046906;GO:0020037;GO:0046872;GO:0043169;GO:0008152;GO:0055114;GO:0044710	-	ENOG410PNQU	C	sp|P09437|Cytochrome b2, mitochondrial OS=Wickerhamomyces anomalus OX=4927 GN=CYB2 PE=1 SV=2	Cytochrome b2, mitochondrial [Phlebia centrifuga]	CYB2	GO:0008152//metabolic process;GO:0055114//obsolete oxidation-reduction process;GO:0044710//metabolic process	-	GO:0046872//metal ion binding;GO:0048037//obsolete cofactor binding;GO:0043169//cation binding;GO:0003824//catalytic activity;GO:0036094//small molecule binding;GO:0000166//nucleotide binding;GO:1901265//nucleoside phosphate binding;GO:0050662//obsolete coenzyme binding;GO:0043168//anion binding;GO:1901363//heterocyclic compound binding;GO:0043167//ion binding;GO:0005488//binding;GO:0097159//orga…	-
scaffold1.g364	2927	160.372	60	85.6366	2678	103.433	383	17.2917	scaffold1	1505766	1507837	+	1392	scaffold1.g364	GO:0016491;GO:0032553;GO:0010181;GO:0048037;GO:0003824;GO:0036094;GO:0000166;GO:1901265;GO:0050662;GO:0043168;GO:1901363;GO:0043167;GO:0005488;GO:0097159;GO:0046906;GO:0020037;GO:0046872;GO:0043169;GO:0008152;GO:0055114;GO:0044710	-	ENOG410PNQU	C	sp|P09437|Cytochrome b2, mitochondrial OS=Wickerhamomyces anomalus OX=4927 GN=CYB2 PE=1 SV=2	hypothetical protein PYCCODRAFT_1431900 [Pycnoporus coccineus BRFM310]	CYB2	GO:0008152//metabolic process;GO:0055114//obsolete oxidation-reduction process;GO:0044710//metabolic process	-	GO:0046872//metal ion binding;GO:0048037//obsolete cofactor binding;GO:0043169//cation binding;GO:0003824//catalytic activity;GO:0036094//small molecule binding;GO:0000166//nucleotide binding;GO:1901265//nucleoside phosphate binding;GO:0050662//obsolete coenzyme binding;GO:0043168//anion binding;GO:1901363//heterocyclic compound binding;GO:0043167//ion binding;GO:0005488//binding;GO:0097159//orga…	-
scaffold1.g365	1978	217.69	16	45.8705	1844	143.059	1684	152.717	scaffold1	1508385	1509191	-	693	scaffold1.g365	GO:0043226;GO:0043227;GO:0044424;GO:0043229;GO:0005622;GO:0005623;GO:0044464;GO:0005634;GO:0043231;GO:0005737;GO:0008168;GO:0004644;GO:0016741;GO:0003824;GO:0016742;GO:0016740;GO:0006144;GO:0009113;GO:0046084;GO:0046148;GO:0009112;GO:0042440;GO:0046083;GO:0046112;GO:0044281;GO:0006753;GO:0009117;GO:0019637;GO:0006793;GO:1901293;GO:0006807;GO:0006796;GO:0006163;GO:0019693;GO:0046390;GO:1901135;GO:…	K00601	ENOG410PNSU	F	sp|Q9UUK7|Phosphoribosylglycinamide formyltransferase OS=Schizosaccharomyces pombe (strain 972 / ATCC 24843) OX=284812 GN=ade5 PE=2 SV=1	predicted protein [Fibroporia radiculosa] CCM00905.1 predicted protein [Fibroporia radiculosa]	ade5	GO:1901293//nucleoside phosphate biosynthetic process;GO:0006144//purine nucleobase metabolic process;GO:0006807//nitrogen compound metabolic process;GO:0009113//purine nucleobase biosynthetic process;GO:0006796//phosphate-containing compound metabolic process;GO:0046084//adenine biosynthetic process;GO:0006163//purine nucleotide metabolic process;GO:0019693//ribose phosphate metabolic process;GO…	GO:0005737//cytoplasm;GO:0043226//organelle;GO:0043227//membrane-bounded organelle;GO:0044424//obsolete intracellular part;GO:0043229//intracellular organelle;GO:0005622//intracellular anatomical structure;GO:0005623//obsolete cell;GO:0044464//obsolete cell part;GO:0005634//nucleus;GO:0043231//intracellular membrane-bounded organelle	GO:0008168//methyltransferase activity;GO:0004644//phosphoribosylglycinamide formyltransferase activity;GO:0016741//transferase activity, transferring one-carbon groups;GO:0003824//catalytic activity;GO:0016742//hydroxymethyl-, formyl- and related transferase activity;GO:0016740//transferase activity	ko01110(Biosynthesis of secondary metabolites);ko01100(Metabolic pathways);ko00670(One carbon pool by folate);ko00230(Purine metabolism)
scaffold1.g366	805	26.1038	82	69.2666	3771	86.2001	2109	56.3531	scaffold1	1510198	1512717	+	2352	scaffold1.g366	-	-	ENOG410Q43Q	S	-	predicted protein [Fibroporia radiculosa] CCM00906.1 predicted protein [Fibroporia radiculosa]	-	-	-	-	-
scaffold1.g367	660	29.0799	11	12.6253	1287	39.9733	1456	52.8619	scaffold1	1513134	1516252	+	1731	scaffold1.g367	-	-	ENOG410PME1	O	sp|Q9Y7T9|Uncharacterized J domain-containing protein C63.13 OS=Schizosaccharomyces pombe (strain 972 / ATCC 24843) OX=284812 GN=SPCC63.13 PE=3 SV=1	putative J domain-containing protein C63.13 [Grifola frondosa]	SPCC63.13	-	-	-	-
scaffold1.g368	392	32.3564	11	23.652	755	43.9302	1008	68.5594	scaffold1	1516847	1517823	-	924	scaffold1.g368	-	-	-	-	-	hypothetical protein LAESUDRAFT_743178 [Laetiporus sulphureus 93-53]	-	-	-	-	-
[truncated: 7,554 more rows]
